# Supplementary material for: Blood serum metabolome of atopic dermatitis: Altered energy cycle and the markers of systemic inflammation
Source: PLoS One. 2017 Nov 27;12(11):e0188580. doi: 10.1371/journal.pone.0188580 (PMC5703555; doi:10.1371/journal.pone.0188580)
Supplement: S1 File — Data table of results from targeted analysis. (ZIP) [file pone.0188580.s008.zip]

Archive with 3 entries (2 files):
- atopic_dermatjtis_Targeted.txt
- __MACOSX/
- __MACOSX/._atopic_dermatjtis_Targeted.txt
