# Supplementary material for: Blood serum metabolome of atopic dermatitis: Altered energy cycle and the markers of systemic inflammation
Source: PLoS One. 2017 Nov 27;12(11):e0188580. doi: 10.1371/journal.pone.0188580 (PMC5703555; doi:10.1371/journal.pone.0188580)
Supplement: S1 File — Data table of results from targeted analysis. (ZIP) [file pone.0188580.s008.zip › atopic_dermatjtis_Targeted.txt]

Sample ID	Age	Class	Gender	C0	C10	C10.1	C10.2	C12	C12.DC	C12.1	C14	C14.1	C14.1.OH	C14.2	C14.2.OH	C16	C16.OH	C16.1	C16.1.OH	C16.2	C16.2.OH	C18	C18.1	C18.1.OH	C18.2	C2	C3	C3.DC..C4.OH.	C5.OH..C3.DC.M.	C3.OH	C3.1	C4	C4.1	C6..C4.1.DC.	C5	C5.DC..C6.OH.	C5.M.DC	C5.1	C5.1.DC	C6.1	C7.DC	C8	C9	Ala	Arg	Asn	Asp	Cit	Gln	Glu	Gly	His	Ile	Leu	Lys	Met	Orn	Phe	Pro	Ser	Thr	Trp	Tyr	Val	Ac.Orn	ADMA	Creatinine	Histamine	Kynurenine	Met.SO	Putrescine	SDMA	Serotonin	Spermidine	Spermine	t4.OH.Pro	Taurine	total.DMA	lysoPC.a.C14.0	lysoPC.a.C16.0	lysoPC.a.C16.1	lysoPC.a.C17.0	lysoPC.a.C18.0	lysoPC.a.C18.1	lysoPC.a.C18.2	lysoPC.a.C20.3	lysoPC.a.C20.4	lysoPC.a.C24.0	lysoPC.a.C26.0	lysoPC.a.C26.1	lysoPC.a.C28.0	lysoPC.a.C28.1	PC.aa.C24.0	PC.aa.C26.0	PC.aa.C28.1	PC.aa.C30.0	PC.aa.C32.0	PC.aa.C32.1	PC.aa.C32.2	PC.aa.C32.3	PC.aa.C34.1	PC.aa.C34.2	PC.aa.C34.3	PC.aa.C34.4	PC.aa.C36.0	PC.aa.C36.1	PC.aa.C36.2	PC.aa.C36.3	PC.aa.C36.4	PC.aa.C36.5	PC.aa.C36.6	PC.aa.C38.0	PC.aa.C38.1	PC.aa.C38.3	PC.aa.C38.4	PC.aa.C38.5	PC.aa.C38.6	PC.aa.C40.1	PC.aa.C40.2	PC.aa.C40.3	PC.aa.C40.4	PC.aa.C40.5	PC.aa.C40.6	PC.aa.C42.0	PC.aa.C42.1	PC.aa.C42.2	PC.aa.C42.4	PC.aa.C42.5	PC.aa.C42.6	PC.ae.C30.0	PC.ae.C30.1	PC.ae.C30.2	PC.ae.C32.1	PC.ae.C32.2	PC.ae.C34.0	PC.ae.C34.1	PC.ae.C34.2	PC.ae.C34.3	PC.ae.C36.0	PC.ae.C36.1	PC.ae.C36.2	PC.ae.C36.3	PC.ae.C36.4	PC.ae.C36.5	PC.ae.C38.0	PC.ae.C38.2	PC.ae.C38.3	PC.ae.C38.4	PC.ae.C38.5	PC.ae.C38.6	PC.ae.C40.1	PC.ae.C40.2	PC.ae.C40.3	PC.ae.C40.4	PC.ae.C40.5	PC.ae.C40.6	PC.ae.C42.0	PC.ae.C42.1	PC.ae.C42.2	PC.ae.C42.3	PC.ae.C42.4	PC.ae.C42.5	PC.ae.C44.3	PC.ae.C44.4	PC.ae.C44.5	PC.ae.C44.6	SM..OH..C14.1	SM..OH..C16.1	SM..OH..C22.1	SM..OH..C22.2	SM..OH..C24.1	SM.C16.0	SM.C16.1	SM.C18.0	SM.C18.1	SM.C20.2	SM.C24.0	SM.C24.1	SM.C26.0	SM.C26.1	H1	X.C2.C3....C0	AAA	ADMA...Arg	BCAA	C2...C0	Cit...Arg	Cit...Orn	CPT.I.ratio	Essential.AA	Fisher.ratio	Glucogenic.AA	Kynurenine...Trp	Met.SO...Met	MUFA..PC.	MUFA..PC....SFA..PC.	Non.essential.AA	Orn...Arg	PUFA..PC.	PUFA..PC....MUFA..PC.	PUFA..PC....SFA..PC.	SDMA...Arg	Serotonin...Trp	SFA..PC.	Spermidine...Putrescine	Total..PC.SM.	Total.AA	Total.AC...C0	Total.AC.DC...Total.AC	Total.AC.OH...Total.AC	Total.DMA...Arg	Total.lysoPC	Total.lysoPC...Total.PC	Total.PC	Total.PC.aa	Total.PC.ae	Total.SM	Total.SM...Total..SM.PC.	Total.SM...Total.PC	Total.SM.non.OH	Total.SM.OH	Total.SM.OH...Total.SM.non.OH	Tyr...Phe
AD-01	50	AD	F	-0.851032922362246	-0.131212478632185	0.299731347196534	-0.619504171870996	-0.381984958221549	-0.31506502093396	0.347022562279525	-0.483796649987121	0.22804172354639	0.150712688922105	0.845568658178049	0.292004884052882	-0.388386767201289	0.434730867326574	1.09282222059644	0.0597970179901168	0.862233101093433	0.0747275277064575	-0.273706387712168	0.772138722196851	0.801717803919984	0.30379878482092	-0.104501968014599	-0.624577918222253	-0.525976440872707	-0.49397653383013	0.12154924177049	-0.565498215255721	-0.433884042020516	0.233384688015589	-0.208560070212337	-0.0878451472706171	-0.0364477395635903	-1.14244589999943	-0.544313946033228	-0.216627411718545	0.120222816703786	0.401033973101916	-0.312423280169305	-0.582367694782132	-0.219804806289392	-0.278259318132382	-0.102733957530408	0.65719684010376	-0.602953370016307	1.65969375357009	-1.50846363484237	0.0980657576401327	0.366944368361891	0.387170626301291	0.418562552150628	0.572092730208192	-0.455522528866226	-0.558837262787503	-0.286764147903533	-0.521007565317012	0.187308380775241	-0.0315209600660494	-0.620065283367009	-0.573889736887371	-0.324871215627852	-0.000216828280313629	1.5377977832125	-1.39623453498631	-0.81203409093131	0.616059582584033	-1.10104418356546	0.441766686444621	0.933904199288665	-0.355555915506119	-0.651871732057569	-0.420189892082309	-1.42476586798309	-0.692180360436134	0.09245982147258	0.2742460389335	-0.378470630317954	0.863106782769192	0.284858775976366	-0.751020532206364	-0.22578793454894	0.0816649374582096	-0.431853835705263	-0.111094335652489	-0.04007640109174	-0.390795205930756	-0.532072766923022	-0.445182321354333	-0.518095022280872	-0.613393048742673	0.0664072675023606	-0.508121538707237	0.437616466648882	0.452947555076374	0.803211538174027	0.461185874542193	0.689546583709682	0.240433237497995	0.875885620461274	0.770702798732631	0.0194397299963127	-0.278079938578827	-0.639619790639112	-0.197301209793634	0.137266216238505	-0.141323420641604	-0.656441171493038	-0.139567441776119	0.479959074374125	-0.666065613871293	-0.48545364667006	-0.669914005502871	-0.608184505919525	-0.156977053032107	1.13939092819224	0.807736945963769	-0.429686072983875	-0.354935772523362	-0.567291950529749	-0.304514812920123	1.47058247825899	2.30081412573156	0.458713325903734	0.247931235250013	-0.277066692001974	-0.936365589635382	0.91360190773467	-0.904468671939963	-0.182232924397953	0.465533669627746	0.652830525245556	0.700129258466493	1.34010436882424	0.35716018572405	0.220890790353162	-0.0887770132745757	0.870433975738098	1.5338633181629	0.700008459703465	-0.101896664242626	-0.331433399071508	-0.175681247022478	1.20234639945418	0.459843808489613	0.720320045839137	0.275637601945116	-0.0679458300549291	-0.348482817069331	0.0873055200399124	0.447357100263698	0.606727809616146	0.851639110030102	0.76137185302165	-1.8602599342895	-0.396789839585176	-0.420546878951958	0.365747607321462	0.873956608771612	1.17639692654051	-0.00507033231136495	0.753079692893605	1.12911744415608	1.80357244732476	0.89579789232274	1.01404737947632	-1.1701214066095	-0.726697124018699	-0.638507558540672	0.654101660579021	0.862271395150645	0.879306653423838	1.18553768019967	0.345314283997663	-1.02093426995306	0.138084071550296	-2.36102732550697	-0.0265699051235365	0.12825669865058	0.399104152391444	-0.623438357293736	1.65290154169503	0.0840967578453705	0.409897261248443	-0.407510204081726	0.0383852743392174	0.137042538683954	0.0926406777182935	0.875864318296691	-0.0931298833355506	1.13147962365307	-0.965808872503125	0.220451603970972	-0.063368664950212	0.304020005986466	-0.423106889192707	0.0594342185069501	-0.286220492698328	-0.406243441908135	0.90820093659589	-0.0654697111125487	0.321504284833296	-0.707295115951508	0.115576276768984	0.249872998004707	0.444995168200401	-0.01259457377492	0.397731363235247	1.05225194135983	-0.338353270785609	-0.332368705091026	0.094397448301946	0.0397126569076912	0.61305611499829	0.402072694076354	0.294693058811035	0.303379392756629	0.512447670595347	-0.356540932269147	-1.2281650442447	-0.435874593739291
AD-02	55	AD	M	-0.65803920252961	0.0488147062822684	-0.276893540604087	1.62869018520842	-0.413061094494924	3.09728892674083	-0.552935857692289	2.41927435619776	0.964130309285911	-0.437992625662817	2.22792850801403	3.9547230791101	0.770247673999072	3.72480073160596	0.290291852965876	4.06853041884849	2.44453773430255	3.81314949654804	1.09944520915566	-0.406001562818695	2.15857090710558	0.964816616025138	-0.870945198489218	0.657312470320318	0.820672717950969	3.1370511869836	3.47976660887394	4.57750572513632	1.47532454596361	3.29327212209263	-0.941138089373295	1.25146393205698	4.53817674651818	1.68785153096576	1.15985225526934	1.72434701562472	-1.62375305099751	0.999940795348173	0.0871134962429396	1.1409977963497	0.735415141775922	0.425851464061743	0.530151555402814	0.195602230936372	-0.313268650664527	0.61650406965586	1.18482439586416	-0.601330619937793	0.468182481072673	-0.257142193902597	0.137404219214828	0.413456738597428	-1.46084090706927	0.826754083732565	0.327574146239139	-0.0865514258577772	0.26360461681129	-0.0709095607692884	-0.0101397567108471	0.20801525024358	-1.40269298888979	-0.387338344825837	1.80641703601509	1.30311550484624	-0.872004627646227	-0.105758631556159	0.614389826030895	-0.467848912317003	0.933904199288665	-0.072642009431928	1.43864766935879	-0.359177521794109	0.616514855435514	1.28770242203347	1.72059348236186	2.23175823812307	2.08733822150449	1.88848019290102	2.94988586154893	1.86030548743832	1.44973526898422	1.78255019267766	0.788636987138545	0.428009816515123	-0.158488008510286	-0.531014062944966	-1.67233981709963	-0.739723702674508	-0.20984487734083	0.211666663027233	0.635936532659073	1.87061920867599	0.311518242431511	-0.83544194720645	-0.251269805625991	0.959725578084899	0.502474022267369	-0.194163603296832	1.92415134659515	0.341198542963435	-0.0544073920432599	0.891350652264881	-0.0306513869155513	1.66160639056857	0.181440679698844	-0.66363654956117	-0.549080240773731	0.415975231712823	0.560678412360154	0.924711220115688	-1.38698043891031	-1.51361295095216	-0.449052489146048	0.195919496871591	1.61338140920721	1.48150709733084	0.951011236846849	-0.521645729378291	-0.139310784705944	0.0662061229365113	1.18467458165732	1.25105074916009	1.74235987847253	-0.30733688850224	0.66319910671956	0.0693734062998106	0.929160746276599	0.410884118372493	2.01593853584262	-0.761671551927859	0.712303914345651	1.29591005114611	0.713996667637409	2.53108005503014	0.781532887682041	-0.463994630699137	1.91736014255629	2.44631788945121	1.45677992596909	0.350374466673388	-0.134298596350306	0.932232427010748	1.98035312568044	0.47231353765441	-0.381685164438317	-0.411815323617103	0.588870291512245	2.26504451121113	0.890067142331941	0.725970762049524	-0.165298222883708	0.165848063515535	0.988817347375315	0.778154747300865	0.39621350512219	0.352956503841933	0.980676183474031	0.886688896628238	0.0667016909714065	1.96069056750508	1.0232397830974	0.354270605409217	0.700194469626669	1.23726738534955	1.41351491303286	0.49772836277451	-0.350255899789174	0.274514966901409	-0.141360289076596	-1.25562309773537	0.328310987396716	-0.631400514113121	0.367635583613808	0.299165092936672	-0.850514065196509	0.821844330195502	-0.323387310400769	2.30711653609612	-0.466360826780747	0.175575334849777	1.11040064924369	-0.657831118312956	-0.526089371156311	-0.661527432259259	-1.39540850694689	1.28860237980822	-0.295816809312903	-1.05230207926712	0.0980069772271749	-0.121928219344882	1.37402044334739	-0.0572083432658389	-0.395691570909554	0.412602278207248	0.614777532789421	0.704923988865968	0.984389658123647	0.589202886380946	0.509689783656986	-0.0654697111125487	0.256853278638935	1.49625534608353	0.525051875377015	0.219948355004393	0.0850908635650291	2.62836680749356	2.86834049852546	0.792532978799029	2.00828247136987	1.44936587523351	0.567054471696657	0.490746297205074	1.08675070095595	-0.255837307389953	-0.697128380547745	-0.763163327541267	-0.38383854649551	0.530457133789119	1.27492792436027	-0.0346308800679819
AD-03	36	AD	M	-0.157489829112609	-0.0848693570126459	0.215514088482067	0.730090205668436	0.4570505590529	0.572538777731512	-0.552935857692289	0.029482273218099	-0.179460355545864	-0.0338483832436516	-0.424578280559164	-0.331842882037326	-0.337317839022532	-1.23588117695309	-0.403020158643488	-0.367491916260526	0.641607986483216	-0.419062389870032	0.0738247538836159	-1.36610110414668	-0.906513502433199	-1.52833528340047	-0.263107280538052	0.69043320615388	-0.625125459888143	0.759974575790633	1.51095164660466	0.361429068206182	0.327401814645713	0.380036045701083	-0.208560070212337	2.18566252029791	0.152501824702537	-0.707838907906353	-0.461601833089383	-1.66155108837483	0.851363475728872	0.401033973101916	-0.255876807794587	2.12833662453993	2.68227372266565	-0.631514065888242	-0.405706893037899	1.10914372743468	-0.0469630759557888	-0.905950518035086	1.0072465702883	-0.983915542444411	-0.0223764535959509	2.0709682913466	1.98696543203738	-0.399900382100433	0.650596286790559	-0.147243356384028	0.405914674636652	2.04761296037007	-0.0510872793709044	1.69384110317572	1.78481480071069	1.6188318612736	2.00931347729206	0.226430994515414	1.0741147778988	1.65122927623585	-0.831921403359923	1.55405701747117	-0.126264044084598	-0.6745720158983	0.782539981425005	-0.51697499599717	-0.687272973076011	-0.379621752555133	-0.553508538892486	-0.869021821452415	1.15612322129517	0.750400453803689	-0.275841409666504	-0.327371416541092	-0.429457652368273	-0.166315851442528	0.185902392818928	0.497065119172643	0.637661800361338	0.842086719399585	2.21159517537511	1.82955892914491	1.42731360057091	1.70094936828301	1.79989174911864	1.74449438140869	1.68943329024138	1.55363378976314	0.692679370595503	0.9139266566725	-0.0232571414032947	0.478793178636694	1.30055155347721	0.128456746561766	0.0985035857282416	0.254371367213489	0.601108478968011	1.11322181214522	-0.0608357671265296	0.0990426465899817	-0.385818933596422	-0.0806782043985331	1.0131140621444	1.38114501025221	0.549263887424909	0.941348428966179	0.0401014420075368	0.0800526086465563	0.344845191589298	1.36632184892533	1.20854286528011	-0.109469463269822	0.193321634719962	-0.762908581799539	-0.0789549206208326	1.44530066722234	-0.0150273485412734	0.28752328447309	1.30967375229742	-0.0937868639296278	0.916289123848559	1.05994163803942	0.409354027028873	1.12294058901774	2.4258589662089	0.353471582492959	0.952124015568867	0.3490528291803	-0.196763989255893	-0.643493393083953	-0.91820154642751	0.635422737861555	0.623370919234676	-0.135478642887211	-1.34293834583975	-0.742181093394323	0.26457149208123	0.877600707092566	-0.402066660129613	-0.321387550085682	-0.104771411083486	-0.337892819094313	0.906326910511833	0.916461408911267	1.18622996915203	-0.336438287791443	-0.653574978905467	0.165848063515535	0.722020691384579	0.63440193085578	1.26902904184683	1.30489514621482	0.820714483081952	-0.933372337203437	-0.761792070822086	1.4386257127634	-0.140626437040182	-0.639751746035799	-0.537305906822459	0.795555805408967	0.843733733788744	0.365853545722272	0.275153697610934	0.430715628682165	0.801057450473606	0.787993438937714	1.10233227276515	1.04359330696463	-0.427394303228728	0.686459646806866	0.705162152497863	0.704545423832792	1.22148467211566	0.838290288776386	-0.159421510143475	1.5494252784308	1.11040064924369	2.18091956685936	-0.183643922367959	0.443772055889052	0.137348887373967	0.137042538683954	1.68006839160704	0.821176743906877	1.29577914404666	0.203487658435317	-0.441782096157711	0.115529024059915	-1.2232705336394	0.916994710327625	0.289085639139358	0.269713288107381	0.155262540445507	-1.45511410697216	0.90820093659589	-1.17491700457681	1.17635529422583	-0.597863093478818	0.317331945803686	1.23884285863688	-0.117203366786927	0.208544237040175	0.220881346559687	1.05225194135983	0.00121224149810019	-0.110595313139192	0.260291060587688	0.306125715722344	-0.180937623770084	0.853669635006488	0.51906570995247	0.556356994888087	0.90796008970608	0.497655877927466	-0.399180978596893	1.58423614515263
AD-04	32	AD	F	-1.12936387254897	-0.430747649200269	0.0398929340371509	-0.102652587273553	-0.261232517486644	-0.38222188753912	-0.889356711308246	0.143181748741346	-0.906980871004916	-1.74721501395005	-0.283018451514641	-2.07972958206257	0.404562962574061	-0.737383653276111	-0.557617284686402	-0.860760790364254	-0.102368001528089	-1.24673936665044	0.900331331251609	-0.289181750571496	-1.73577440231503	0.30379878482092	-1.13044090161421	-2.21239192863708	-1.41694699460538	-0.199532889004286	-0.0329010185992162	0.361429068206182	-2.03736804780631	0.522669048167672	-0.0472819145319265	-1.88388161993731	-0.601257596678913	-1.14244589999943	-0.629980680327685	-1.66155108837483	0.120222816703786	-0.991745504288756	0.0621171897537808	-0.987369598438552	0.323601897874277	0.305105042363493	-0.270289691813763	0.319490134759905	0.176764852348096	0.631700793822316	0.678079580423982	-0.425881801503224	-0.241289632382112	-0.913448592103314	-0.620157953168213	-0.85361356490913	-1.21072447260197	0.384413259026675	-1.59593061761512	1.19322660827698	0.0566913293128332	0.379741995313364	-1.6499758941241	-1.52988586249144	-1.08147577658549	-0.397316794717716	0.475692828062163	-1.4746894863709	-0.841903435704484	-0.397326637855276	0.201875316533784	-0.933784435685536	2.13105981830401	0.00989055133073342	-0.608853990959935	-0.334671155910372	-0.822984306802677	0.347354667794303	1.42136919236677	0.595534810850599	0.176635280189359	-0.247838285855468	0.308690986425062	0.379984647162071	-0.122993095772914	0.74101127918241	0.905736729951417	-0.407599185163817	-1.5790143946527	-0.102129356392429	-0.972682028246779	-0.158042446635044	-0.682189799350326	-0.613393048742673	-0.0407813820494196	0.476537945889124	0.757506514998933	0.305892060952604	-0.138081898371106	0.993920950183693	0.956702389934322	-0.951143372672712	0.941858215486592	-0.182407169116506	-0.0738807836132407	0.581998196788512	-0.831456540330751	0.85680248570527	0.315596299191877	-1.15414838060171	-1.22918435570749	-0.019475730912206	0.200360032475812	0.891087356153036	0.521530984873468	-1.12710808976537	-1.56220962888611	-0.30379851301861	0.0661279808879094	0.54054648461948	-0.57579754986917	-0.214582042956558	-0.552248227319488	-0.0985839269549485	0.271660074818869	0.218604874909066	0.00665904772417724	-0.064180456338772	-0.56557987698513	-0.376522144143575	0.866579850025575	0.206594430140686	-0.344400890800121	-0.0258359254456432	0.105681187758427	0.312279861892034	0.130241914643233	0.951106309738543	1.11927813282648	0.296182923516761	-0.194221703874571	1.07677462975033	0.87996088216934	-0.31255430966832	-0.45238538417987	-0.630111486823516	0.563554610115637	0.690566035317121	-0.60945015504133	-0.884300161902333	-0.113313943140517	-0.428330809132494	-0.340658149840719	0.363267539180058	-0.249600488242964	-0.420588238519504	0.073169388557497	-0.522850429553902	-0.359084368618111	-0.62672250236384	-0.601743194976841	-0.211686471329235	-0.761792070822086	-0.475350604840869	-0.889796254155799	-1.55913967183684	-0.389851799962665	0.82441570623391	0.387300744223939	0.11996315904009	-0.104602112812931	-0.916772038362891	0.226880168909852	0.535826504543344	0.287158921411517	0.603579357001722	0.727016180484683	0.202081277554148	-0.193579046522379	-2.27665733509168	-0.848402210666987	0.472221739216508	-0.587167838940432	-1.95050060461604	0.468758280979888	-0.977933923780414	-0.510869555586516	-0.0518744229506808	-0.295645888233062	1.28860237980822	-1.09185074321287	1.16935006460035	-0.109900331133547	0.874624023362617	0.822098347735697	-0.842803477114186	-1.52342475361521	0.331339264722169	0.206608629411392	-0.0122577991753296	1.36191783332109	-0.490875677870882	1.25340699918327	0.665304539194592	0.300034411609762	-0.486968623976531	-0.159100443034673	-0.0708996097355793	-0.441446063169314	0.787907413474298	0.397731363235247	1.05225194135983	0.275023178735943	0.305077852012308	-0.172294533555267	-0.179235043550684	0.0053428011748848	0.190378875254379	0.294693058811035	0.303379392756629	0.15206398890178	0.193051004382128	0.0392814860894186	-0.442039499698626
AD-05	34	AD	F	3.37605334005206	1.35986596854354	1.10072732188627	-0.710818100463809	0.793626167037696	0.328405085056637	0.968900915805911	0.356456648460955	1.12398140308556	0.490915441717091	1.33474127838978	0.292004884052882	1.45055005616167	-0.10225920353538	0.536729684698231	0.436692568835881	0.862233101093433	0.530494532478317	2.27348292811944	2.47140194554149	0.493502229291243	2.32618241093311	1.92084282074779	1.68796081273348	1.96597262540743	-0.0559119784859386	0.814202614128696	0.145054940691555	1.7856876628716	0.233384688015589	1.56239837317823	2.16887991908309	0.152501824702537	0.773848688037415	0.469871666541681	-0.216627411718545	0.120222816703786	0.233438937191751	0.980327931534539	-1.44312164798862	0.70938367098491	0.581910283487716	1.41649412942327	1.50350396933621	-0.461834990059327	1.60130636571927	1.10158477467393	1.54450151065931	0.603287816159024	0.955625066350028	1.63624752463178	1.22585324034794	1.06953815972416	0.832959589339083	2.38817886991151	0.109931552147167	1.25697737922608	-0.191260380849215	-0.00192661972037212	0.220552404308099	-0.297753883545184	-0.100418373778736	1.40078710666708	0.995354010700095	-0.861944914029321	-1.83744333479191	2.34412232499674	0.148679874222884	0.722626167368928	0.267030069758934	-0.484714327341509	-0.26092672944104	0.191775785068555	1.60432859561465	2.28555938814589	-1.6394967261914	1.05307062644974	-0.595541959209644	0.145827123090995	0.961161057723364	1.54663197775237	0.819524707486884	0.50219364625046	1.75209980783239	-0.210254262465364	-0.82372684505495	-0.477603734293102	-0.86739070857317	-0.682189799350326	-0.221216262408357	-0.284381278844325	-1.11790090690377	-1.31480147162732	-0.023154470062929	-1.4152627570303	-2.04280184966666	-1.47713761970533	0.713397011824581	0.00351856447536694	-1.41594398623958	-1.78269482708339	-0.431020096110161	0.386822739422079	-0.197301209793634	-1.03837839230605	0.26468169182003	-1.63876312451021	-1.96302798498242	1.02834112670348	-0.533871559021693	-0.681357161046192	0.558639234459228	-0.516462677357377	0.048481325539594	-0.292469158819032	-0.062059978830966	0.126522091958183	0.617895196459156	-0.376080797958088	-0.129445454438962	-0.36650585572744	-0.209641607443817	-0.157572124057149	0.925139550530098	-0.513404175464902	-0.673187283484312	-2.26569438550495	0.24556056548226	-1.10244327116957	0.268035207602279	-0.356041823264025	-1.36181196259517	0.382871967727375	0.397579460014976	0.510106035807679	0.917374331985449	-0.26744251637106	-0.511772830827621	0.632108792286702	1.39318836690653	0.918758082885788	-1.32301844271012	-0.369594157607743	-0.783825490308213	0.802438341233516	1.87415095255155	0.709962548561557	-0.806598171015068	-0.28080239762588	0.142276398462074	0.48538420239411	0.733686638003881	0.311636377847556	-0.398396874000336	-0.220569541565852	0.457855290754393	-0.0555299430706011	0.360214109750985	0.130249426217752	-0.534589295696118	-0.923145869705327	0.264271817387835	-0.324780859044445	-0.811443064971831	-0.193239327473121	0.230645400479583	0.481794735410607	0.651689678792511	1.08439557486876	1.39068874838571	0.504310319601378	1.14864386197285	-0.0826056803884171	0.531670633931647	1.09284641003291	0.860193202006501	0.910665976707271	-0.347678728249537	-0.055877166322921	1.10221867694882	0.468758280979888	0.751571099029975	-0.0156296555110507	-0.935696890052098	-1.56125228878047	-1.61123327763071	1.03609107416548	-0.436685517919397	1.45241728377084	-1.94338532125827	2.03362933040838	0.463388554197295	1.19341024153743	1.56895473165688	0.508519104716011	-0.158152206426778	-0.962966655222437	0.532498627460792	0.0383511305612313	0.141531692309493	-0.48203240090017	-0.503337346821475	0.0382741001302968	1.53262858353275	-0.405051610046704	-1.8598127665884	-1.74688886334929	0.200944226252975	1.09474411743733	0.947613000238815	-0.0442993979279393	-0.120069203302468	0.735233812302159	0.997224683826123	0.944181294146547	0.915484749521565	1.12310653727652	0.122945579761231	-1.35377369449316	-1.79109433377466
AD-06	43	AD	M	0.463961223144556	0.0139174411230713	-0.178415053013384	-0.0212491186453882	0.566937005039028	-0.939827465423822	0.841934414853758	0.356456648460955	0.789728082750392	0.325292486650696	0.502806469035372	-0.00572103554728088	1.28202236092125	0.264768375146395	0.290291852965876	0.0597970179901168	0.641607986483216	-0.419062389870032	0.618769700472971	1.40111752552742	-0.169594725191185	1.29572321632933	0.411769765453088	-0.339873697470386	-0.625125459888143	0.085410898616253	0.685077050993347	-1.10115367081561	-0.0320505197326197	-0.23311639934874	0.395897867550074	0.553188016534263	-0.735304942876183	0.0780152219645449	-1.45448700745634	0.079650921772096	0.851363475728872	0.713523563877928	-0.119135639457356	0.268285658261509	-1.18493765653974	1.12272395394977	-0.942830856059831	0.125262535192672	1.43868938530405	-1.14217263900456	1.28833565239432	0.068928665556035	-1.92943053803957	-0.805501465582074	0.201186970369238	0.66856578693727	-0.217918523013833	1.34804881441607	-0.214989043893023	0.166544267793418	0.26360461681129	-1.95804535690077	-0.993875793274791	-0.884125627231321	-0.490449043886221	-1.04406378352145	0.905376211405508	0.847842505315424	1.11100007373476	-0.0707602223308685	1.10165372250964	0.641625957496942	-0.869293843966758	-0.756567934798246	-0.677990384502787	-0.33707203753928	-0.936228823084732	1.39766695055221	-0.439148316433711	-1.00762778667765	0.479370455767899	-0.849463049671296	-0.408925767897804	0.203789725097774	0.420036205773266	-0.251669103697643	0.220716373353203	-0.0298370479717265	0.906722726654927	1.22006474052747	1.12891511265044	1.26005817821393	0.315469722244575	0.791141038033113	1.8116971241886	-0.468693097767925	-1.1395616013421	-0.347070176238383	-1.43941778838463	-2.79153833837844	-0.375097585720029	-0.67364006195896	-1.24643086679369	-2.02754071824657	-2.72034914491802	-1.49310476438791	-1.20134076856802	-1.58414069709715	-1.49829215613948	-1.94083942231221	-2.12195975970518	-2.67345764072325	-1.4467526322976	-0.947202519339604	-1.38698043891031	-1.87562178689707	-2.0500073962138	-1.76905942417521	-1.69560547544553	-0.702708358758663	-0.809945525653365	-0.995701154470102	-0.681995539348394	-1.44375102878918	-1.44988392442413	-1.47642734030208	-1.44546068159755	-0.30733688850224	-1.39146860904256	-1.38054703534796	-0.697748867514838	1.4135207600326	0.916957704669133	-0.830117327569324	-1.11209001544756	-1.37833446119808	-1.43499794862331	-1.71613491411885	-1.39988197625694	-0.412115555764368	-1.70522056889545	-2.38824282256918	-1.74349040643365	-1.41357995566964	-1.46018855700425	-2.95312761342015	-1.9830299288071	-1.98992717085103	-1.56609353992776	-1.09327494428211	-1.65652491409657	-1.3870670351517	-1.7629401758437	-1.33540429831755	-1.40913773965324	-1.19425708566846	-1.69228731698872	-0.533308060429917	0.219489379705818	-1.79528244632212	-0.83297518566936	-2.1900365628084	-1.74333014561906	-0.137614510150124	-1.2347809775011	-1.64416538485745	-1.99102418753106	-0.477023756878466	0.224214154063592	-0.99509649819484	-1.05874902439952	-0.761093457702001	0.998658861147952	-0.125808969190143	0.969765681448333	0.67050060344603	0.433766747424492	-0.508305222979285	0.180731575231469	-0.0340381839274904	-0.435894885584419	0.479101008881325	0.116343084982297	-0.858794164658971	-0.31654851019596	-0.341345772691341	0.153787778202953	0.630120012755264	-0.120042926481744	0.761029186389256	-0.398493234819033	0.654543734186177	-0.532539685038965	0.693904133240168	1.32495596747143	-0.920945536336944	-0.156654054848013	-0.435335989938364	0.691274199403705	-2.23228424282243	-1.30589156780611	-1.69506929140082	-1.28223797424091	-0.294299146239167	-0.970201123583147	-0.760480527556856	-1.88280330072948	-0.475338211974326	0.0226123430597967	-0.649901481361711	-0.379843762567562	-0.956378521860733	0.249507524571288	1.11082782426472	-2.01376711398557	-1.93142202470028	-2.12664012526108	0.453893486124452	2.17703736391059	2.20335703882032	0.628055460933427	-0.88314365075831	-2.15093333519124	-0.861240072961683
AD-07	24	AD	F	-1.09117032900045	-0.420109406556313	-0.822473288253391	-1.50484398959841	-0.476338924291814	-0.38222188753912	-0.348829336516188	-1.12661297569368	-0.0337875807178106	-0.660766448062462	-0.283018451514641	-0.00572103554728088	-0.821198758761311	-0.301372828805577	0.0274130320466334	-0.604631032528717	-1.01292102102077	-0.682307875958294	-1.18436079086523	0.455480641517479	1.90852462665709	0.405729730893187	-0.532617239192944	-0.909761100588909	-1.05426933941842	-0.798575386886128	-2.04452049848555	0.145054940691555	-1.05589987772425	-0.74557365603227	-0.742978148111145	-1.12069404634942	-1.03252725275424	-0.109135238518123	0.11389911101293	-0.53487168848021	-0.697122901225852	0.0572456068110736	-0.912690945526521	-1.20811985281808	-0.806905321975393	-1.27528212173752	0.530151555402814	-1.22376814700097	-0.0714199838696401	-0.659561096581473	-1.4374981957907	-0.698978127419229	-0.329189925969268	-1.42175571340642	-1.29016889910645	0.228287385125262	-0.0479979440525949	-0.573962191941908	-1.25959278872333	-0.106897095818919	-0.16196785291009	-0.0709095607692884	0.81621657801908	-0.336341815594268	-0.719284179125898	0.209692486828099	-0.671492105382499	-0.753298992492931	1.12907944179334	1.50732421513402	-0.503518020404488	-0.10605046942251	-0.768339080107821	-2.99889279318426	-0.624968061687661	-0.43442404629982	-0.585565848085789	-1.02702921684694	-1.31355290560313	-1.667209121344	-0.137328988679414	-0.509380347221934	-0.145579821775013	-0.144331023780319	-0.60399614226785	-0.473208485428918	-0.829188971955268	0.233643720332602	0.403350605403425	0.211873072118009	0.641653549935308	0.263465524224504	0.153521629904077	0.587319758018715	0.153395143999484	-1.37020476296434	-1.78099861527908	-0.930207009088572	-0.983820146789956	-1.68816231746167	-0.626999948315687	-1.20834416753624	-1.29366393772942	-1.68762376828236	-0.9817207243577	0.370129792514226	-1.66551094592042	-1.45980325382582	-1.23477330626323	-0.0507045857491336	-0.670284668367627	-0.494271936421504	0.28791820087665	0.0480847132712265	-0.782726543455696	0.408799740725137	-0.382781682772022	0.566756457415608	0.10305358224082	-0.354262289179734	-1.77996808035554	-0.234332050078635	-0.354605410120916	0.666199122333673	-0.193029400638428	-0.337396430646829	-0.614806005065654	-0.988145243926235	-0.913587862354927	-0.263148850608794	-1.32291582285117	0.110816140523546	0.689901672254226	-0.830117327569324	-0.490836050852876	-1.74118375453007	-1.67621661659684	-0.638234263309527	-0.781457834082485	-0.732786942156879	-1.1996499051444	-0.584455370171108	-0.790978462861942	0.558681703129681	0.598777161949407	-0.156502446379458	-0.775405263155696	-0.956088418969412	0.017897232787	0.146683548942757	0.246222807700135	-0.309091947348386	-0.494454742084684	-0.472968404008232	-0.270967163832182	-0.292637954244366	0.381929901184505	0.367189894910944	0.692646452923611	0.174651217570911	0.226606488772018	-0.40337606274439	-0.314090988007559	0.173252116541185	-0.840223865010347	-0.223711282521042	-0.324780859044445	-0.401685283938417	0.257309411169926	-0.522941223037885	-0.252600481565476	-0.483149699680821	-0.382085686814769	-0.572248971882442	0.0106990941146968	0.509796557374762	-0.00759408773719042	-1.18933714322316	-0.475238283387236	-1.12379256780706	-0.0674423009795944	-0.4644753415647	0.0803463960659064	-0.3029676763017	0.468758280979888	-1.16041837987108	0.0945580924901643	0.916709230584717	0.649891673897731	0.137042538683954	-0.624095619299787	-1.05230207926712	-0.911429854761708	0.874624023362617	-0.560965620758559	-1.36036144635905	-0.900876293432869	-1.04788869949533	0.280503239444117	-0.809719829637859	1.17540497896965	0.145001210421271	0.0383511305612313	-2.68034317677074	-0.837674498563419	-0.609981512819316	-0.969039676473666	-1.01611473501956	0.105642397505411	0.414419544540098	0.220881346559687	0.200944226252975	-0.307821991789744	0.166603858254127	-0.953870696808452	-0.983565455716144	-0.373533829200384	-0.431746675247052	0.445200129671563	0.431305690332344	-0.438032424056716	-0.395263039948894	-0.0142557629747711	0.682290875930335
AD-08	46	AD	F	-1.20680866187946	-0.0665900909242203	0.461601733034035	1.50935735408741	-0.476338924291814	0.572538777731512	-0.00876294831066754	0.143181748741346	-0.449922493786101	2.00852882368192	0.307248689390635	-1.09537084029257	-0.653576155495381	1.04209787876508	-0.886284360586651	0.92996144293961	-0.383898285894025	0.953677970454879	-0.0103230719014494	-0.137848798918897	0.493502229291243	-0.0199050120698073	-1.57307665386379	0.173153441862646	-0.336139317090582	-0.0559119784859386	-0.0329010185992162	-0.31744781941393	0.592972492678288	1.4246833235266	-0.742978148111145	0.57972360119803	1.30189014807754	0.0780152219645449	2.54884215812006	0.079650921772096	0.120222816703786	0.233438937191751	0.18500680909907	0.343365926950205	0.53083993937342	-0.556601233298523	0.923866272658108	0.437358980741532	-0.461834990059327	1.87555932102033	-1.13099336524449	1.28140429684403	-0.0997801764142231	-0.798396064165746	-1.00394220359462	0.591547798921981	1.43801432830271	0.311035536329009	-0.207071976854229	0.222148988177563	1.88410865395837	1.04046410590293	1.27846036225546	1.59237377736696	-1.01942710975992	0.0178101554502642	1.06622366151925	-1.09305499469624	-0.861944914029321	0.703178065465857	0.161700266184681	1.3585184688955	-0.0920299410200779	0.870137690700686	1.58934153003398	-0.403592811847734	-0.877105394437582	-0.884013660091653	0.12084185956413	-1.08332542364003	0.605477013767718	-0.376025512646772	-0.27902682538458	0.189364111944815	1.21161046313252	1.14357311849593	0.144051373372091	0.882332989493554	-1.99247704273217	-1.90215392185073	-1.86332776035646	-1.52963204871522	-3.01656978545692	-2.03313200494178	-1.76920156348791	-0.608078226835117	-0.578263728742576	0.595780771807757	-0.784827114043153	-1.99714666393733	-0.893401937601988	0.637837631360411	0.82593127275371	-0.9210391374637	-1.46425136365377	0.654706465341009	-0.849285032694538	-0.723886319651004	-1.09696054308078	0.152915857047344	-0.0351488789557247	-0.842713701482663	1.09714442331276	0.466280133108486	-1.17607935755743	-0.976319360268947	-1.06275992543905	0.493177168348658	0.36574538358736	0.0619906411373402	0.0586684696171566	-1.78897001498758	-1.65437377265415	-0.559186367014213	0.234870445228671	0.13411067503477	-0.678962086939318	-1.67337789852451	-0.289059651295082	-2.48886242993392	-1.55361669169758	-1.541854743424	0.16371273406111	-0.660439531355977	-0.859673249531248	-0.239411753159907	0.180365400213862	0.135588290155988	-0.163222277911113	1.08673367646449	-0.581686531032187	-0.695603154672771	0.117484290423421	0.130625155102064	0.11900825125285	-0.394721449558643	-1.14353771688023	-1.13584335164512	-0.210452019147919	0.784147749236081	0.620858668686588	-0.634481637714865	0.0873055200399124	-0.374181538204952	-0.401714433327885	-0.0490584802059311	0.0254342647549667	-1.13023296737076	-2.26557764310382	-0.103808819918081	-0.481499403658051	0.129312279968538	0.151206853026219	-0.564548666808712	-0.522813135625908	0.264271817387835	0.361706443290949	-0.32753798312461	0.756088201550648	0.267036362809784	0.749731492394395	0.228857092435751	1.13735342894265	1.70501704272353	1.35695066706482	1.88783469553903	0.541310415223358	0.149149039182601	1.48637263612162	0.286727085762192	1.42753048537056	-0.195188452660246	-0.863232286251786	1.15095042222681	1.11040064924369	-1.06844618285365	-0.939285000599253	-0.0518744229506808	-0.903231616117096	0.761029186389256	-0.0110353561707671	-2.73763752725925	1.34860495511449	-0.236457711442339	-0.560965620758559	0.282334308328618	0.275359499353317	1.39135568964637	0.747470490398099	-0.192308401695616	-0.685285264941183	-0.406243441908135	0.0383511305612313	0.141531692309493	0.0808196222229362	1.41145919202739	0.00796217865469537	1.09098032879199	-0.321744756000393	1.48867072400501	1.76477646401698	0.792532978799029	0.72535959965606	0.657771368516131	-0.103397664832784	-0.0955866731993824	-0.0870339327334757	1.31988381586176	1.27686092126957	1.25283342012452	1.43241282205182	0.398030933590778	-1.29072781189003	2.07755993490076
AD-09	40	AD	F	-0.457143838819334	0.634360529215663	0.408578017643763	0.868267089506973	0.0183827590687454	0.868010688408774	-0.316185827344653	-0.95014183373594	0.0575202726967317	-0.90005662212187	-0.283018451514641	0.292004884052882	-0.286867943406577	0.264768375146395	0.0274130320466334	0.0597970179901168	-0.383898285894025	-0.167022296576726	0.470352436781238	-0.289181750571496	-0.906513502433199	0.198996169906	-0.000187685556514605	-0.587579241495634	1.67698648260987	-0.798575386886128	-0.361255864171523	0.960240921278775	0.976387290824059	0.796720686616751	-0.0472819145319265	-0.251407116173664	0.561071659408856	-0.302227966266291	1.03247292910892	-0.878601693138429	-0.697122901225852	0.233438937191751	1.03476039160164	0.489035912641037	-1.12635694869968	-2.21125523509531	-1.52429668125029	-0.510188169793834	-1.18479510693182	-0.743775137688943	-2.76998024274876	-0.358302162866257	0.366944368361891	-0.430439200060407	-1.33235162672547	-1.9869408612862	-1.3339540926954	-2.0550438353543	-0.782215726242305	-1.83425911704616	-0.423770474463102	-1.0174623185385	-0.26279385422874	-0.851163196509774	-0.0855052951108519	0.202008414399386	-0.742198829358165	-0.287706813316681	-0.882090504396924	-0.267147920855786	-0.079624384617522	0.359645883057602	-0.678902204235904	-0.229198088135613	1.53468237837955	-0.43442404629982	2.5272089751409	-0.702662318454299	-0.329903684164603	-1.50268383309558	-0.484400385817261	-0.425405816055856	-1.5105980989371	-0.421102185509273	0.44561292381482	0.928013149424792	-0.400911267118107	0.738881369343512	-0.306813331808518	-1.08459614539226	0.21844675414363	-0.380293309087872	-0.669311089849383	-0.121021488661593	-0.715704805905605	-2.65063910481329	-0.506988248635331	1.29517813048781	0.170520003476115	0.0721035779447278	0.430325819872529	0.885066120216851	1.36934727217894	0.894674286063133	0.729163731237977	1.65222643194324	0.770675787881298	2.07643336423884	0.948966170135916	1.79519016762935	0.659500368060779	-0.0497426960144549	1.52617983895876	0.142373938780543	-0.533607093921281	1.6196253745358	0.847889847114194	0.719110887013844	1.09943779300447	0.343664840128722	0.481706818993011	0.471389636532711	-0.651078789416846	0.19519996339053	1.2393933923929	1.3130769531433	1.52666266341339	0.736040420820821	-0.125300613128271	0.112472929577635	-1.681031985536	0.43992774336022	-0.775638381294609	1.07231660972596	0.992445271894429	-0.315890751715612	0.144613802697013	2.62263674012232	2.47133754971377	0.859470431798087	-0.938743266272428	0.0967924886034232	2.28322631713923	2.49701222558403	2.26229350471836	0.932232427010748	0.347544215629699	-0.570106894315207	0.761565828596653	2.14948597341409	1.61875785963858	1.42185650897603	-0.821584074498875	-0.649274854139915	0.822426064875824	0.624282690395512	0.248978144013861	1.09259677536923	0.677932991841078	0.49468582466518	0.870260654089664	0.536227611714652	1.19248845872197	-0.00507033231136495	0.133040807041311	1.56492439093374	1.68284351802408	-2.72316665953031	-2.0334303671643	-1.35106709539404	-1.42973727260577	0.342132632857952	-0.450739649751437	-0.619818472975172	-1.16142413467523	-0.575299884340753	0.0415444001435073	0.0341296269133638	0.705162152497863	0.197669497990769	0.170836802192909	0.342794497887157	0.255743398499963	-0.824581419039431	1.11040064924369	-0.629602582472126	0.279469253482802	0.477395289477997	1.2982403967919	0.137042538683954	-1.30060555924311	0.22002870993489	-0.931582164107313	-0.0105369196893609	0.552673279001506	0.769488324067621	-0.164486570596015	-1.54377531478191	-0.696787715464926	1.73348229359228	0.942850940047921	0.849173636722078	0.90820093659589	-0.0654697111125487	1.04554715313506	1.48606635294772	1.51930138796621	-1.61885147845653	0.351739828383787	0.208544237040175	-0.166377543803554	1.05225194135983	-0.0451859020506995	-0.751601500542201	1.58920892917141	1.50122511955895	1.89718741491223	-0.431746675247052	-1.77675525900472	-1.79339744396353	-0.217480031438283	-1.75974061761707	-2.36300762825076	-0.338324286181656
AD-10	31	AD	F	-1.48969266351403	-0.968803636306902	-1.293998956352	-1.39877132028997	-0.891819793330408	-0.38222188753912	-0.660732649352306	-0.483796649987121	-0.906980871004916	-0.437992625662817	-1.11495326086905	0.565886180658851	-0.995856501058805	-0.10225920353538	-0.110907175713823	-0.860760790364254	0.641607986483216	-0.419062389870032	-1.4176257045678	-0.732667462641469	-0.169594725191185	-1.70140122274569	-1.41388994892921	-1.20783939106597	-0.941673964048427	-0.199532889004286	-0.361255864171523	-0.82627458675301	-0.686713894080196	0.522669048167672	-0.742978148111145	-0.832677680601039	-0.475339470179182	0.607210591222751	0.268689176416041	1.09478294499865	-0.697122901225852	-1.52125568653593	-1.24692319235847	-1.20811985281808	-0.970023804262337	0.138834461840219	1.08685178865769	-1.60474552945951	-0.366522506317145	-1.7963572515243	0.141991141343341	-0.711395606235644	-0.863609650505644	-0.891651404121467	-0.885857657834627	-0.0528803538232079	0.650596286790559	-1.39299540801093	0.248092948030549	-0.738140886157208	-1.65448421355712	-0.498815461694599	-0.610826419565817	-0.721993553965753	-0.66117518621366	-0.0945242028997941	-0.122416687464714	-0.0687817168022512	1.09890016555749	-0.512376426509032	0.854800973558185	-3.14035227796567	1.26115628406217	1.32476529569181	-0.594974922745106	-0.414600298322002	-1.08683428999087	0.347354667794303	0.184136948900726	0.0116720887125597	-1.51196864763883	-1.2074789193283	-0.298622159885804	-1.8989486602323	-1.46634767784848	-1.82968800213589	-0.888589825186512	-0.570111998206233	0.51473139462031	1.63313494385294	2.08990612625534	1.38867639554276	1.31136928970763	0.644807574863971	0.897620502792451	-0.587925990107654	0.584553426633309	-0.174251147417575	0.462301665317701	0.749010126021517	-0.233079824767588	-0.13381470945076	-0.948062866827177	0.397895455025424	0.851525720849674	-1.94161174390655	-1.23995730468475	-2.38558247159697	0.185833534841413	0.530875405692739	-0.615488181869632	0.153956548945274	-1.50906296713736	0.486397966693457	-0.177396015096761	0.0800526086465563	0.28987799180825	-0.653386580826579	-0.454472538781271	0.358015293962251	-0.0891767893298377	1.02758881546473	0.868420779620158	-1.03257916984238	-0.207135970081525	-0.132051693005798	-0.810806236057778	1.21471978585877	1.01976358270453	0.599692777943488	1.32901716048913	1.39814015765067	0.451528668298694	0.381683172429171	0.720748345774674	1.17729719369264	1.23715121800791	0.14847477410096	-0.648822929623918	-0.483604960530149	0.855812066028285	0.926821638960624	0.131472144707432	0.162766461680732	-0.511542416903909	-0.457196817626175	0.483744399830607	1.34461851756665	1.75291416792419	0.243760882243028	-0.786183758521651	0.10256145884021	0.323168469947136	1.27182974675814	1.55505215816206	1.15284064862726	0.185205220042405	0.51570191200603	1.10543294357631	0.912902419325397	0.455939255620817	1.606065293533	1.27197737166335	0.123127342801822	1.51008092238377	0.964796591330396	0.601960641725256	0.127792114813887	0.257309411169926	0.617945800224971	0.617666329893073	0.979964411649079	-0.835984145696819	-1.03577176428515	-1.14050401602182	-1.13460445670761	0.277492764563124	-0.993319843544718	-0.475238283387236	0.66467020406092	-1.53001797705545	-0.533771367975684	-0.618227723081892	-0.460989539904243	-0.31654851019596	-0.874120736092867	-0.603573554970395	-0.495048093369186	1.3622408965734	0.137042538683954	-0.624095619299787	-0.502513299472468	-1.31080594472514	-0.0105369196893609	0.623362896622098	-0.168373986108518	0.0362511424362211	-1.63586593289916	-1.64701381328857	-0.605204404342704	-0.48323749821717	-0.490875677870882	0.90820093659589	1.43995646108138	-0.240798278793896	-0.187147267961955	-0.582286814304983	-1.45098876407822	-0.441446063169314	1.27286526294199	1.28782917897972	0.510202392796067	-1.65576436454855	-1.16279211436585	-0.533631867556922	-0.64246208272926	0.571739249528873	-0.73641049337509	-0.18081474961495	-0.169047710921183	-0.933650526456081	0.530457133789119	2.06141374836368	-1.06814761237194
AD-11	24	AD	F	-1.05332087610556	-0.51767024561843	-0.629752195435399	0.0589115002782194	-0.202876718873566	-1.15890510643137	-0.483267136426668	-0.345502590406609	-0.129662684736054	0.325292486650696	-0.283018451514641	-0.331842882037326	-0.139086782905712	-0.977723086032843	-1.06150082628771	-0.367491916260526	0.40836904229302	-0.419062389870032	-1.4176257045678	-0.648825948967927	0.493502229291243	-0.631152913020242	0.456117215634695	0.657312470320318	0.477972539436549	-1.44122175677607	-0.361255864171523	0.568969093376762	-0.0501494574234257	-1.11757322491929	-0.742978148111145	-0.678105612476196	-0.475339470179182	-1.61051603049954	-0.673989503654867	-0.53487168848021	-1.62375305099751	0.560831010549802	-0.488965320821423	-0.679473823461476	-0.163828809018997	0.138834461840219	-1.52429668125029	-0.620864337217506	-2.68201654250142	-0.271898227316575	-0.638504883213122	-1.84919001574447	1.77487484382649	-0.0902606891773267	-0.297039789154811	-1.01523030452101	-0.928703249950961	-2.28385715059305	-0.729726699077294	-0.567971597597295	-0.546092939266234	0.485473769719946	-1.61624038857608	-0.105453166429274	0.552588815291414	-0.345807131112161	-2.25688232013463	-0.658708710500025	-0.861944914029321	-1.5000610088303	-0.998906393177009	0.0152889582145674	-0.35756222435557	-0.145593481916609	1.54699142579195	-0.417387817052375	0.214919429901553	0.590619909273021	-1.80307783868584	-0.020563390741547	-2.05078941909627	-2.09339312628524	-2.37527179224717	-2.09815297987079	-2.52151627723471	-2.69579471472005	-1.70628080903805	-2.07236359274783	-0.478896543664533	0.0019399637971018	-0.532072766923022	-0.0977764788698597	-0.136555976550974	-0.460846835768265	-0.323339278275361	0.0351635145666528	1.90571613375102	0.957759674359184	1.40444403192387	1.40348086161723	1.62061767946139	1.53555854029003	1.38461625880818	1.30742719188352	1.84528409355607	-0.652669278003826	0.575990954406441	0.257938569978009	1.53399320233681	1.34145599725819	0.387840878299403	0.775314620725867	-0.469836680763747	-0.734992394838235	1.55320826528195	0.568772132369755	0.540044878041251	0.29697812055464	-1.22502644201248	-1.51371587330538	0.31584086517877	1.01314372422503	0.569794005928381	0.373092775190942	-0.207135970081525	-0.453052158398574	-1.13860830832252	-1.1009318170239	0.415959015448495	-0.23524841206371	0.681336880768717	-0.999173612175076	-0.512260109357482	-0.660439531355977	-1.04210321573365	0.56319107559544	0.927354333145799	0.169857301482441	-0.325006619577576	-0.354459644856258	0.514646638217158	-0.19295154036627	0.415252052873888	0.616259259880043	-0.295331859034268	-0.0438153607793618	-0.534318451748151	0.666877076026236	0.017897232787	-0.265223298886635	-0.192458282776873	-0.926674738588137	0.246125414666186	0.0608661553172675	-0.103259216295543	-0.621033849733139	-0.468391093177698	0.206365900167756	-0.0863885348024593	-2.22413050598056	-1.47984588938754	0.1704948141181	-0.24416941597754	-0.976474441125166	-0.631416345084752	-0.171765326616367	-0.519106322417969	0.0605548471948016	0.0549719184836236	0.436591116384401	0.697348531139337	0.637760674223059	-0.436944619129098	0.231032845415879	0.969765681448333	0.736378201071608	0.845616590461507	0.789759242955515	0.627882580422037	1.01002098965329	-0.235947775695634	0.159232544779392	1.18630634706891	-0.927831212895039	-1.32898505100286	0.133573446517591	1.13438609237144	-2.92132622909158	-0.0633381331558615	0.137042538683954	-0.391105519956159	1.29884999516798	-1.17367171619864	-0.236457711442339	-0.687376688180905	1.41118948824074	1.12906320495267	-1.03436799720287	-2.64203263452914	1.12110610896859	-0.875139919884631	0.494495206193754	-0.538520758714621	0.504351593013224	0.714936755492904	1.54289665932841	1.19845967709781	-0.927240145966474	1.09764060127514	-0.795491740686593	-0.609136271416324	-0.956378521860733	-2.35311566042442	-2.53951359956301	1.21657278024182	1.29901591699337	-0.0406578061215802	0.243978943451943	-0.879565653073424	-0.842094422105676	0.213605160383906	0.464652766913442	0.404523272653537	0.499232084129356
AD-12	27	AD	M	2.02499664817948	0.166952162030756	0.461601733034035	0.367848753230604	0.197782457750813	0.572538777731512	0.105503327345501	-1.31616760927075	0.0124098964815318	0.490915441717091	0.502806469035372	0.819460654739404	0.275161904983507	-0.977723086032843	-0.110907175713823	0.253790576629416	-0.686301099758149	-0.167022296576726	-0.365418673424984	0.455480641517479	-0.169594725191185	1.45075593179993	-0.13022288767948	2.39032419232853	0.820672717950969	1.01600674550088	1.06040633246588	0.361429068206182	1.04289313469003	0.796720686616751	0.395897867550074	1.96098005771691	0.240898696329914	-0.50165271963839	0.414092092544248	-0.53487168848021	0.120222816703786	1.38922673867317	0.232746432788994	-0.217937397756384	1.43966522807207	0.732677942261164	1.46952070809432	1.44897247015994	-1.01716177179611	0.935498259413677	0.0292113090010607	-0.153229511340374	0.749657112751578	2.95512795680108	2.3158851355972	1.00021038863877	2.24581706684713	0.69974666314544	1.24941490394772	1.37621907159603	-0.608742027185073	-0.0315209600660494	1.13550975510097	1.26025133637673	1.84699874624014	-0.259972438054384	-0.454753009833318	-0.0918292048665643	-0.872004627646227	-0.416273682061462	-0.158002728452615	-0.517690478343903	-1.52993057611667	-0.133287817703652	1.69435946414934	2.17346673995158	1.15362205235865	-0.929524878207434	-0.0518377719051754	0.212191109914363	0.0326065896441519	1.42958935010354	-0.348220687820346	-0.210844064119913	0.741655088519619	1.48738608147315	1.41041556331392	0.233643720332602	-1.66344872624893	-0.677804081287463	-1.09287495573679	-1.37849129335958	-1.06185323204564	-1.02267611992982	-0.207687011622845	0.443938667716421	0.524836818457984	0.305892060952604	1.40444403192387	0.678847727881161	0.573515047329994	1.00391657618287	0.958239923094331	1.45551733371114	0.301356646345851	-1.31337571940552	1.24253189139886	0.38227601324934	0.315596299191877	-0.628867093128116	0.821704435498788	0.574941958204394	-0.563736247778446	-0.497399551027661	0.0542211010291483	-1.29169971215216	-0.52781125074886	0.104090809926994	-1.0517312509324	-0.868706908944428	-0.655802352349436	-1.58923399085561	-1.09913407072557	0.23710692415417	-0.702659074839537	-2.3308851186562	-1.11417880406366	-2.49900848718366	-1.66175166149459	-0.703964077486545	-0.421983370506277	-0.170712376393436	-0.775638381294609	-1.04024899049615	-1.68014452172593	-0.114955066883637	0.0504561792124032	-0.837747900375917	-0.968083607702408	0.2574735892088	-0.059831601534239	-0.399753218861908	-0.940366951312209	-1.65825096744676	-1.38545520018079	0.574149758134394	-0.24196716855874	-0.973716215761664	-2.31994868271253	-1.65766845666802	-0.762624585185336	-0.468800895564954	0.44827722911733	-1.23248250471053	-2.42387065030145	-2.0165226897713	-1.08031533008518	-0.98513578881123	-1.31145033693398	-0.783374072171934	-0.550681488199873	-1.73167370829834	-1.61052887809804	-0.7809497600766	-0.600122544356167	-1.07793812122364	-1.15287228759126	-0.236472615304513	-0.653580279798579	0.626430260104545	-0.220493083844682	0.947558246293432	-0.314223598088914	-0.913821567049795	-0.0888377598254772	-0.688256222112956	-0.540617221687154	1.55188768819733	0.762368621154746	0.416709070090532	2.02595506838189	1.98960992469665	-1.30792965358319	1.4350420126792	-1.32898505100286	2.44970110904982	-1.36770044561199	-1.64073591515015	-2.01218795506121	-1.61123327763071	1.99514473330689	1.29884999516798	0.598144206714355	-1.29150777068075	-1.28723524015696	1.07488037287455	1.56707381317111	1.0254972622005	0.250282337751048	0.0429626081141508	-1.68367727560348	0.184514706219603	-1.28223797424091	-0.550108690720515	-0.0777466816251982	1.75804829558755	0.259130447629991	1.42885641466533	-1.43929089774542	0.100022881639819	0.0333067681396568	-1.45655968522253	0.464281539318776	0.275984333899158	0.268900693242166	0.41936860089637	-1.44271127439452	0.0817784056987088	-0.18081474961495	-0.169047710921183	0.102386318572074	0.0875461864494567	-0.0142557629747711	0.417799676824063
AD-13	35	AD	M	0.164715876524159	-0.0848693570126459	-0.310426967923349	0.5881783627164	-0.381984958221549	-0.248443274489057	-0.449059829809457	0.143181748741346	-0.179460355545864	1.33807383354527	0.0910695934475783	-0.331842882037326	0.611673621171181	0.0860861285369101	0.415436377897265	-0.367491916260526	0.862233101093433	0.953677970454879	-0.273706387712168	-0.175223121283441	-0.906513502433199	0.405729730893187	-0.482230089954756	-0.790019927066584	-0.429701714968741	-0.345527806091192	0.551573525374562	-0.31744781941393	-0.255844947571005	-0.0729259470937762	-0.208560070212337	0.632201415387897	0.407148439227032	0.259578258937628	0.966153120912163	-0.216627411718545	0.851363475728872	-0.533062920964673	-0.0925413740223681	-0.305682945384021	1.76545306291377	-0.541768912699658	-0.0441366880032984	0.618679371200866	0.288696502747644	1.39599460482022	0.0768306553844344	1.68316725561319	1.34459675969505	-0.0902606891773267	0.939694877528171	0.572092730208192	1.27815377074239	0.676932090120977	0.262630418050884	2.12847312236253	0.600942931976498	1.10133797474502	0.423285718226602	1.07807558657736	0.621662035315114	-0.978190755300189	0.978480978951522	1.15136752462004	-0.851911228161071	0.279371460588518	-0.474965202307168	1.67079210265574	-0.152808529472939	-0.360027727468275	1.50898570177061	1.71955472647391	-0.453742781591834	-1.055011442821	0.423165881295545	0.139035081551301	0.527227929971078	1.33354722398535	0.203916189553969	0.325607475215683	0.514791154105363	0.135335098296651	0.851176202179822	0.609827157010588	-0.667822223821613	-0.831811569997602	-0.338831353456305	-0.827038556757031	-0.592946925312518	-0.603002309536693	-0.781688886740994	-0.000462864083523394	0.274591040486192	0.0139134047419335	1.1571347421505	0.678847727881161	-0.433147449193233	0.787747390197179	-0.433032999582859	0.745366171277118	0.749938860145014	-0.222382030439331	0.495835854954028	-0.197301209793634	0.315596299191877	0.991588236422498	0.92282865098442	0.652829322137881	-0.516461916258152	-0.503439923763593	0.658585992900177	1.0993132662329	0.966117780057951	0.577639807433357	-0.0843897809555802	-0.205804254878309	0.355916962260102	0.319283799799877	0.857950354869748	0.386389748024368	-0.193029400638428	-0.209641607443817	-0.233037459809368	-0.183930152840329	-0.0355234287772674	0.0258550278379815	-0.585281298328298	-1.30403364483161	-1.40150920323643	0.409763239324034	-0.174646694369953	-0.114955066883637	-0.219851120147969	-1.29541891866047	-0.724125658744701	-0.335404456981984	-0.051002782661544	-0.96550779324441	-1.0307083662109	-0.459417440619258	0.842083484010648	0.891347582829638	-0.636085511418429	-0.459446425349435	-0.440236603285303	-0.123478189446316	0.174755217811565	0.13815557522449	0.640442072823149	-0.456327010209275	-0.292452874439828	-0.340112440798835	-0.468391093177698	-0.481153892608752	-0.814101920582998	-0.512995554372017	-0.92231406897286	-0.872180578049157	-0.0856767570943974	-1.512886757102	-0.726604726479495	-0.0952512589406389	-0.40300891721998	-0.67084138399131	-0.61336129286367	0.230645400479583	-0.529023023542346	0.855541050729067	-0.95514928986164	-1.23431841303528	-0.26526095874374	-0.734298261940241	-0.107967181490355	0.276899804140912	-0.332479250672293	0.0602585554893935	-0.257600994845973	1.38367416366065	-0.66549344105928	0.723061207776688	1.11040064924369	0.639979424244295	-0.603573554970395	0.724853663099615	-0.543759730403311	0.137042538683954	0.812675388160824	-0.0851404401722604	1.94869064348253	-0.0105369196893609	-1.12033466720124	0.769488324067621	1.25714734442778	1.98405179083946	1.14508706939483	0.359208894098473	-0.805573690548299	0.757191406094768	0.0383511305612313	-0.550108690720515	-0.170353561478194	1.29079482054193	0.375017074071274	1.80092598403615	-0.643052908351456	0.414419544540098	0.723720271940922	0.510202392796067	0.440209588802025	0.176728675985026	0.442816619351097	0.526121546195182	-0.472337084112424	-0.674276949842913	-0.972900379498104	-1.00339698755268	-0.723483539728807	-0.242024368837447	0.556188337816162	1.03274706828865
AD-14	21	AD	F	-0.408385912195362	0.982671984092643	1.73675323891347	-0.185338052868751	-0.145789625620468	0.809745749197407	1.12986045393164	-0.483796649987121	0.307932555421327	0.798666265983369	0.0910695934475783	-0.692353857717119	-0.599169296727636	-0.301372828805577	-0.254258298570655	0.0597970179901168	-0.102368001528089	-1.24673936665044	-1.18436079086523	0.288685790149024	-1.30817829972074	0.60157741198167	-0.589285850382304	-0.687205299467446	-0.525976440872707	-0.798575386886128	-0.719500620590342	-0.82627458675301	-1.08035619573831	0.928519597914618	1.35840688277353	-0.716116234345482	0.0601749368008152	-0.50165271963839	0.207966601980256	-1.66155108837483	-0.697122901225852	-0.32481632365703	1.17512741021028	-0.487784090640004	0.912531620152103	0.385965815506537	-0.700384482801471	1.72864344669332	-0.531640285162435	0.646861335277949	1.42369019903259	1.01666269539364	0.886281355926023	0.574267028144196	0.538883738404535	-0.142921458846341	0.92458285904658	0.78293657661725	1.46910330010855	-0.451859737787097	2.71396377048299	0.122562765065163	1.72636743321071	0.131946198235107	-0.518537333196655	-0.612970838461413	0.291430906324795	-0.0305806341459919	-0.831921403359923	-1.21198786147657	2.24453915338626	-2.41926174222084	0.504906060117531	-1.91907376779899	1.62197166473653	2.67752155455405	-0.235153181396034	1.05245085492489	0.721383973430697	0.0544049655717719	2.01756580756229	2.08444384266837	1.3085952224097	1.61678739513118	1.43175924011884	0.594592165001502	0.525182716774606	1.39263565461081	-1.20193712505795	-0.81566293023812	-0.730263926614927	-0.779167192239393	-0.605567630132164	-0.362909395327051	-0.781688886740994	-1.00730498307625	-1.4525933207298	-0.804250526385506	-1.4032758236056	-1.3560259186992	-1.29768042383873	-1.17071805497261	-0.903434584989435	-1.07252762482142	-1.31566448652522	-0.673521598321407	-1.94934073288243	-0.985276781369892	-0.702556641844235	-0.0507045857491336	-1.42737342629709	-1.84612257915584	-0.676671719080893	0.404896362207802	-0.834312789776275	0.231288299570884	-0.702103472139849	-0.951120926310634	-0.593643541727878	-0.490439904576438	0.00706624128049086	-0.31432707049659	-0.824214960002797	-1.4901516492285	-0.151074784575692	-0.996025042782267	-0.510354109716152	0.0521227229781577	-0.277066692001974	-0.969012192800962	0.0904233645683986	-1.03552517037115	-1.40150920323643	-0.209296710373296	-0.480350282685595	-1.93820112070231	-0.851754510782526	-0.69115012757187	-0.0803959185740766	-1.01133634506279	-0.896586359860136	-0.897980223385822	-0.523017945108991	0.350374466673388	0.0442038735332498	-1.03240364230571	0.589850748296794	0.690566035317121	0.508244380991995	0.211645383389658	-0.857811063276875	-0.806598171015068	-0.310615165382291	1.76854375446036	0.80625549577999	0.382347377531824	-0.649368565329233	-0.766845983367225	-0.368479705780016	-1.13728836610488	-0.531696967238827	0.196008113561815	0.413994526184184	-1.04388436619818	0.810695551550611	-0.0701105026924446	-0.177389740772653	-0.32753798312461	-0.156928303298865	-0.439517297149457	-0.0118564723715443	0.041376337518808	-0.436944619129098	-0.358366855193347	0.102845702718169	-0.121316479302154	-0.0826056803884171	-0.785718391323006	-0.0361358228332565	0.152387360570027	0.0138244400512435	-0.603626824183329	-0.407913191740459	1.27101772498922	-0.31654851019596	0.0840967578453705	-0.377809266286516	-0.852777761708759	-1.57541904412944	-0.626655396930794	0.334958039841619	-1.45656004455077	1.59228446342556	-2.51159142622633	1.99798497497681	-1.38919076894856	-0.315064537663469	1.27014971146992	0.595364294587278	-0.924154653788939	1.08047367186933	0.794097818231775	0.0383511305612313	-2.68034317677074	-1.35835328351623	1.9366465852556	-1.05536052378785	1.08908850075	-0.206461493144999	0.512264651013567	0.220881346559687	-0.140924816122871	1.70039245134307	1.90634579553786	-1.0595335738824	-1.10360656073055	-0.276419601790431	-0.313924885377693	0.664132229819144	0.67865969535417	-0.330115414315832	-0.279925506195643	0.0392814860894186	-1.10353890256165
AD-15	43	AD	F	0.840445277640012	-0.0848693570126459	0.487777515517681	-0.994693642097505	-0.351272293866222	-1.08523956433726	-0.588418002966318	-0.0895074152243337	-0.0811258508899182	-0.437992625662817	-0.424578280559164	-0.692353857717119	1.28202236092125	-1.51471315689479	-0.718526215829665	-0.604631032528717	-0.383898285894025	-1.55050073477623	1.35066450713046	0.802650819189134	-0.906513502433199	1.81222905615159	0.0160920172206584	0.81960368655485	-0.336139317090582	0.361448719880847	-1.11362696328112	-0.565498215255721	0.391774323521979	-0.74557365603227	0.395897867550074	1.16300773760618	-0.601257596678913	-0.707838907906353	-0.0860844720254896	0.356800793584669	0.120222816703786	-0.128476209145262	0.18500680909907	-0.487784090640004	0.66557374144602	1.15654328045694	1.00118151107156	0.867538018654809	0.711640114515928	1.01459771640325	0.250974614468603	0.366873574462593	0.680337069830642	0.414378773247151	0.418562552150628	0.493449813776221	0.880120359327293	1.00733120227182	0.167437371366539	0.18518939358318	1.64536115289009	2.09666348922895	-0.601604009671464	0.349847720621861	0.118843813222874	0.347278721286842	0.847671163747372	-1.2615514357186	-0.841903435704484	0.198739114787001	0.282951419204435	0.582091830800837	0.806235358129247	-0.27206028384082	-0.604616908273241	-0.364216020304783	0.26054015857917	0.944588895868117	0.587372903830361	-0.0855190984252977	0.666764949710443	0.618358615855423	0.853163008398611	0.873397337072107	0.348496701266893	0.0861819612618298	0.540415501255975	0.631750932975651	0.920080741476927	0.408617567838067	0.684390404225466	0.74080837514142	0.901680416171424	0.708313328953421	0.354103860202018	0.557115979579541	-0.21470154218467	-0.358428663648182	-0.231622780666362	-0.166998107117074	0.72379642639087	-0.224634528959682	-0.59990038895211	-0.670922889565753	-0.315935411931969	0.877857996896739	0.246955936538201	-0.0309755693119563	-0.622504106821622	-0.202923718831412	-0.47225287801055	0.000475861284105176	0.834241557798372	0.165379540982009	0.124138736267244	0.312937864487475	0.129817834571327	0.108326198381001	0.412046299223382	-0.320848378154559	-0.178579886782708	0.161132461962741	0.215824111721424	0.278491123323728	-0.178984031255163	0.537932479859928	0.281332015871758	0.220532780736403	-1.34016985170682	-0.0180904269103332	-0.0344262537033029	0.728068399513388	0.381181858258485	0.971084589154078	0.661365826840853	0.56319107559544	-0.0454924058265418	0.772821788698979	0.966599557028762	0.404975888218579	0.419482196475329	0.141917128393244	0.967211935851698	0.918927754831225	1.4846418681761	0.204451112643697	-0.0569809915601993	0.268138108113381	0.802438341233516	0.698681815213366	1.00297731195329	0.208497427785951	-0.622025093968829	0.0268377489456687	0.116042366108306	0.123834584211554	0.714098357047484	-0.125151763081057	0.535578572316952	-0.330112497020198	-0.0163939280561406	-0.0508935858267423	-0.337675927841641	0.461211335588452	-0.0845658926628274	-0.384296268957926	0.127001120454012	1.10364811651861	1.01404737947632	0.558174778036563	0.370205667604325	0.136107003909584	1.5150935024252	1.07239777501532	0.740335002703087	1.10394169524657	1.51647893123997	0.776088028005973	0.201923335983691	0.373848484814792	0.482520381296499	-0.118711204618591	-0.496062874130893	-0.0289461386209769	-0.31654851019596	0.291470614406267	-0.495739532961406	-0.15745703713767	-0.490659303481161	0.137042538683954	0.726109388314558	0.397034108956323	0.844513481619673	0.693904133240168	-0.120355728503873	-0.14593640996549	-0.347199432798647	1.01815767646348	0.289085639139358	-0.232394204107701	-0.0624005080227339	-0.533493816787924	0.0383511305612313	-0.0654697111125487	0.125334548419744	-0.680079753500169	-0.128001464946536	1.00533812679701	-0.617128926444697	-0.378440931767674	-0.856791047604819	-0.140924816122871	0.582046478242111	0.597697243582408	-0.223309378492775	-0.324656510784194	0.775382699979337	1.09112674815434	1.14598686989782	1.14264073285235	1.12310653727652	0.691519947584711	-0.455682250647669	0.271793558284671
AD-16	32	AD	F	1.3379491555589	1.25458826389024	1.78859531169269	-0.441506835998148	1.07423840737276	0.572538777731512	1.09046291947262	0.987879560965631	0.307932555421327	-0.0338483832436516	0.765095453782827	0.565886180658851	0.141608240335438	0.59678520610908	0.161043505234937	0.609703011552009	-0.686301099758149	-0.419062389870032	0.394069375354692	0.389478426824616	0.493502229291243	0.695765906141943	1.60645340233267	0.202053333187535	0.549399926383428	1.97180229959389	0.814202614128696	0.145054940691555	1.2349687178679	-0.3983931040138	1.25172599951779	-0.353325796550945	0.240898696329914	0.435877851131819	-0.956481935636158	0.617143080159458	2.11656896904414	0.713523563877928	1.29263247401517	2.75408878257588	-0.3813492641369	0.581910283487716	-1.4784359502486	-0.637095498678982	1.2136712111253	-1.08229046345718	1.36097620862039	2.36145133096406	-1.03040800637345	-0.784218768629	-0.847074302643152	0.591547798921981	-0.496439318240222	0.614078796711042	1.32163845053687	0.34816807315751	1.0980751057007	-1.89742584394064	0.199279023498044	-0.236738417634868	0.667232824547804	1.34421281282482	0.00985763301668562	0.873779914197769	1.32258076533259	0.0493817382655795	1.24690551432387	-0.594696034711333	1.34372821863039	0.672764722176829	-0.730053413154309	-0.403592811847734	0.00557758032387695	1.27159919391576	0.658002590056609	2.67306389129467	1.30008373756107	0.660428088004565	1.56213702059191	0.989777293963276	0.798479607671288	0.179191983287069	-0.51589461566543	0.258685582939939	-1.08327015007762	-0.575452101307561	-0.450708715599605	-0.309453165582293	-0.0319345068637486	-1.03446951942323	-0.781688886740994	0.971077375206822	0.55909223543493	0.0768227613105431	-1.12155549066811	0.686765764957211	1.97238804944242	-1.40118509689331	-0.903434584989435	-0.283636859713049	0.579174565992499	0.128178605360556	-0.795998264326787	-1.29768884475548	-1.05587028630786	-1.23414172249406	0.687484367627074	0.906878011708044	0.421104603433577	0.891087356153036	-1.19483442483159	-1.38065090518991	-0.835029061777388	-0.194186095879428	1.18888346681157	0.372320406633858	0.937094933141187	-1.75981517201112	-2.23156850351106	-0.778007879896893	1.56190129713252	0.991595301343587	0.297823294433539	-0.153658426565898	-0.487647025029992	-1.25074067419613	1.28640596016119	-1.39954132240569	-1.20006904478187	0.465533669627746	0.281956710393666	0.42164907569666	0.859309374713826	0.178377325528925	-0.121614849710274	-0.509886089829829	0.105238181814204	0.0512360275194482	-0.450544429658496	-0.170890979537235	0.12826180643676	0.959197573985851	-0.846693703299035	-0.00213539390112784	-0.0258806397585406	0.047357120994255	0.740886175982639	0.544373557108419	1.89216420830115	1.12779515155272	0.691122316758674	0.624282690395512	0.568418296525167	-1.13023296737076	-0.772561937759372	0.182564992967467	1.19292493382809	1.46327068775183	1.42631206428341	0.173252116541185	0.968258649756797	1.64290242169412	1.48080074690076	1.77203926983041	2.45475991473376	2.00181949898494	1.72645921107167	2.1185067718439	1.80450813432153	0.854886691960353	1.75339015422009	1.43514789577597	1.24933968497987	1.21159824328556	1.58426120912084	1.74678411561112	1.73359133336483	-0.227461812433991	0.862182922107483	0.483066536423548	-0.31654851019596	-0.118218125238683	0.882759770220004	0.817060779213989	0.564053950765559	-0.626655396930794	-0.0529702485874882	-0.737832405053964	1.58845786315839	-0.121928219344882	1.60338815179365	-1.21872673132585	-2.00037834862772	0.758355074831985	0.263269102697456	-1.11303704900297	0.57341078259958	-2.01694990082914	0.509689783656986	0.504351593013224	0.27848427699132	-0.651676284943815	-0.908790021751805	0.56679698796268	0.692206062605667	-1.28044959015428	-1.42089995464362	0.200944226252975	1.00793746214601	1.36526293532489	-1.15078316382434	-1.2733970204715	0.27378851731531	1.91911842727006	2.65889200398926	2.7295328925722	1.82213773833549	2.08146187578991	0.802865748858004	-1.41188588185405
AD-17	50	AD	F	0.970452470739107	-1.5476248546453	-1.85028076803895	-0.269346541918698	-1.21050161576891	-0.248443274489057	-1.81885289155072	-1.74346139272762	-2.55607489645441	-2.08741776674503	-0.919395481224318	0.565886180658851	-2.31385613423221	-0.512561128472288	-1.63937088411643	-1.44417403995467	-1.01292102102077	-0.957801656640816	-2.358398509829	-2.45312925621873	0.170245921646479	-1.36296375590035	-1.55745551981001	0.512610900981584	0.477972539436549	-0.199532889004286	-0.911635157512169	-0.565498215255721	0.375794707641057	-1.5182153911126	-1.61424886751779	-0.251407116173664	-0.601257596678913	0.435877851131819	0.469871666541681	-0.216627411718545	0.120222816703786	-1.82014123241213	-1.53630098616561	-0.217937397756384	1.89292610186073	0.914222332888458	1.10570554963009	-1.043941477482	1.96203969444986	-0.476313215403171	-0.360203939207484	1.96541525020103	1.21666728187843	0.321193210786126	-0.367158752084528	1.53714704666304	0.96858776059736	1.57228575520818	-1.03406742459746	2.09839536859194	-0.305212381249268	0.588697833288969	-0.620065283367009	-0.81847318568509	-0.27076980670325	0.818836418558338	-0.132757090468097	-0.0153735139473148	1.12306234605599	0.405100750309273	0.04305088626535	0.239119063303272	-0.456043410741067	0.429362304895983	-0.635732096084079	-0.44022514224717	0.327367247556398	-1.06306303684869	0.177142339927837	0.107428078620838	-0.00440651363032362	-0.335430906298271	0.137429150724429	0.218136724164895	0.0793740686407526	0.649165407022287	-0.290002270700478	-0.689719633705015	0.273519444463146	-0.716577214527898	-0.518369443534426	-0.0581164860653496	-0.187142721518938	-1.33085999824589	0.1014507637183	-0.527953261871966	0.576088078257528	-0.549687516552542	-0.0457866920665034	-0.142959259368976	-0.136197629328421	-0.16389118670178	-0.310825804242368	-0.499086280934711	-0.505198355972173	-0.550203672501194	1.0063887973316	0.412986753799162	-0.345940398899502	-1.26253040765896	-0.81438245700834	-0.506711414976426	-0.00867936682161941	-0.39986409246546	-0.35959581060801	-1.27573391575059	-1.74390681823729	-0.680768416701155	-0.959700829046849	-1.4491889227527	-0.706571939632356	-1.14220671439655	-1.46043771461921	0.166964982065979	-1.5768591228223	-0.996025042782267	0.0597804728373314	-1.06298546722567	-1.24008861633889	0.155161583654151	-0.813281322361627	0.497131874666328	-0.512260109357482	-1.52235930097924	-1.82505034664716	0.0454634971351481	-0.621058442995152	-0.34482675670835	-0.457055810236757	-0.68457092955303	-0.445886310842956	-0.260892136861972	-0.482605433888426	-1.51939689726172	-1.32532519809574	-1.1611930748774	-0.0268662462863538	-1.08109139778046	-2.3280789852183	-1.69270869064568	-0.654696667695893	-0.348482817069331	-0.890445113820744	-0.696114053296451	-2.24105561685578	-2.0165226897713	-1.08031533008518	0.244494021081611	-0.751941851410473	-0.803377840710707	-0.588917710962013	-2.04017111219058	-2.28533846856533	-0.137614510150124	-1.62744137217126	-2.24849713623846	-1.39945953604768	-0.458075371165328	-0.776447883024017	-0.544002080291489	-0.252600481565476	-0.255592933203475	-0.821256784152202	-0.0908523562558099	-1.80359566279677	-1.10923311716504	-2.10698100582942	0.0495932138059947	-1.03548499843848	0.89817857193301	0.61999831838839	0.999503434646431	-2.2344693441542	-1.03295270581326	-1.32898505100286	-0.222132665608743	-2.24334237863579	1.34136985673167	0.172680252350772	-2.99891786095076	0.413776111542894	1.01077063601717	2.0706104447805	0.874624023362617	-0.441782096157711	-0.0352772604240539	0.499159688683354	1.62707282035356	1.09217291972989	-0.860321750305032	-1.01613443165081	-0.490875677870882	-0.538520758714621	0.665304539194592	-0.48203240090017	-0.666461907124244	-0.775235554121205	1.39995696868657	-2.34917506120838	1.27286526294199	1.01861311020168	-0.956378521860733	0.127721957107332	0.427720697700596	-0.71746213468418	-0.615774496689613	-1.44862594849612	-0.939497323095863	-0.18081474961495	-0.169047710921183	-0.985468731343106	-0.513135666453234	0.556188337816162	-0.0800899303504186
AD-18	22	AD	F	-0.392258211562375	-1.05106864683522	-0.944128559763852	-0.185338052868751	-0.929603220268988	-0.38222188753912	-0.697588334428318	-0.95014183373594	-0.697634631650018	-2.8988969037296	-2.16306716616652	-0.692353857717119	-0.764571144710114	-0.737383653276111	-0.718526215829665	-1.13918968869922	-1.3679770895538	-1.24673936665044	-0.65361072802212	0.220256937529976	-1.73577440231503	-0.1343831767843	-1.2783870717239	0.771771295472634	-0.625125459888143	-0.49397653383013	-0.719500620590342	-0.82627458675301	-1.0075069847289	-1.31404102905345	-1.15131487160213	-0.994358960355826	-0.735304942876183	1.3981820205646	-1.22030957631499	-0.216627411718545	-1.62375305099751	-1.52125568653593	-1.45064622804523	-0.0485457384362387	-0.0760448915262171	0.345719205950859	1.32693678355929	-0.0600602852399928	-0.0348022243754054	-0.333419714638699	-0.923024042026599	0.428519913312272	-0.0223764535959509	0.0353956219723829	-0.510245957232223	0.610921973145581	0.474085331003334	1.49946539143735	-0.00515815421622166	-0.168741677007298	-0.190193869373177	0.755477267244048	0.370095709116171	0.619110772499136	-0.546770035940205	-0.443245386765681	0.814356264874775	-1.68607043006741	1.1350872159224	0.0662545732321167	-0.252306817623572	0.727936577943774	-0.661272417592751	1.3016709890133	-0.643684603678329	-0.431546848259658	-0.4294434164545	-0.556384869259924	-0.245660605275992	-0.547699554728745	-0.255693753375148	-0.450375133891644	-0.429457652368273	-0.284848248234885	-0.0539330582272598	-0.246504780096587	-0.00609200967046028	-0.471483804598594	-1.04091998566897	-0.263328828720397	-0.650951530809005	-0.288452594334635	-0.734147972538433	-0.929807449872985	-0.0955756822805383	-0.7932089478224	-0.301921893993772	-1.17198218177903	-0.62978221132985	-0.061020543860991	-0.53651988345687	-1.20834416753624	-0.881242900361595	0.224937707174062	-0.453442349271025	-0.694496941889312	-1.16303440878084	-0.5080284482438	0.198985526096496	-1.06800492104344	-1.59595741145595	-1.13149100518668	-1.00361031005356	0.188167077322364	-0.0745399724013108	-0.89571042357687	-1.74390681823729	-1.44017987723862	-1.24108532775264	-0.337524508956026	-0.0803378672208316	-0.334579624471445	-1.06476705084033	-1.17820211976825	-0.441624134392805	-0.0411123505212121	-0.788494473896989	0.0233592096569879	-0.769589261914157	-0.882477985066492	-0.896069032801073	0.594526495828749	-0.512260109357482	-0.593884562020987	-1.46338309274883	-0.659703077912892	-1.09350847359003	-0.229639405994387	-0.46600113336346	-0.34809892089751	-1.30121055227778	-0.615947969168114	0.0964175393452344	-0.0340718005981479	-0.0176152168723842	-1.24106830298851	-0.670518635949058	-0.351671290538163	-0.510426854849538	-0.301404096299643	-1.15091930652202	-1.37208749300649	-0.163784639734586	-0.626067093148715	-0.62998667858825	-0.778678794798038	-1.17308939416433	-0.554263759878465	-0.793281638438517	-1.89841256972218	-1.4958087299439	-0.245824519197819	-0.788216689001789	-0.976474441125166	-1.51176742045329	-0.439488975333132	-0.411807229436613	-1.12772372657255	-0.61336129286367	-1.97501047715087	-1.59812724450104	-1.2242658199589	0.396727200585357	-0.85380423374766	-0.224852165926452	-1.50679733801486	-0.540617221687154	-1.23696472369493	0.705162152497863	0.66467020406092	0.735960002764946	-1.47757990211326	-1.05807017730162	0.373128768772993	0.468758280979888	-0.476795195849886	-1.12520199167265	-0.30810732691046	-1.94874400954391	-0.626655396930794	0.106340831030926	-1.05230207926712	0.0980069772271749	-0.236457711442339	-0.560965620758559	-1.24672523303415	-0.315064537663469	-0.00160080255772269	1.40938600401061	-1.10642812637679	0.631382526294716	0.302019137152438	-0.538520758714621	0.955317481473415	-1.21670845976368	-0.737476712111131	-1.15321267738751	0.0200547085087492	-1.06018119585007	1.11980564204016	0.397731363235247	-0.140924816122871	-0.297708078289019	0.275984333899158	-1.1833118538862	-1.18497913366325	-0.727135122192893	-0.0847479857808964	0.944181294146547	0.973148984372684	0.145876057715815	-1.66042317527955	-2.72918564567731	0.735361716526459
AD-19	36	AD	F	-0.157489829112609	-0.787561536192114	-0.903044358918398	1.74537095487519	-0.85457231962723	0.328405085056637	-0.381850235654999	-1.12661297569368	-1.06043094872713	0.150712688922105	-1.57280002526125	-0.00572103554728088	-1.56864568011537	-0.10225920353538	-1.06150082628771	-0.604631032528717	-0.686301099758149	-0.682307875958294	-1.18436079086523	-0.250884595139174	-0.52781385828834	0.504942191787175	-0.841831977122125	0.57298524269197	-0.727325692239921	1.14129241186908	-0.719500620590342	-0.0809389146123551	-0.454252112986462	-0.928251309247769	-0.742978148111145	-0.912589035858184	-0.244322382200822	-0.302227966266291	0.0159910850727882	-0.878601693138429	-0.697122901225852	-1.82014123241213	-0.519458288719021	-0.679473823461476	-0.956143753482073	-0.769621702452486	-0.634935240445416	-0.840841657460315	-0.407034271899315	0.110007156033896	-1.52932133314358	0.852779974034332	0.234603273455771	-0.920737803497925	-1.16560069753749	-2.3374430526338	-1.30902240771048	-1.70501293693065	-0.167657966159089	-1.19467607130273	-1.49223565037169	-1.00763745957487	-0.151793786949531	-0.761907805833389	-1.57063416927732	0.536256791011883	0.484707807114983	0.134449222898865	-0.841903435704484	0.166026342232403	-0.820990877133936	1.34798728925903	1.95808088496338	0.702341772860115	-0.580469204198199	-0.417387817052375	0.283025680289818	0.252812259853213	0.389688654999958	-0.306861083863303	0.696986551912305	0.557315944907382	0.872621788937067	0.790293318136945	0.753110731783652	0.314551706697667	0.0388202533372284	0.738881369343512	0.418369602509831	-0.15060112029317	0.539686406111446	-0.489056745420709	0.55539145728653	0.0707285107169795	-0.524599669291988	-0.772296247143965	-1.22602342889608	0.195219815538194	-0.522497962217585	-0.291710248107767	-0.247087145448498	0.240433237497995	0.320580272590533	0.58932011570491	0.349650718641143	0.0607773370378566	0.719531960979958	1.50853510615495	1.16455067185868	1.34145599725819	0.587739718826327	0.0398501213486644	1.17410676495472	-0.0350754404931576	0.658585992900177	1.6196253745358	1.37145700620882	0.285028761372887	0.330733492898329	1.89776002764792	1.43660270312192	0.71265248895396	0.535798928160095	0.23710692415417	0.78895480624053	0.588488159616508	0.774866296590778	0.993831117556758	1.39487379217518	0.561055731517044	-1.0915978010983	-0.308612987931586	0.555146370397883	0.0934385352969996	0.821092268388561	-0.0742738036394442	0.222935520312438	0.845124629392296	0.236192419026949	1.14635373587053	0.459360324986392	0.732483886293978	1.23517245360465	1.73155077181216	1.28164281872696	0.905034819005087	1.156261488985	0.76082912214134	1.4460230336681	2.25084764587859	1.15236114920106	1.20431866685182	-0.0501839515295955	0.245139896099266	1.16203274462063	0.673298599032646	0.601307103617195	1.041027002798	0.758239451473461	0.574580703037658	0.843310111822785	0.717730418097673	1.04524909241745	0.173252116541185	0.159527124953835	1.0751887425685	0.919452060739711	-0.290899366425938	-0.653580279798579	-0.825617144220392	-0.0425694019060536	-0.492139336618911	-0.287296421270814	0.472990244673382	-0.791682120107819	0.0068522770316653	-0.0574246897206331	-0.619465907019557	0.264979276781696	0.744027777909254	-0.672540658321479	-0.731860151698284	-0.762564841374488	-0.493117287244037	1.11040064924369	-1.42936307811583	-0.79968420432031	0.174519573573507	1.71280883328737	-0.626655396930794	-1.77562373887525	-1.19665931541731	-0.229091529222279	0.306417918394552	-0.222090247377152	0.261794207542117	0.171794200046514	-0.60984836246321	-1.34047744763921	1.24029769704972	1.16191289109325	1.53592515446014	1.83027888845913	0.665304539194592	0.14746376675403	-0.755201040511492	1.01519231941253	-1.02890366185678	-0.78961300947168	0.698825920911885	0.565017128197581	1.72599077372093	0.665782884176281	0.084239242293842	1.06707623181268	0.992636365656778	1.45339687674429	-0.255837307389953	-1.16402656755429	-1.16951525980513	-0.178211095046384	-0.473556235038136	-0.512577262961686	-0.761116969310583
AD-20	32	AD	F	-0.797512952024105	-1.25528116433264	-1.96308635646649	-1.61310387766473	-1.47777308464337	-1.38387791509823	-1.5069495787146	-1.31616760927075	-1.1420220933824	-1.15850969936512	-1.11495326086905	0.565886180658851	-0.0434029038888096	0.0860861285369101	-1.06150082628771	-0.604631032528717	0.160985991671826	0.306994486352055	0.0738247538836159	-0.732667462641469	-0.52781385828834	-1.70140122274569	-1.89983071467918	-1.13431941109819	-0.941673964048427	-0.345527806091192	0.12154924177049	0.76836816465441	-2.45140781479086	-0.928251309247769	-1.61424886751779	-0.953236289481206	-0.878604032572418	0.435877851131819	-1.22030957631499	-0.878601693138429	0.120222816703786	-0.991745504288756	-0.947988975596542	-0.987369598438552	0.245172793725469	1.12272395394977	1.26334649862165	-0.719920931324171	0.460250282600618	-1.56717070766053	1.61378911326123	0.48043340500733	0.610327263912915	-0.132936645236189	0.264210385013396	0.630215922815538	0.133205944981783	0.600669678098553	0.189552797022623	-0.49778776100378	0.953447733290277	1.3652012257684	0.293149541717404	0.887102626823992	-1.30433963868364	-2.31885280704594	-0.718504330775033	-0.540606480542435	1.15305489636434	-1.40171760996963	2.15143559549551	-0.903385475734468	-0.574367012168901	0.892055999146288	-0.653538545027221	-0.403592811847734	-1.08285073778811	0.734163533748365	-1.77236109046811	0.826468077905677	1.58775426096377	1.44846768326238	0.657721649247488	0.921298842697487	0.758821381372058	-0.282882328429149	0.408510912968238	0.543013171822445	-0.0567934565349924	0.515733272910147	1.01166295451346	-0.408998062197146	0.578566867605424	0.623366132412407	0.170547481722831	0.867008912387396	0.55909223543493	1.25423127115586	1.26438743584216	0.285730902634582	0.219579736823007	1.72022388009542	0.673552918428112	0.845617659581863	0.397112092899679	0.740038011549504	0.883782658071171	0.534377633523885	1.12935428689538	1.54522801187162	0.916659050120731	1.07645246492593	0.605956656102065	0.363085446017915	0.966307585517952	0.936216189706229	1.32922037478111	1.58135923606236	1.60433270913376	3.13865866988858	2.61274484071425	2.54387913864051	1.28472229036117	1.16363909767703	0.768101577523213	1.13446471604716	2.0987941083489	3.08986933901769	2.77882585153986	2.76075977406574	0.754790130274047	0.747564717268766	1.13372280401099	1.07231660972596	0.245308309383716	1.08609193824489	0.865533347489493	0.186878624232742	0.349294646049516	0.552986619409409	1.99909742389847	0.18661805638944	0.0893724832579826	0.500263568463118	0.219645861320669	1.09067088846338	1.96097998682905	3.33135425097701	0.922882327587702	0.611477472343482	0.396318062505904	2.08597191853694	2.04213962713975	4.11494885150301	2.50794523463825	3.38551767042237	0.922085961448796	1.67922723676331	2.02631743279168	1.79378590097247	2.70920282448089	1.74366620190163	2.29266805324663	2.37891719539959	1.08835552248287	0.927218988616893	0.9797107973214	0.648530627116009	0.0549719184836236	0.410174021550184	0.590803476529922	0.143910672255825	0.561808350589053	-0.0301857668289568	0.312920328109075	0.0455190489283148	0.322851260895071	0.810207983288888	1.45332432479789	1.25945246908975	0.37569710882281	-0.426215997417259	-1.56092245343821	0.564173362904399	-1.32898505100286	-0.531888886222037	-1.52052624986346	-0.393133626446106	-0.255885985993652	0.761029186389256	0.214921262549457	-1.34400862341718	0.525875025231378	-1.60439504653775	2.267410043711	1.66441823595759	0.99849183999723	0.0811507721788968	-0.141441986088674	1.37061933972178	-0.980649584642295	0.204206226287961	-1.28223797424091	0.665304539194592	1.13928343464985	-0.538098416595369	1.49172172676059	0.118541629500225	-1.43929089774542	1.41845552226687	1.87335016431538	-1.45655968522253	1.09474411743733	0.266217917558118	1.48045572735034	1.45224917731407	1.30956529657845	0.805075073773786	-0.607942019463488	-0.608582585580894	0.797513642156441	0.497655877927466	-0.287338116912312	0.895695955416693
AD-21	20	AD	M	1.4014454904771	-0.915548652444582	0.186925758768996	0.215652051843157	-0.476338924291814	-0.116771499031367	-0.381850235654999	-0.483796649987121	-1.06043094872713	-1.15850969936512	-0.0262082516000727	-0.331842882037326	0.00362658438905179	-0.10225920353538	-0.718526215829665	0.0597970179901168	-1.3679770895538	0.530494532478317	0.545235729728075	-0.137848798918897	0.170245921646479	0.877277358310426	-0.182501974073281	1.89265952143568	-0.525976440872707	-0.954906749137706	-0.361255864171523	0.361429068206182	0.516986239075867	-1.11757322491929	-0.377708502026028	1.46333213275959	-0.475339470179182	0.773848688037415	-1.33454133570648	0.079650921772096	0.851363475728872	-0.754753828379507	-1.0936219121426	-0.779240722462975	1.18195530749848	1.15654328045694	1.39870167487375	-0.125119131040906	0.0133981567957522	-0.26315776691418	0.376050708214575	-0.0100885987941717	0.19739574389527	2.0709682913466	1.51398102062355	1.63128120155052	2.50821668086311	1.75791472393193	0.497072371576717	1.724250316147	-0.803043735451783	0.884447019397856	1.98992604001936	1.6188318612736	1.86527246888545	1.67475289404229	0.186722559087989	1.36267182085841	1.11100007373476	1.11244081329301	1.25455379873868	0.0152889582145674	-0.514730268337341	0.1306924561601	-0.623463865456724	-0.443149379178344	2.46558980215067	-0.347006275049698	-0.681326320354354	0.2742460389335	-0.316510216770635	-0.232158546036281	-0.986362710692196	-0.744137736617125	-0.282709457863871	0.645564217515078	0.525182716774606	0.404434858910313	-0.184293016923964	-0.111763897589015	0.0622318809378116	-0.503793265432323	-0.998205183328294	-0.353272702156555	-0.265056603872626	-1.44128917478206	-1.28494377340189	-2.1941865742221	-0.803379109948501	-0.0495833630824003	-2.36161178071465	-1.40118509689331	-0.948062866827177	-1.15523798519515	-0.282605773429538	-0.652669278003826	-1.97188978743491	-1.58414069709715	-0.606669008093475	-0.594403979499264	-1.05259218092446	-0.891607705233128	-1.40583866784504	-1.42438059827323	-0.939361252410071	-0.939480577052449	-1.54744151587352	-1.27487096843245	-1.69560547544553	-0.387924633050539	-1.96754260617831	-0.629501064197678	-1.47940590104819	-1.42079183486969	-2.19312028937839	-0.842985451041643	-0.593671996821597	-0.064180456338772	-1.46123631438246	-1.41661170733311	-1.79759681859068	-0.365720484014137	-1.94567447552101	-1.63931760578494	-1.51362970349897	-2.4538674385917	-2.28842501499033	-1.66097405986231	-1.12120353941863	-2.43947329634846	-2.32540092637661	-2.0066026331078	-1.58502340326192	-0.385312153249156	-0.19894338473987	-1.24106830298851	-1.67133244110566	-1.42104001818302	-1.20935171487681	-0.641552369572536	-1.15965881695746	-1.12017807152602	-2.19464606962875	-2.26700502858726	-1.55579704855126	-1.94275802414471	-1.75490646072806	-1.28944266449586	-0.772561937759372	-1.53616042726969	-1.50381364037572	-1.9854673934445	-1.61052887809804	-1.62960225421489	-1.66665944167924	-1.17934971833794	-1.53543979081041	-1.35108589685433	-2.03892930958731	-0.960768353659916	-2.45766727542782	0.136107003909584	-1.37614101032531	-1.24496087380048	-2.22946904618614	-2.29927303959776	-2.10698100582942	0.665585136598163	-0.928973523559232	-0.822340234401896	-0.345597529333201	-1.07060323670153	-1.00353235487824	1.66159596257718	-1.32898505100286	1.93487173205899	-1.04921031637985	-0.885707171941924	-2.20942165943302	-0.626655396930794	2.0411241395686	0.367837560264801	0.467205235095896	-0.475675418095698	0.158076455818345	-1.62620004717824	0.333831293965903	0.781260751208684	1.1253466173103	-1.47368373447353	0.760286677384719	1.31281235504478	-1.28223797424091	-0.840121632999339	-2.189902410981	-0.624279709874357	-1.6546432105598	1.26656882154182	-1.22825126665917	0.100022881639819	0.0333067681396568	-0.956378521860733	-0.178725847136375	0.545143088216606	-1.58176368268324	-1.49718941426454	-1.78379811601633	-1.45707850655793	0.140326414639935	0.105800689755064	-1.36879068686707	-1.66042317527955	-0.74420701741082	1.50350577629226
AD-22	40	AD	F	-0.692475959727601	-1.5825221198045	-1.38800044751982	-1.09283516404827	-1.21050161576891	-0.116771499031367	-1.55662519538036	-0.95014183373594	-1.1420220933824	-2.08741776674503	-1.57280002526125	-0.692353857717119	-1.05574336776546	0.0860861285369101	-1.06150082628771	-0.604631032528717	-0.686301099758149	-0.957801656640816	-0.365418673424984	-0.993656132565625	0.170245921646479	-1.05276359198793	-1.3345165035271	-0.184748527841051	-0.525976440872707	1.26482577362185	0.413384720383038	-0.565498215255721	-1.30872972978393	-0.928251309247769	-0.555534923722064	-0.119954487136427	-0.475339470179182	0.607210591222751	-1.16517120365223	0.079650921772096	-0.697122901225852	-1.24630763716459	-1.71556076087019	-0.582367694782132	0.621222266314978	1.41821992919512	0.715456689629285	-0.419181894333662	0.491447372706841	-0.25442928795543	1.56752405670776	1.0742411768164	0.107286583444317	0.510990533070139	0.912050405799149	1.87338667957101	1.27815377074239	0.667098744704058	2.23861289023163	-0.361981612879097	0.212908700976841	-0.0315209600660494	-0.02660521346707	0.897664632554697	0.0176197748648568	-0.911849210891472	-0.290830715212326	0.769295033213411	1.12306234605599	0.214995901318968	1.97670301058991	-0.757540728591531	-2.33546946074623	-1.36975467683	-0.6949292800223	-0.29541867453778	0.496882543438055	0.548079704691752	-0.952811741774762	1.14015580503778	1.13309395110354	1.42485288700506	0.543733426176376	1.2374611127173	0.642382503331888	0.846262824467399	0.432195750049237	0.862281723397163	1.94176168730132	1.70599472019793	1.83559287031548	1.81182230387462	2.27102742635689	1.72911286293006	2.2442350493406	0.209575404054493	-0.973124182338018	-0.705732152122842	-0.357141958706045	-0.266140223387202	-0.566483845366414	-0.880198490614324	-0.993021731542438	-0.86792569623034	-0.322038943288491	-0.86690940965232	-0.277651109701562	-0.333544160920215	-1.62296163158261	-0.916081433484411	-0.350546246425978	-0.036239846555936	-0.202778935726729	0.298973191015288	-1.19483442483159	-0.475589410138073	-0.847339682155763	-0.64250323080883	0.863236119021027	0.414966540402864	-0.526540034270061	-0.854398088480098	-0.808156013466827	-0.20787913777629	0.379585154121205	0.831072956257391	-0.195107235087962	-0.276130119058122	-0.605305438372155	-0.107296681669486	0.803061377444746	2.00614269021413	1.62255285015325	0.520792437396709	0.903348774270639	-0.730074821704651	-0.993613540081516	0.0573546027354855	-0.0803959185740766	0.012069702668288	-0.949339771595551	-1.03976002448127	0.402151646934145	-0.276665538563368	-0.56608654052267	-0.52093439934929	-0.95575947098674	-0.851871670175739	-0.334337687821803	-0.229345273201427	-0.384269567493593	0.243254026859325	-1.14153527359524	0.189373276875419	-0.314058953802006	-0.138568728932429	-0.381217075428922	-0.00659597780060834	1.54262129472077	0.182564992967467	0.649498735117611	0.374794505331471	0.491457119605545	1.89711715379239	0.0796030394550174	0.611275659761926	0.764219571528566	-0.572931375086495	-0.417505406564881	-1.32658444015336	-0.517649271319292	-0.272688847658052	-0.562280011426432	0.164750944085212	0.113570956074399	0.586682073130231	0.433766747424492	-0.794597111737242	-0.499421832487338	-1.06166067946801	-0.575928004966334	-0.616625135531947	-0.985593608022771	1.31835711899623	-1.32898505100286	0.468387160698432	-0.993658727791859	-0.584859946526753	-0.305653946410631	0.137042538683954	1.14208148870614	-1.01666616698674	0.916293584175422	0.203487658435317	1.51464522645131	-0.765898547438326	-0.677288477396529	0.686562620375912	-0.276619684977773	-1.09323116973876	-0.141611455951806	-1.06139870068492	-2.33044851661252	-1.17491700457681	-0.312114499242759	-0.594914505143103	-1.07071329451115	0.883652155406216	-0.98667611291946	1.27286526294199	1.15614832896969	-2.04814843776858	1.10132683307336	1.40439848136069	-1.0595335738824	-1.08631118864765	-0.422720664264853	-0.491501864302069	0.51906570995247	0.494182617711141	-0.438032424056716	-0.88314365075831	-0.74420701741082	-0.861240072961683
AD-23	24	AD	F	-0.590001102504056	-0.357291637128121	-0.378601400497428	-0.803748288435982	-0.202876718873566	0.0769279347511268	-0.415257352895025	-1.52090221045646	-0.449922493786101	-0.437992625662817	-0.740865215906835	-1.55227381137605	-1.77854219251685	-1.81782077567284	-1.06150082628771	-0.367491916260526	-1.01292102102077	-0.419062389870032	-0.555268018490804	-1.27015795005491	-0.906513502433199	-1.52833528340047	-1.08520745574767	-1.22274745921602	-1.54720861100627	-1.44122175677607	0.551573525374562	-0.31744781941393	-1.94125910771674	0.233384688015589	-1.61424886751779	-1.20751199508656	-0.475339470179182	-1.37197918051732	0.29848351705408	-1.66155108837483	-0.697122901225852	0.0572456068110736	-0.370089557143806	-0.881818323282033	-1.11186000513089	-1.96664889012478	-1.58605961831645	0.995505256340535	-0.795914689415566	-0.413402370797913	-0.959584640930654	-0.41451926124564	-0.281108230129449	-0.232025826627834	-1.46095481652811	-1.75638941582562	0.221007220265813	-0.635270034879326	-1.35638285575724	-1.70563456804109	-0.023858657103025	-1.23941778807056	0.681336774843705	-1.60860425739595	-1.50284011575876	0.256295242226443	-1.28491618967611	-0.408639601246014	-0.882090504396924	0.940200083032177	-0.360390313449969	-0.148073202948958	-0.34140159152373	-0.364507461156382	1.29658488349445	-0.425838324752611	-0.0452754877054453	-0.824567521687573	-0.306791708528587	-1.08332542364003	-0.378470630317954	-0.467126657827716	-0.23063178893486	-0.279081175143682	-0.162093283769989	0.0129060611784914	-0.602254052115137	-1.77497267308039	-1.43802900574673	0.353654242679932	-1.25181207282622	0.643380833139923	-0.701590513874985	-1.4492034045785	0.482047612524375	0.427558778430686	-0.414277809286041	-0.520232040783036	-0.349422768616197	-0.818332993475994	-0.551477621681696	-0.224634528959682	0.0985035857282416	-0.462834018390438	-1.75170735335148	-1.07142453225185	-0.0759999012165685	0.77046620518786	0.7607666545995	-1.77033377109616	-1.99499221650126	-2.146431150717	-1.83901337025503	-1.47367354216093	0.206580288886985	-1.65107349967496	-1.37443127238165	-1.80881222155508	-0.884293560243642	-0.222061236057939	-0.196685741287708	-0.717940665300035	-1.21295093710263	-2.07638167734974	-1.03188152608528	-1.11526124381114	-0.766320015757257	-0.064180456338772	-0.578764364929693	-0.542212645284308	0.444321472615136	-0.126205816122641	-0.142535627091141	-0.303166092452433	-0.715739439128895	-0.156033226766756	-0.0979230263830349	-0.0948815241401268	-0.0233284421092535	0.399598428016583	0.0881236043544829	0.611955578847579	0.0539744820478244	-1.49025911447448	-2.14636870461926	-1.73639989955693	1.94152423306319	0.484745763817729	-0.739223957560527	-1.77389263675096	-2.50442909060869	-1.20576655385099	-1.0319351483696	0.794586618274233	0.249372807220511	-0.832725139603802	-1.77073366007311	0.291904108091896	-0.293887048270689	-0.12929983517128	-0.407342805172662	0.958040246249165	-0.683562471148751	-0.534589295696118	0.810695551550611	-1.11141952205874	-0.876742481758803	-0.38303826500134	-0.989017866137606	-0.418863021171831	-0.834803165552416	-0.420727182034664	-0.492319878393702	-0.99483322407999	-1.04406598337159	-1.00924465423704	0.0900097368537522	0.0263829008091482	-0.850514065196509	-1.25102314349809	-1.34659378738609	-1.50924944889884	-0.846193294505104	-0.893209954467604	0.468758280979888	-1.34893646138486	-0.782756542884304	0.693563296243848	-0.072727932208007	-0.626655396930794	-1.57791630455321	-0.568956302851802	-0.864758626648826	0.406806428907655	-0.560965620758559	-0.259175257823835	0.777346785020958	-1.22979602011419	0.710116120596119	-0.715929455132038	-0.499879160759746	0.475432808655835	0.90820093659589	-0.550108690720515	-0.970201123583147	1.31389223792348	-0.707050258572545	-1.46187375971536	-0.78961300947168	0.958468600041707	0.723720271940922	0.792532978799029	-0.358867391805941	-0.011458549872269	-0.657242964135672	-0.605132366442288	-0.939535335501209	-0.773989561281266	-0.0989091424094553	-0.0990524626516448	-0.766384313157715	-0.674440716460845	-0.0142557629747711	-0.74134672713118
AD-24	24	AD	F	-0.675222297467128	-0.902425110170256	-0.743942212279807	-1.39877132028997	-0.929603220268988	-0.656377102383507	-1.36290514369735	-0.629997414579681	-0.834628792588855	-0.229601631985215	-0.740865215906835	0.565886180658851	-0.653576155495381	-0.301372828805577	-0.886284360586651	-0.367491916260526	-1.3679770895538	0.306994486352055	-1.53945639238876	-1.17615317471144	1.09623029186837	-1.70140122274569	-0.0165779474338098	0.370197206251795	-0.0702978357817062	-2.1343216241433	-0.536305876039634	-0.0809389146123551	-0.0501494574234257	-0.23311639934874	-0.555534923722064	-0.793392933594113	-0.735304942876183	0.435877851131819	-0.586764852074035	0.617143080159458	0.120222816703786	-0.533062920964673	-1.0936219121426	0.0332838630909671	0.466189746101214	0.345719205950859	0.874973156748373	-1.50957452399894	-1.23679094486243	-1.75206194660713	-0.47683797353749	-2.06938473033849	-0.337235584299502	-0.145204343323945	-0.510245957232223	0.122144248879903	-0.354911490179335	-1.26163693109682	-0.835214363580291	-0.253153553214815	-0.903997127089088	0.656178420239925	0.766931811019057	-0.0581626260650703	0.242805027226838	0.474773961291652	0.493704481629217	-1.12078492114972	1.11100007373476	-0.94324188101538	0.565735066625425	-0.212693899940706	0.782539981425005	-0.229198088135613	-0.767741535584947	-0.45201893894898	-0.20197495133923	-1.45919953516153	-0.462861523819299	-2.20248173957896	-2.89054975587955	-2.56471935570192	-2.65800499330723	-2.99318580241533	-3.30212404113935	-2.89713407949853	-2.54005169732119	-3.0191298150527	-0.696892974426697	-0.0957227505265523	-0.39099877608027	-0.0319014510445408	-1.21467067356792	-0.676429850204528	-0.608306568864341	-0.608078226835117	-0.380169287776495	-0.0658587264686637	0.58720463391271	-0.0269026720921695	-1.07432576296071	0.637837631360411	0.374852637052766	-0.34582816116813	-0.365146850210506	-0.611327993328015	-0.639619790639112	-0.687400881162688	0.523613492248665	0.780102240817909	-0.642694822765115	-0.62629577594511	-0.348544573977972	0.0720059761518883	0.931894264095189	0.181499236031573	-1.11521461237057	0.000610940800090223	-0.974921000504782	-0.438892125054882	-0.546175383875555	-0.458308292712529	-1.24864579161487	-0.129445454438962	0.128303818033631	-1.47642734030208	-1.31441576461637	0.220532780736403	0.528322779315495	-0.572099336201828	-0.213598494882104	-0.252640153267485	-0.64213678063065	-0.761671551927859	-0.916041374235907	-0.0742738036394442	0.00639887475908418	-0.617268958037631	-1.44436109765528	-0.643651284303496	-0.503623259385462	-0.188135542126372	-0.799624988294927	-0.650916714573953	-1.90951834983172	-0.652407713826823	-0.567989212279318	0.772424395055503	0.137322007442126	-1.26265368971811	-0.731452843812603	-1.03159287065	0.167525829196597	-0.112363648114456	0.116042366108306	-0.453265255779695	-0.546447003628646	0.376551792186157	-0.803679145832003	-1.33763269660147	-1.01365381619838	-0.280273388165629	-0.0635452387718406	-1.182294529832	0.527263478028475	-0.467412135302465	-0.993969896397335	-0.182670276633901	-0.379340180592842	0.073161015950413	0.255911148407235	-0.196270769117989	-0.690343593939819	-0.404189971032783	0.224760822560226	0.0358854864055807	1.14372246114552	-0.0910313406933087	0.966840227327733	-1.25102314349809	-0.235947775695634	3.58005763165778	0.42050355650908	-0.0587613382937918	-0.31654851019596	-0.118218125238683	0.388614720877764	-1.55937776287841	0.233698507533402	-0.626655396930794	0.0444629263427722	-0.0540272630987096	-0.90473258578098	-1.60439504653775	0.757935007794401	0.403783799048321	1.19341024153743	-1.32803299818319	-1.65486960414845	0.020932845350746	-0.634287617178409	0.867457181917619	0.509689783656986	-0.550108690720515	-0.531514715855005	-0.739940414462376	0.0727441364933305	-0.990606719637714	0.284764052299408	-0.01259457377492	0.0333067681396568	0.200944226252975	-3.16742293067877	-2.70677752135905	0.0855421769731658	0.181392465055602	-0.885686174396291	-0.0287442955496202	-0.0989091424094553	-0.0990524626516448	-0.0427006447726412	0.0160386121979155	0.0924699558115692	0.648202615331653
AD-25	23	AD	F	-0.0374456379487933	-1.46262718557498	-1.43609151652231	-0.102652587273553	-1.88255779686534	1.90424525324585	-1.7110560998907	-0.214303728259564	-1.40996006728937	1.45993507720933	-0.740865215906835	0.292004884052882	-1.70739404241528	1.17872480482883	-0.886284360586651	0.436692568835881	-1.01292102102077	-0.419062389870032	-0.963711111203649	-1.82415045288817	-0.52781385828834	-1.05276359198793	-0.830284314969088	-0.0161756760555304	1.13129571566344	-0.49397653383013	0.12154924177049	0.361429068206182	0.839355145804972	0.522669048167672	-0.742978148111145	0.218082353895449	0.964336221802091	-1.14244589999943	2.07654570198085	1.52457459842839	-0.697122901225852	0.401033973101916	-0.912690945526521	-0.679473823461476	1.41113236476644	-1.09280647364607	-0.753323988504964	0.478839471017807	-1.43477036596139	0.578352820690471	0.372793693746581	-0.589330926445426	-0.658416179236624	0.521598482118253	0.627363307304512	-0.375944122708848	-0.122685814420188	-0.200020079926945	-0.441461328714306	-0.664073004458809	-0.836401814093752	-0.0709095607692884	-0.895424504957067	0.343785698292196	1.44849503172959	-0.065468122207887	0.704319685806667	-1.13005910108603	-0.872004627646227	-0.248891431947578	-0.986515152188756	0.582091830800837	0.041163538465981	-1.8455329438246	1.3124476879984	1.92126460254034	-0.819419761009077	-1.63967023254383	-0.118110472024165	1.63421879410866	0.511352566547798	1.31889737461975	-0.288807303710008	0.194181437741589	0.136682839061627	-0.0340127066236882	1.61639607212446	0.30811125407916	-0.506710171715229	0.211873072118009	-0.956987899983931	-0.548343996149591	-0.956360871328776	0.211666663027233	-0.114024171721315	-1.02922885048507	0.375167042589436	-1.33533525276085	1.7601334336369	0.597900476851656	-0.703774775120511	0.37671278502955	-0.815150570494755	0.943044783352669	1.3098392665911	-2.03239055864314	0.796043486805922	-0.687400881162688	0.683144417003882	0.373342515043735	0.100667153281614	-0.229498346034626	-2.25635307016975	-3.91925080935643	1.1453759050026	0.371788385681456	-0.0470962052854704	-1.44017987723862	-2.23524044425464	-2.11519419671708	-1.727844604689	0.743743414803533	0.821082413057864	-1.03257916984238	-2.1800922936687	-2.00550137478021	-1.01808409392804	-1.02539211184278	-0.632079331221136	-0.143482784845986	-0.508292279595839	-0.365720484014137	-0.42759423766385	-1.92139017788125	-2.52087257426337	-1.25328848104023	-0.530014425813726	-1.08333271273245	-2.02905038095645	-2.94277024504216	-0.970602217061336	-2.14252721299031	-0.157235529419777	-0.101896664242626	-1.41247070247391	-0.982324765590443	-0.882760036132114	-0.246634842433783	-0.968173417570351	-0.926128777092012	-1.82124091638465	-0.676888120798207	-2.2092447627603	-1.58682002184323	-1.21275549586899	-1.63879051113504	-2.54695622556317	-0.930011463190738	-0.482859009449003	-0.793363905966684	-1.51183429302108	-1.56606267866959	-1.32710704360279	-0.219352932545044	-1.34356890373389	-1.21381107793681	-2.13054803526111	-1.93501664470579	-1.96255104260417	-1.79871350645163	-1.98501573715481	-2.50761527419565	-3.26597425282392	-2.4494486086577	-1.48670090228788	-0.984613008148428	-1.23781218486195	-2.37014027200836	-2.70575973454693	-0.5965099818278	-2.76185807783887	0.483684152122807	-0.880378780234644	-0.365660649735683	1.11040064924369	1.06335926713716	-0.868534819944663	-0.646057330657466	-1.32847204329048	-1.61123327763071	0.348160508128652	1.77049809857233	0.352552627721543	0.406806428907655	-0.965808872503125	0.541740681815011	2.52527473049083	0.131979290300261	0.564056141187984	-0.454597009890845	-1.43607488787898	1.70384363107289	0.509689783656986	-1.17491700457681	-1.50356635966802	1.23530254462771	-0.47388010313533	0.200643354407026	-0.858574350667924	1.41845552226687	1.28782917897972	1.05225194135983	0.342104915666056	0.40920378433389	-0.279444297417864	-0.144651296632267	-1.56823129168702	-2.97254757780555	-2.45899046139093	-2.39017043831625	-3.01762573932276	-2.12259317909274	0.75412291018873	0.783091440737483
C-01	54	KT	M	0.397798267473128	1.71770054043471	1.75413038137339	0.65961373068744	1.3597612294293	1.04040823820708	0.798326301188033	0.356456648460955	0.849642413101152	-0.437992625662817	0.765095453782827	-0.331842882037326	0.808964840899606	0.264768375146395	0.654401749680037	0.92996144293961	-0.102368001528089	0.530494532478317	0.394069375354692	0.981637428789723	-0.906513502433199	0.78762851913803	1.05211459855147	-0.0471166817104404	0.549399926383428	-0.954906749137706	1.29211885929599	0.361429068206182	-0.0683449232383177	-0.74557365603227	1.02798029527943	0.361610375267699	1.13996301440203	0.607210591222751	-0.0515743287494907	0.356800793584669	-0.697122901225852	1.38922673867317	1.63379417402033	-0.395595267264138	-0.689255809780685	-1.07051459737829	-0.506380870523682	1.32885670325858	1.0691736419	1.1977442296853	0.672665671323327	0.146047432375246	-0.03007861905378	0.163383930481889	0.201186970369238	-1.211153312318	-0.414993582193786	0.402468878475766	0.56617224065675	-0.544401302369202	0.554522683515348	-0.988054026433823	-0.00192661972037212	-0.401722953680336	-0.324871215627852	0.140372803456195	-0.636557411853791	1.36267182085841	-0.882090504396924	1.60025110115262	-0.695006480223046	-1.33679743231242	-0.0396588488999342	-1.00387974872455	1.33659539207344	2.5465235934148	-0.701306108710928	-0.556384869259924	0.449792321371276	-0.39755753567879	0.771349338013318	-0.124433064835688	0.747028666409088	0.986217228764435	0.654242184946143	0.500887750087049	0.463499321251958	0.717778716411368	0.529365945652128	1.32346782911533	1.99686152070898	1.69260824968688	1.48617189352907	1.93822727740103	1.90878132747939	-1.07336782708518	-1.3298318016392	-0.785629112289137	-1.26016001180943	-1.06733392561658	0.257474212693637	-0.880198490614324	-0.270630829627827	-0.795705188775876	-0.83432110917527	-0.450608632838596	-0.438785225618033	0.194852570714736	-0.00718669611477809	0.452901964745575	-0.562182942837599	-1.25023924483428	-1.09514733403242	-0.328521555068042	0.0963066453038641	0.790326762964619	0.148991121527852	-1.67574208633517	0.212207219731926	1.27567327119077	1.13460215552304	-0.0600143327971288	-0.12581796402358	-1.70738059134019	-0.995607168271591	-0.272948654697535	-0.271371205131005	0.302177104240509	0.259401406213788	0.514246881257849	-0.464918205714306	1.6299571599822	0.451528668298694	-1.44563006665776	-0.254536023667756	-1.16843970566417	-1.81185846144162	-1.28919512109372	-0.520057100043508	-0.739717430023329	-0.981268359933881	-0.251126771685703	-0.572015427654147	-0.205839421380344	-0.129368657298932	-0.720257704983036	-0.467713366004952	-0.443876869905645	0.193543254044035	0.179287501120462	-1.17720244216458	1.20431866685182	-0.525957320315478	-0.304378657498368	-0.0827993535671348	-0.621033849733139	-1.282142817134	1.37052816095491	2.27206602861891	-0.303361981629884	-0.395113409036049	-0.0836050976862176	-0.385272475751775	1.08038058218948	-0.0154438928276398	0.376416517082305	-0.592465616787448	-1.53776602902232	-1.26741755173773	-0.491504594863158	-0.586307057730194	-0.264132655399437	-0.548221276266424	-0.543895304686666	-1.37580498833976	-0.745887611693437	-0.0324216580706887	-0.114791734938041	-0.170789675693923	0.106587701805137	0.246744849920018	-0.729224058993166	0.862182922107483	0.030228288733997	0.468758280979888	-0.0542202301683788	0.873931770465097	1.95288393826956	0.672955617434413	0.137042538683954	-0.55559425185912	-0.0851404401722604	-0.200422651364815	1.60110051292875	-0.560965620758559	-0.920945536336944	-0.469091846229121	0.246266045351438	1.21965080775533	-0.249652699939235	1.18887410157899	0.7201321719396	0.509689783656986	-0.840121632999339	-0.682562334467536	1.5062326767886	-0.455209895388212	0.0090257449911393	0.857526218825694	-0.511085364314807	-0.856791047604819	0.510202392796067	0.76933870849961	0.830522880420549	-0.407635233008893	-0.365396199412609	-0.623840568160506	-0.674276949842913	-0.18081474961495	-0.239934642369681	-0.582592784373686	-0.840748263061628	-0.512577262961686	-0.963551035012422
C-02	24	KT	F	0.107941217174429	-0.0484547575580521	0.24384133391263	0.5881783627164	0.318813228325159	-0.726343911862067	1.0705584768097	1.21709106697256	1.40851777101829	1.07962075630201	0.40735652879525	1.05553284230812	1.58062518702738	1.31019474982403	2.17457582002647	1.73414592803602	1.81551499917581	1.71887608847232	1.09944520915566	1.34732411578691	-0.52781385828834	0.964816616025138	1.34048288597763	-0.599864850813131	3.12278466044898	0.888918345911761	1.17796661020116	0.568969093376762	0.562780775697779	0.661498046864259	0.254373925703322	0.276198524641212	1.24930473223586	-0.707838907906353	0.385708168634912	0.079650921772096	3.18628497161283	0.401033973101916	-0.370089557143806	0.343365926950205	0.294391516848644	0.138834461840219	0.962662949248586	0.638014530004043	-0.690613407681126	0.699640762186115	-0.149372192910152	0.688132896373994	-1.22861625271961	0.738787039483104	0.538883738404535	-1.12617559798482	-0.0479979440525949	-0.0152234801087124	0.814495595844889	-0.451859737787097	0.781225363472103	0.588697833288969	-0.827605626342295	-0.0648839000627858	0.168764598734793	0.637806570290549	-1.43512924185059	0.519863837887417	-0.872004627646227	-0.0360648334380037	-0.627312677362336	0.342837242041315	0.453281840807723	1.07614622520705	1.39438075799667	-0.395482892003348	-0.621336577368529	0.324045344237458	0.274215332401763	0.416772448656478	0.0326065896441519	0.380149854400402	0.543733426176376	0.265403125073762	0.407161503065945	0.659937788866628	0.17835671433777	0.980502887156778	2.03532000151524	1.06931535535744	1.60608793175287	1.10760931397838	1.52234343828492	2.19354678080828	1.56294601785458	0.867008912387396	-0.0880294833044137	-0.25155593759117	0.27177466964083	-0.061020543860991	0.514390157426191	-0.0742395407053811	-0.351288747332717	0.369663182492293	0.397112092899679	1.13843688537181	-0.831456540330751	-0.65112216014885	-0.702556641844235	0.1244681818873	0.947314553000867	1.09676847478516	0.70567788940991	0.622697376251713	-0.748673103613204	-0.20354780982292	0.815750901848197	0.526510662410172	0.89469122096323	0.0312951717393607	-0.487536283036922	-0.214582042956558	0.437849728202307	0.529243491751485	1.28429636693648	1.39414002155157	0.971205649325768	0.247931235250013	0.104956780250124	1.10827833142414	0.975497587217397	0.830523569318862	1.56756952212276	1.19650994656053	0.263662747898213	0.312279861892034	0.166095152239928	-0.168649468599741	0.616485049620926	0.573738055239616	0.314244185416856	0.00523940057559319	-0.748002580187131	-0.61187668632594	0.405054049758368	1.25378370907465	-0.534318451748151	-0.23184515909559	-0.0750256494047541	0.047357120994255	0.463515314841441	1.52674764645841	0.348514143657331	0.425405606831434	0.249372807220511	0.549544170572587	0.892024109572705	0.857912620592932	0.949206166341267	1.4588644710584	1.2910098346596	0.321056109827385	1.07844647843391	1.71676456326783	1.26796456789169	0.631871994160177	1.3753428375123	0.633571382903961	0.157281762503484	-0.108517867207409	0.861269787006526	-0.403052320763373	-0.273878906071451	-0.276795706637335	-0.418405235988501	-0.358063573474396	0.208345659539051	-1.21786841562988	-0.216469929359846	0.286727085762192	0.357567528391878	-0.380526968920706	1.34253960509666	0.000716552969883915	-1.32898505100286	0.433440252980123	1.34885990229724	-0.836429920663316	-0.741587802991123	1.28860237980822	0.00983171356651361	0.541244928127701	0.631473537633063	0.600439600739006	-0.687376688180905	-0.123601995456382	-0.980037346444605	0.423359582220693	-0.117023613163994	-0.141143720803783	0.0160253829074978	-1.29089312773097	0.0383511305612313	1.32855404901835	0.694885763809857	1.34808052423471	-0.154648614459312	0.322019280065748	1.25749892382387	-1.28044959015428	-0.379843762567562	-0.523101890300628	0.291923395252726	0.305077852012308	-0.130864719154739	-0.154512193466949	0.185708552018252	-0.313924885377693	-0.0989091424094553	-0.169047710921183	-0.404105642854517	0.398030933590778	1.13615289100276	-0.774343660026183
C-03	32	KT	F	-0.489966356198925	0.503109628610105	0.487777515517681	2.49671027918901	-0.202876718873566	2.25580992327759	0.989523936540798	1.97113435275161	1.17443438155315	1.21143251541939	1.72945063965032	2.03989158407813	0.651887126548493	2.76539206245858	0.290291852965876	2.82771417910651	1.98209203065718	2.39641971705894	0.545235729728075	-0.100772283083816	0.801717803919984	-0.0199050120698073	-0.191326323156864	-0.514836143143178	0.0957990476554748	0.085410898616253	1.91520132867056	2.8297627567488	0.0920228535936487	1.87764531632146	0.395897867550074	-0.251407116173664	3.1630766074779	1.68785153096576	1.4878567469655	1.31505340849519	0.120222816703786	1.26430326824541	0.943466023811299	0.957365743346194	-1.18493765653974	-1.21745009735896	-1.8242071471943	-0.389589459395803	0.0726756461856112	-0.30698054418125	-1.49813421485062	-1.51276571631438	-2.62936142138297	-1.82219569952048	-2.35717076347325	-1.85380374134318	-1.6182490574156	-1.12987721951192	-1.58573674580796	-1.8413650343179	-1.59283755416355	-1.71469795187231	-1.86889448609397	-2.15100671828746	-1.88651189713868	0.500462213627218	-0.924065425443642	-0.416796245477349	-0.851911228161071	0.247312950535048	-2.10445403178222	0.685215746511062	0.252981530215812	0.566432763693693	1.52507852993066	2.56191880117978	-1.14740451103862	0.179533929514231	0.142026515110326	-0.547699554728745	-0.593850039429642	-1.32507646241332	-0.201992320365868	0.0200984442615928	-0.357600532797167	-0.351885842509262	-2.4009029654391	-1.48277411284062	0.288999314308096	-1.35479554002928	-0.708440065337111	-1.24198604323055	-1.17037449184608	-0.460846835768265	-0.245833371231409	-0.390759140222085	-0.437213416997109	-0.307518454837344	-1.23773574095655	-0.253476334086983	-0.275229578334664	-0.845128139145145	0.0416911367440128	-0.318049424033931	-0.722539625276703	1.03648551484485	-0.743300312078463	0.799374503183868	-0.940565652918789	-1.34064043753363	1.76574212290056	1.13685221902678	1.09714442331276	0.751682098734784	-1.60865133646875	-0.968924836014594	0.725985851155636	1.12568607689105	1.03889738285783	1.25221433583756	1.96166067236041	-1.37260264847183	-0.552248227319488	1.22604075456622	1.234868650126	0.341717575728266	1.61906101000774	0.807993476943482	1.33193951690337	1.86479259491392	-0.400677904845379	-1.38569752711766	0.486317889801358	-1.83944111184403	0.408354000359763	0.00592820205160515	-1.28036425369619	-0.248600666282853	0.135770414403042	0.630314609818161	-0.91761918856619	0.0512360275194482	-0.756563749933264	-1.55366132446154	-0.269741850838292	1.67659046703558	0.291904899913191	-1.28549633136526	-2.23146820362955	-1.05412034293134	0.761353753670685	1.55258704133097	0.246125414666186	0.0219519186471373	-1.32374661125593	-0.453265255779695	0.729925556392537	0.724544837358095	0.550787700663522	1.01118895162843	1.56431305378902	-0.713681677088887	-0.433449483669328	1.42056711807544	0.659355851647493	-1.17934971833794	0.0309774263025857	-1.17155319591242	-1.28598646847292	-1.11114119687469	-1.30727797169256	-0.685255981742396	-1.21668469618505	-1.54002743381298	-2.21203562242757	-2.19987279853737	-1.03364510541046	-1.04867605004659	-0.773234493120687	0.704545423832792	0.752212631070673	-0.51832422152708	0.0682407623249815	-2.29171922746168	0.468758280979888	-2.22792716028923	0.0945580924901643	1.02310414641761	1.51141063635093	0.761029186389256	-2.54956160272931	0.00779355787800624	-1.85583928587797	1.74631338166363	-1.46866649223886	-0.947274742248267	-1.72794232025364	-1.83943637118516	-0.380564958545199	-0.0122577991753296	1.5183599821037	-0.576315871021436	0.90820093659589	1.32855404901835	0.364205623025419	1.43438844471318	-0.294092739319134	-2.2387105620128	0.351739828383787	1.41845552226687	1.53548395516822	0.792532978799029	-0.527797543448665	-0.356784879794699	-0.190796914313843	-0.124977631033918	-0.675253081592886	-1.44307767198328	-1.16402656755429	-1.08583625636361	-1.40846264267456	-1.32661838139574	-0.122395108502909	-1.18958565001823
C-04	33	KT	F	-0.360187362271862	-0.750512338836253	-0.21089505467589	-0.354721082375438	-0.413061094494924	0.632474410312628	-0.348829336516188	-0.0895074152243337	-0.449922493786101	0.648455940224769	-0.283018451514641	0.565886180658851	0.53006188030329	-0.737383653276111	0.0274130320466334	-0.860760790364254	0.160985991671826	0.306994486352055	0.691002116442816	0.520559718003168	0.801717803919984	0.30379878482092	1.08619983452401	-1.45509081353821	0.820672717950969	0.496298535949331	-1.11362696328112	-0.0809389146123551	-0.0320505197326197	-0.569089672705757	-0.555534923722064	-0.53004380804008	0.407148439227032	-0.707838907906353	0.442144033121607	0.356800793584669	-1.62375305099751	-0.754753828379507	-0.119135639457356	-0.881818323282033	-1.57447259796275	-1.29277940334013	-0.455808107893294	0.0650472967147701	-1.99984499623991	0.811287533738583	-1.04303258252367	-1.0941380203043	0.0845778145872085	-0.024004134066303	-0.227837440253233	-0.906865369526911	-1.38425787126304	-1.02746585166537	-0.738439896085059	-0.0663374440033165	0.161536819700921	-1.40825973635547	-0.160248289704199	-1.61855512753944	0.364029565808942	0.559556094589062	-0.0608759665677396	-1.20481572470244	-0.861944914029321	-0.0360648334380037	-1.55826195476249	1.2061534572351	0.0192963028952409	1.08374405467506	-0.623463865456724	-0.420189892082309	-0.647694679425667	0.831966809293403	0.134974612394338	-1.31586912710983	0.229062883401201	-0.124433064835688	0.470053064152111	0.511207878919091	-0.0615245080239157	0.139755758874481	0.0119502940739772	1.23846516007515	0.580197082880167	-0.624315454559002	0.519895009318373	-0.739723702674508	-0.0701431832139672	0.543541033950167	-0.715704805905605	-0.963744253744165	-1.16813231351668	-0.017842120039273	-0.837768199838899	-1.47075541845932	-0.0952894165695485	-0.44371615597632	0.229033755971725	-0.713310914307859	-0.621925962925476	0.611260176149908	-0.778367500612181	0.682949893457431	-0.482023053979101	1.4852032315238	-0.0553433532261353	-0.702166699197305	0.336956135641408	1.20786953921034	0.534170852090699	2.30141883998305	1.02009406133618	0.289017155594653	-0.621953115406277	-0.630840748303912	-0.0539295912309748	0.471389636532711	0.653515876262975	0.490889419716446	-0.0959678784938691	0.736004109299089	0.0597804728373314	-0.123611770969666	-0.424189350251947	-0.357426141216844	-0.65240320805012	-0.779238869840363	-0.385816706850821	0.575548845780089	-0.115475129770182	0.0454634971351481	0.286124604923891	-0.262882858582226	0.0807356710465936	-0.360829397524862	-0.203314315805855	0.230903155774277	-0.379262313773165	0.701101402444637	0.400737379390485	-0.156502446379458	-0.337351144653296	0.0118063126819061	1.4460230336681	0.840192979325837	0.287259378626515	0.446256405103196	0.0328913861214047	0.217357491986938	0.933760499360266	0.828341678540913	0.355731089120974	-0.316473693436991	0.829963024222733	0.545705637455999	-0.134946927661167	0.422993984804754	0.641969254878683	-1.11247698168299	0.328043819677087	0.354270605409217	0.145901061052872	0.144451880412161	0.544663802038651	0.489037132864851	0.481794735410607	0.0889945153744949	0.900687678326843	1.53032935981148	0.969765681448333	1.39339155576282	1.14372246114552	-0.0047041554008136	0.549423122059313	-0.0340381839274904	0.636804566352255	0.300778354832634	1.35768009150503	-1.03295270581326	1.11040064924369	0.0716602150868967	1.37808564761197	-1.09015461853568	-0.903231616117096	0.761029186389256	-0.63175134962447	1.37543259869261	-1.40712250514096	0.0978835883786085	-0.965808872503125	-0.566579240423802	-0.42006941274985	-0.769800823073897	-0.210821271833758	0.822522817919484	1.95774130009575	1.65379806398415	0.90820093659589	0.955317481473415	-0.312114499242759	-0.778652744087822	0.608691499180591	-0.807160177468285	1.21470617392799	-0.795491740686593	-1.12600711638286	0.792532978799029	0.240957756922146	-0.0441099337334405	0.567054471696657	0.56567280018492	0.445954540064827	0.853669635006488	0.294693058811035	0.303379392756629	0.90796008970608	0.431445300969029	-0.569871541785641	-1.28462277715738
C-05	24	KT	F	-0.556390836403146	-0.409520075545508	-0.413258876322016	0.292301859166615	-0.0899172440197639	0.0769279347511268	-0.127791669360599	-0.345502590406609	-0.834628792588855	-0.229601631985215	-0.424578280559164	-0.331842882037326	-1.50096832834835	0.0860861285369101	-0.718526215829665	-0.146720680754537	0.160985991671826	0.530494532478317	-2.06677269401744	-0.905023393360125	-0.906513502433199	-1.70140122274569	-0.100241672494131	-0.173949583483639	0.885164947892629	0.085410898616253	-1.11362696328112	0.568969093376762	1.34522885553355	-0.569089672705757	-1.15131487160213	-0.319023590043743	-0.244322382200822	0.607210591222751	0.0490731761612918	-0.878601693138429	-0.697122901225852	0.233438937191751	-0.550273939516374	0.894037816297457	-1.35114790002802	0.222746762680892	0.445696907366987	-1.58060055819751	-0.920520702678685	-1.38749701933685	-0.80452658875256	-1.57728877868073	2.1238353230828	0.123053139020935	0.264210385013396	0.781757155251811	0.72848135210212	-1.68262954978047	-0.764663245632573	-1.05333750491358	-0.423770474463102	0.884447019397856	-0.118113136269144	-0.431131779085921	1.20708259234896	-0.472177681536519	-1.88809888762653	-0.675787479053082	1.11100007373476	-0.551472272067029	0.0645322884252145	-0.212693899940706	-1.71248770761455	1.54480044941486	-0.663755288625013	-0.44022514224717	-0.331759300084273	-0.73791637603103	-1.13003385550913	0.0116720887125597	-1.82005578464594	-1.48105775566519	-2.00758468265834	-2.54842293335935	-2.39837566884974	-2.43380305233098	-1.31173162889818	-1.82676073057456	0.0751529322489114	0.694800819477616	1.49413722888778	0.190177826569916	0.0166301558198872	0.187226024054495	0.321407058977646	0.791322000163705	2.20918648630957	1.49500480359344	1.77077371500667	1.66250205582558	0.655041460343069	1.72022388009542	1.93808802087958	1.53737758568012	2.22153019139436	1.32205654103355	0.31740206457544	0.257938569978009	2.16244873720779	2.03013373334717	2.15991743564067	2.02556371862144	0.947962984370263	0.320534475309589	1.56317793974897	0.814214485828671	1.64197318230965	1.87758933607655	0.342431637443359	1.07228743883516	2.21232840962523	1.359415789545	1.27059003651544	1.01330184315465	0.385476789168444	0.601016210234439	2.37721964827095	1.40369607915529	2.0911420413235	1.99061968515796	1.48169344808363	0.641989584053995	-0.182232924397953	1.577548497316	1.78482848734608	0.8327537028636	1.23136952190824	0.699141668534741	0.953634744619103	1.68249055976184	1.20198466902774	0.888583571099817	0.949901609199154	0.728987028571154	1.17617054715584	1.9918347625646	1.22521545658122	1.68324031655405	0.922882327587702	0.243760882243028	0.998206582887268	1.77860198815932	1.42329093204935	0.85413149259885	0.657585800400397	0.977266112042315	1.1328067759978	3.58866260082245	1.13865518326773	1.22571437215465	1.63915002604456	0.489458067243621	0.0452899004050776	1.10007673870201	0.718158169675867	0.309557839495178	0.361706443290949	-0.0768826539332928	-0.653580279798579	1.47160100850642	1.52458784517228	0.808806698042909	-0.450739649751437	0.255692608185807	-0.701948741799129	-0.274203443141505	-0.185161100264091	1.23066428773719	0.818945281033191	0.66467020406092	0.321020339289441	0.239725908834692	0.233000920334098	-0.557911744144416	-1.32898505100286	0.729426789279132	0.234476320555177	-1.14321287618844	1.11282448632038	-0.626655396930794	0.738546313763597	1.60035169633417	-1.70920726766796	-0.475675418095698	-0.329044153246817	1.64897235140692	-0.0943202225192139	-1.67307751993345	-2.02995480885633	2.13184595572378	0.0160253829074978	-0.116178489643769	-1.28223797424091	1.32855404901835	2.03321941203024	-0.634238794056074	2.06982845358866	-0.96011921434448	0.216320772171537	0.208544237040175	0.0333067681396568	-1.45655968522253	-2.20482946687513	-2.79437248909502	2.10610838573502	2.12796149403814	1.1992502971774	0.243978943451943	-1.67020434886358	-1.69987341278911	0.0648644439061317	1.08896015853058	1.5898474519485	0.14291628292587
C-06	27	KT	M	1.19699040839748	0.215784565915138	0.186925758768996	1.00290058292764	0.434510481877758	-0.449922540358978	0.593405910234896	0.906672199589097	0.18681212301705	0.490915441717091	0.0910695934475783	0.565886180658851	0.84732516247662	0.434730867326574	0.536729684698231	0.0597970179901168	0.40836904229302	-0.419062389870032	0.900331331251609	-0.0274939478809433	1.09623029186837	0.0911553785862609	0.024190873094582	0.521305582665822	-0.0702978357817062	0.224508125867896	0.685077050993347	0.960240921278775	0.278312597175374	-0.0729259470937762	-0.208560070212337	1.5042157129348	0.240898696329914	1.09402314044574	-0.229315895404146	-0.53487168848021	1.51276065320896	0.999940795348173	-0.0661877839729338	-0.132256644073415	0.985841543568407	1.08864547298876	-0.221881108865031	-0.968105630824609	0.364850364104212	0.415573520924009	0.0611119033123263	-0.163702324124731	1.47024166002813	0.970036510477095	1.15580261011028	0.855718742903254	1.23723698136839	0.174045325515942	0.469185635238759	1.27296836906699	-1.04285302027537	1.74628042032205	2.10046133148103	1.67555770313606	1.62283502649896	0.559556094589062	-1.19191120164901	2.20219767107724	1.1350872159224	2.33278013256384	-0.162007440115416	0.769822420873039	0.197676651351132	1.00932421317535	-0.662026164494256	-0.446089639405543	-0.0685199230202429	-0.630176829059849	-0.664823054120996	0.305052227970401	0.141214169713403	0.563471144653435	0.0950562024644572	0.00462728624090171	0.0575835247097592	0.260447359811276	0.696037963578874	0.474576017104217	0.623292111857843	0.123618526825594	0.469881190304683	0.32349158658575	0.10145610172727	0.354648311805958	-0.188761814933316	-0.314024214307665	0.0139533966427741	-0.663236338801851	0.27177466964083	-0.0957283791605479	-1.17607526435823	-0.0742395407053811	-0.837101476823089	-0.876044090051236	0.176779210728037	-0.204008292272501	-0.137143253499525	-0.723886319651004	-0.65967856499167	0.152915857047344	0.828179967527868	0.610454943455018	-0.318886586588097	-0.351121647091577	0.0117236199222403	0.318323272772662	0.667773741444869	0.635028779146396	-0.372808680144955	-0.613050688503329	-1.03547240240799	0.161132461962741	0.408569898597687	0.832708130958268	-0.158029572567126	-0.08629301183181	0.505612097397205	0.382204601733307	-1.14318510558192	-0.125353181538915	-0.497407090703673	-0.280487562929158	0.689901672254226	0.210396840102694	-0.586109910700804	0.00592820205160515	-0.432532565441277	-0.921657684296043	-0.771850614942474	0.781084333928818	-0.503623259385462	-0.96550779324441	-1.15103840088781	-0.0678405339553066	0.20153426841495	0.558945376947718	-0.434771942433883	-0.683811448391972	0.322066856579301	-0.158477559723239	0.310498278149902	0.671905917249849	0.640442072823149	-0.428750108819459	0.0574588333979207	0.863234117358693	0.381929901184505	-0.491557997528338	0.721922810279075	0.428153740490903	0.480642544685745	-0.234410911837011	0.0667016909714065	-0.0575500303221432	-0.0291848867777733	0.286987402691919	-0.286297730056617	-0.477023756878466	0.123437171786241	0.166359380773134	-0.714836946669704	0.644730643152326	-0.368450506053877	-0.725879700945468	0.35385279661668	-0.253495973561182	-0.159242198601155	0.545908112740487	-0.722352941816077	0.50107906050582	-0.623896514149664	1.40223614626163	-0.746143581254804	1.72787146751576	-1.32898505100286	1.43790318204173	-0.69975475462597	-0.465621856691365	0.181459883345961	-0.626655396930794	1.63147024211205	-0.339072776946461	0.229689946593349	0.693904133240168	-0.821948799353208	-0.10136979830497	0.311963912061865	0.613953330547668	-0.587872232310435	-0.25541611830011	-0.173519191210562	0.223854515761578	-0.538520758714621	-0.0654697111125487	-0.384324056734604	-0.760480527556856	-0.271398491565861	0.997674566642082	-0.830806862132496	-0.01259457377492	0.220881346559687	-0.956378521860733	0.145400778113288	0.226802822432929	-0.241964671718261	-0.219003137115681	-0.324769203935924	-0.372557894610429	-0.0989091424094553	-0.0990524626516448	-0.377097579392827	-0.242024368837447	0.145314161182214	1.58423614515263
C-07	39	KT	M	-0.392258211562375	1.21318174755406	1.0576459096656	-0.710818100463809	1.39139899609039	-1.01221739763811	1.03032857283781	0.029482273218099	0.991714994318738	0.150712688922105	0.202004918140944	-1.55227381137605	0.0501305925288098	-1.23588117695309	-0.254258298570655	-0.604631032528717	-1.3679770895538	-0.167022296576726	0.618769700472971	-0.775161622072709	-1.73577440231503	-1.88291267491417	-0.853435157095028	0.182815653420607	-0.525976440872707	-1.60946477475773	-0.911635157512169	-0.565498215255721	0.343609169370779	0.233384688015589	1.35840688277353	0.606060415571506	-0.735304942876183	-2.38798709899851	-0.421291412311614	-1.2522574812453	-0.697122901225852	0.233438937191751	1.03476039160164	-0.395595267264138	0.854458859798217	-2.17547692463289	0.127915887687341	0.876282350968039	-0.247886960271326	-0.0315895419291972	0.830186824930863	-1.76172099957346	0.107286583444317	0.979618610291348	1.36343331236819	-0.304805608265611	0.474085331003334	-0.249264486019155	-0.626238921672487	0.585906126528599	-1.78938933893478	0.0075143748870069	0.300895813598618	0.697550401243636	0.435500187567874	-1.09588228671486	-0.050701769959651	0.581575849244768	-0.872004627646227	0.263374264157327	-0.347092389203613	-1.33679743231242	0.394326689012549	-1.94407043596466	-0.732264767684775	-0.428684995348653	-1.19282670393512	-2.20290148775336	0.0853398783230037	1.2473432139693	-0.378470630317954	0.482546233647443	-1.11506400201523	-0.227738247099876	0.268355586587044	-0.145408705940959	0.925954223482996	-0.455376322218196	2.47937836030439	2.81618619422593	2.08990612625534	3.43323716689411	2.05844705106279	2.74022473446801	3.66042113791384	2.21473300852191	1.17184788926852	-0.681404400347953	1.81286917221897	1.49534813716697	0.608630886650271	1.49350576900554	0.229033755971725	1.21986721939821	1.00664797108374	-2.31952225164627	1.74500842853845	0.443550903143973	0.683144417003882	-0.361307221225301	0.789001728453695	0.235852457734676	-2.07825438658997	-0.0550677975737987	1.1998532987813	-0.37860891265475	0.667773741444869	-1.27487096843245	-0.621953115406277	-0.304233444300983	-0.44888313206321	0.370634425393607	1.49082010845622	-0.992120250355499	-1.99071359930613	-0.750557703504783	-1.08991380949853	0.275145186987261	-0.10260754046418	0.933197161383114	1.16329528066218	2.32319270585504	1.07278571405022	-0.240424239289685	0.0201877734372253	0.161889661217767	-0.0380466047777032	-1.62011358110646	-1.20509234314776	-0.041037307696655	0.00163656541883183	-1.22164170078465	-1.16043435487372	-1.89202372936717	-2.08183353903862	0.187351325578415	-1.42012951170837	-0.490762575757224	-0.429534271684108	-1.63281389981711	-2.3422380746016	1.17635993899872	-1.17876567401731	-1.26648516740666	-0.357637666956524	-1.01868254908351	-1.8835249135034	0.679598305625997	1.8111342767056	1.0881761466559	-0.157924456355998	-0.0508935858267423	-1.17801517283835	0.856909543416405	0.159527124953835	-1.35872656335282	-1.81739981535928	-0.873015753606681	-1.56425159833958	-1.07606270506284	-1.59812724450104	-2.01193821509569	-0.95514928986164	-0.169806164855518	-0.0944286482150724	-0.792565604150517	-0.31768274465502	0.141549124098948	-1.78746357925882	-0.88084385040363	-1.82482333616952	0.0467147637126982	-0.649646688981325	0.175575334849777	1.65290154169503	0.947092628325475	-0.667291898420045	1.43563388915477	0.0383852743392174	0.761029186389256	0.407244088218529	0.95711491254346	-0.65740737791596	-0.0105369196893609	-0.560965620758559	1.61793245922365	1.8051239470055	-0.334689516744119	1.28624646994054	-0.0679694976798245	-2.71548927845473	-0.684276073508484	1.55790032602859	-1.57089588330648	0.385438259541341	-0.56048261293662	0.238217289103605	-0.131447871706859	-0.35717600795654	0.100022881639819	0.0333067681396568	1.72599077372093	-0.198257249751953	-0.32024117024391	0.333095103481104	0.486309799083621	-1.47234641703437	-1.12942986598332	-1.3614202931521	-1.34074565815564	-1.03772475364931	-1.41989009955561	-0.803156018823919	1.37973877998599
C-08	39	KT	F	0.220733517833968	2.07812414724665	1.63039498562056	1.26223322186377	1.73021992517628	-1.4602344726456	0.884886742507376	0.736087865833146	0.991714994318738	0.325292486650696	0.845568658178049	-0.00572103554728088	0.00362658438905179	-0.301372828805577	-0.403020158643488	-0.604631032528717	-0.102368001528089	-0.419062389870032	0.545235729728075	0.0803041887203295	-0.52781385828834	-0.0199050120698073	0.0160920172206584	0.240186515858743	-0.525976440872707	-1.11405504376371	-0.911635157512169	-1.391748454007	-0.516096255142426	-1.31404102905345	1.66006272300878	0.417420249913162	-0.475339470179182	0.435877851131819	-1.00697671812032	-0.878601693138429	0.851363475728872	0.859716556425996	2.0553849750679	1.42785977264335	-1.25953470218172	-0.702589871036866	-0.687230703002981	-1.32974785447997	0.981123957988027	-2.01107336064425	-0.0833193514462113	-0.553598673183169	-1.83916080804063	-0.935351677770282	-1.08415440944125	-0.671883705346453	-1.3339540926954	-0.253783341203055	-1.84647478609654	-0.0462534565002066	-1.04285302027537	-0.315033954048391	-0.905185830725807	-1.47185838471407	0.242805027226838	-0.271228910302283	0.475692828062163	0.893153739802575	1.12907944179334	-0.105758631556159	0.835883897627112	0.0734759915584477	-0.0174399772761537	0.509955773528398	-0.650214870269416	-0.400875863517252	0.674142096849659	0.569438433434388	-1.03181015731933	-0.151132041965325	-0.63866884691637	-0.925741215948456	-0.439780487441474	-0.31971853038037	-0.745285821720235	-0.944723680994113	-2.44003261286739	-1.31225510089859	0.107514740878818	-1.14216211743045	-0.594465026279193	-0.309453165582293	0.143165739640414	-0.157107044668137	-0.693971701114096	0.636412909045684	0.93711745453762	0.780061666054233	-0.161721296649631	-0.291710248107767	0.549955627765226	0.100035865837228	-0.925707707174506	-0.473669852360559	-0.482435272212218	1.61945836198927	0.732369428094116	-0.333544160920215	-2.13077430528045	-0.879004965428345	2.05218738132204	1.32710378714783	1.50035600370503	1.14776473151701	-0.90406194152955	-0.663056130530882	1.45458936488477	1.97018873451206	1.50369068667668	0.649322032278809	0.134929003906665	-0.479308965547972	0.799858540004008	2.4237351209342	0.886213659829525	0.650694158748661	-0.310117149163437	-0.599603236632602	0.980379756100719	0.904537825797449	0.564485188529577	0.110816140523546	0.656567064377539	0.122891715942211	0.0583474603779268	0.42164907569666	0.222935520312438	-0.519206738039677	-0.31634220962734	0.751332910024706	0.584818918354811	-0.280483168024958	-1.14166276249393	-1.41357995566964	0.0205395212365517	1.06481088310219	0.263828704576217	-1.40140239415611	-1.3382158581184	-0.411815323617103	1.46300087215996	-0.550867012475478	1.12463690719997	-0.0620695046447969	-1.24020525644057	0.0239451869470791	1.66316717746684	0.423200267160683	-1.31145033693398	1.06267207908544	0.205583243481518	-1.2850884984682	-0.632257000831802	1.10007673870201	-2.05704808174327	-1.24861196378589	0.361706443290949	1.58010582075981	1.43892227269288	1.15091073584839	1.29825231760298	0.781878637759806	1.68083905058499	0.899053109274719	1.47936207247414	1.33706651683539	0.23154518039675	0.844135495612426	0.966840227327733	0.373848484814792	1.12095474722963	-1.88956399938399	-0.133163235521855	-1.74700451238075	1.11040064924369	-0.463104546789582	-0.117714034435215	1.57644029931425	1.40638239354596	0.137042538683954	-0.857756915567609	1.5509810144905	-1.24532219421778	0.600439600739006	1.5594887615816	0.178754123926829	-1.12311112716675	-1.64700664406985	0.224149676964951	-0.0735680260876534	-0.36771562723867	-1.91667106730076	0.509689783656986	0.815148147225091	1.1578491650194	-0.658970513533148	0.119844012649352	-1.54405491301395	0.0435776693499066	-0.511085364314807	-0.609136271416324	0.510202392796067	-0.763688339703677	-0.640671595018002	-0.00820892330867966	0.0301482112110676	-0.324769203935924	1.54055588152779	1.34124623303223	1.36088630776779	1.4824927451022	1.4036791107267	0.145314161182214	-0.16072099495314
C-09	37	KT	M	1.55611059469941	-0.0940636823471378	0.24384133391263	-0.441506835998148	-0.145789625620468	0.266241341885091	-0.127791669360599	0.252041455489255	-0.337119222080714	-0.90005662212187	-1.57280002526125	-0.00572103554728088	0.651887126548493	-0.512561128472288	-0.557617284686402	-0.367491916260526	-1.75689700903207	0.0747275277064575	-0.0962425603853096	-0.366734847781963	-0.169594725191185	-0.0199050120698073	-0.0832752983291184	2.25148295476864	-0.727325692239921	-0.798575386886128	0.270169779612525	0.76836816465441	1.77507601589194	-0.23311639934874	-0.0472819145319265	1.22955764138501	0.485535590366294	-0.50165271963839	-0.956481935636158	-0.216627411718545	-1.62375305099751	-0.533062920964673	0.11189706562963	0.343365926950205	0.603327023971275	-0.998828159832475	0.206359855516632	1.24784145315985	0.672681934235392	0.789114240049095	-0.237083320419349	-0.723861308391739	1.95151828329693	1.29385394746724	1.28652293823599	0.552556088640738	0.374644294200979	1.18821598930359	0.695099947109081	0.519807377886517	-0.938244766057129	0.94752653906134	2.02888234680301	0.624765482248334	2.04474101041748	0.0124296395099253	-1.39365442411748	1.94155845672563	-0.872004627646227	1.16398226187914	-1.2159112624562	-0.0853441175831254	1.02961395389327	-0.929916057749798	-0.569140140373068	-0.392806596436162	-0.0633347738972629	0.347354667794303	-0.110704710272199	0.466924984772847	0.63626351387835	0.00910869662291867	0.685506193982545	0.203789725097774	0.654242184946143	0.866129408863621	1.18374022451467	1.185141341097	0.312114838159304	0.567948301224179	-0.119984312960125	0.626900714137525	-0.432600963921265	0.687279435151587	-0.0589552030176114	-0.257237963657131	0.0239811867052671	-0.141484737044897	-0.362301916644746	-0.3046184584838	-0.317766624495617	0.212691068454026	0.00351856447536694	-0.572751135760938	0.227288729029446	-0.185729021043073	0.48234471115308	-0.723886319651004	-0.291698029976356	0.292131194597737	0.482642280475473	0.107121395520671	0.174923074803922	0.425532257875193	-0.192290682612139	0.00517767720069059	0.625658090882948	-0.342880140244845	-0.523569361958026	-1.47059588648163	-0.429686072983875	0.0336280645321885	0.564148560017429	-0.489339781283282	-0.264185068570432	-0.555252105287427	-0.722376323869123	-0.878421131216122	-0.362024182761232	-0.152575185736782	0.202494526036954	0.635257904215277	-0.42759423766385	0.122891715942211	-0.244486767359995	0.0454634971351481	0.130241914643233	0.245870237040997	0.0330107148488218	-0.167453836420197	0.181517949821531	0.0512360275194482	0.0823159624690304	1.04928361879445	0.611093218673139	-0.175681247022478	0.0623033805920189	-0.0301606679146339	0.636680955137081	0.669810332038274	0.715135169246078	-0.0798282207760145	-0.463205199342555	-0.602998301619199	0.0966132314185465	0.193599452644444	0.248978144013861	-0.842582589780754	-0.377895669384734	-0.0616686210349093	-0.627515796098128	-0.00771356829245663	0.109180225937823	-0.877489944012474	0.979307934572615	0.171919855216822	0.24260616747586	-0.111880719971458	0.387300744223939	0.506405494981454	-0.350255899789174	-0.324375463105515	0.089901798978552	-0.349245954245966	0.434683984304328	0.53558086124402	-1.56801258495301	0.538793585608886	-0.125511896453548	0.704545423832792	-1.00661355811539	0.536216557755338	-0.967772493140016	1.29473572763094	-0.31654851019596	1.77090077468085	-1.04921031637985	1.48598762288733	-0.764245856689539	-0.626655396930794	1.56062934110189	0.626387857327649	-0.269539835207504	-0.354307357343486	-1.46866649223886	0.157770391088723	0.434949199611706	0.334064769395208	2.03802275826789	-0.11853736554024	-0.417018637962635	0.105312487904437	1.25340699918327	-1.57089588330648	-0.170353561478194	-0.557904318162384	-0.0706379167871697	0.767742876467877	-1.13545765500711	-0.01259457377492	-0.166377543803554	0.792532978799029	0.658258695163658	0.589007441956638	-0.0715056247445577	-0.115164758068603	0.403399704670831	0.0817784056987088	0.140326414639935	0.172442790067534	0.096148459541583	0.0875461864494567	-0.0142557629747711	0.14291628292587
C-10	48	KT	F	-0.188044588194611	-0.266165118558166	-0.822473288253391	-1.19284616031197	-1.21050161576891	-1.77283106528134	-0.849959176849226	-0.95014183373594	-0.569780428591796	-1.15850969936512	-1.11495326086905	-1.09537084029257	0.404562962574061	-0.977723086032843	-0.403020158643488	-1.13918968869922	-1.01292102102077	-1.55050073477623	-0.65361072802212	-0.566468434068884	-1.73577440231503	-0.500604542751734	-0.33239788039664	-0.829439843980469	-1.41694699460538	-0.644962969210482	-0.361255864171523	-0.82627458675301	-0.866315453294093	-1.95228161387765	-0.0472819145319265	-1.20751199508656	-0.735304942876183	-2.96765504060145	-0.544313946033228	-2.11400417986153	-0.697122901225852	-1.24630763716459	-0.0400705521741745	-0.305682945384021	-1.12635694869968	-1.79327203164414	-1.75966203038133	0.426877108758075	-1.89158390483037	-0.915620108964488	-0.370468188923287	-0.237984646907276	-0.508355166616489	-1.38926277084205	-0.964287304270633	-1.26867851442316	-0.496439318240222	-1.27450608336202	-0.458003210361674	-1.40395382271428	-0.453988935371797	-1.32302008325825	-1.10437891877665	-1.0017066056917	-0.837380098164254	0.44221072767358	0.291430906324795	0.156577871745196	-0.872004627646227	-0.105758631556159	-0.503518020404488	0.670784104476848	1.62843418845419	-0.798803722522637	1.71184974727021	-0.406323586946808	-2.04668794500145	-0.260172982897136	0.858144542294582	0.232942137531065	-0.527744847159936	-0.124433064835688	0.324466868541348	-0.216463421244553	-0.803817133401109	-0.844308115898443	-0.986039905775336	-0.436168127394465	0.147626532826112	-0.56800185005169	0.0565110830659235	0.411813144434752	0.893186260727506	0.346864396244309	-0.284381278844325	2.29435545799544	1.8714901970031	2.05041537084824	0.75506183843839	1.05404184440314	2.10087222456878	0.586773386577302	1.21450675773722	1.41384894797947	1.27585498908965	1.72753082943675	0.719531960979958	1.21803189200135	1.12935428689538	0.899003130768743	1.33263985486957	1.30879432067627	0.998421832093987	1.48772783433566	1.17814429694075	1.19585385388933	1.41324350511152	1.16467033809396	0.412046299223382	1.19302964477676	0.442791312746833	0.404503721462273	0.455313390592823	1.20537034326991	0.601766688160857	0.723940843919244	0.379166208578522	0.948166715746381	0.328885478447839	1.08072128507279	1.70733742462692	0.0451057173457282	1.45566975584622	1.66915731175101	2.24582997479605	2.25877787030982	1.4131740372785	1.05426147234614	0.623486661639812	1.76262643929626	1.84619065712188	1.73088235158426	0.531408044580167	0.500263568463118	1.38442188478628	1.68726696788468	1.038970521858	1.52222773927622	0.636680955137081	0.895515024957487	1.38677408954178	1.25971243394523	2.38610662567098	0.928257381250352	0.0966132314185465	0.0670790497718769	1.37825389683725	0.320218031835509	0.235859512935192	0.832562351155092	0.687132225254731	-0.34425598537808	0.130249426217752	-0.00507033231136495	-0.342439302421283	-0.0203595205053429	0.179671895623432	2.25202482024675	1.91899381968172	2.32612793264169	2.43905375574635	2.14341635054241	1.1584038194301	2.36071046330003	1.18871634410509	1.51064538650238	1.96874243836866	1.61174223167507	1.45332432479789	0.935807266453398	1.54550436244339	-1.30121469004015	-0.280828259761464	-1.06842097272274	1.65290154169503	-1.08367223354117	-0.237636051256702	-0.584859946526753	-0.46963368378994	0.137042538683954	-1.43779162590338	-0.0540272630987096	-0.864758626648826	0.785268160343705	-0.329044153246817	0.750911909083667	-1.48516454223082	-1.41704098348015	-0.126768622725629	1.5026401174066	0.67458431306937	-1.19838799141799	2.07667526947541	-0.294299146239167	2.15922780170847	1.62279577086807	1.50207781397304	-1.56337005347084	-0.417136042492783	-0.378440931767674	-0.166377543803554	2.10816784789869	-0.604547778431734	-1.1464181212897	1.41642318554722	1.37611809012938	1.34586602048224	1.75369498900436	0.294693058811035	0.303379392756629	1.53217041543191	2.50507582641369	1.76449370967634	-0.794254017737487
C-11	39	KT	F	0.477069691987036	-0.266165118558166	-0.519617129614922	-0.441506835998148	0.0447739648081733	-0.868058913681832	0.105503327345501	0.143181748741346	0.458370688244086	0.325292486650696	0.0910695934475783	-0.692353857717119	1.61251856476338	0.0860861285369101	1.19521035234245	-0.367491916260526	0.641607986483216	0.745865478734752	1.16371464706233	1.42778280261716	1.37820646567317	0.877277358310426	1.03621910671916	-0.67458177469394	0.477972539436549	-0.49397653383013	-0.536305876039634	0.145054940691555	-0.983565540839125	0.661498046864259	0.395897867550074	-1.29652809849289	-0.244322382200822	0.259578258937628	0.603896116702165	0.862600317008502	0.120222816703786	-0.32481632365703	-0.312423280169305	0.957365743346194	0.215314186025397	0.949658536346302	0.613299309124985	1.78931034633418	1.19699608744035	1.02887445871463	1.49064936924243	0.136508304193003	-0.0920013724785925	-0.496352307810351	0.169391653733203	-0.165706258222303	-0.0111376135300226	0.347958389108064	1.97985275378962	0.417959788550989	0.932336261207481	1.27901205937664	-0.492197508056508	0.939632864951216	-0.27076980670325	0.112512232471889	0.186722559087989	0.0149163041970624	-0.831921403359923	0.420543129281429	-0.325133062791837	-0.348092019189777	-0.0620125173336796	0.322306784404044	-0.584350715375389	-0.354185893716175	-0.182833137441607	1.50308885192273	1.69457066693621	1.30027975770826	2.12655453626776	1.43904198198878	1.62701966836846	2.1504337473997	1.49418685185703	0.702566620060464	1.01208516694843	0.999732934476417	-0.845278690529066	-0.803605843476504	-0.281129571278648	-0.158042446635044	-0.221247291966011	0.112805607142914	-0.587199781851132	0.311368157656733	-0.0880294833044137	0.0768227613105431	-0.207288094218554	-0.0156577138533523	0.608630886650271	0.763095876081088	0.552333674111015	-0.283636859713049	0.0728917301535505	0.323038899803167	1.41226924259797	1.27184041982792	0.15498990967763	0.292131194597737	0.443697724271235	0.332018565371417	0.373275390627896	0.822395051976668	0.50885421288208	0.73241666224057	0.775203184033814	0.402439349310477	0.659243973239196	1.63537117931225	1.01308321572009	0.179018416866306	0.976706757552087	0.5419302769281	0.0378301940101547	0.0475720635555419	-0.290692099014567	0.109042770440246	0.724158135777742	-0.071400650575403	-0.0246908217687418	-0.197757768155145	-0.142535627091141	0.575548845780089	1.13522432065485	0.312279861892034	0.279142556342496	0.212270986885155	0.251441192228695	0.625200660544968	0.297849919847176	0.141917128393244	0.60089029122456	0.162766461680732	-0.0320170022970921	0.543667366509374	0.456827700257828	0.188895194260071	0.313006910066113	0.400826030025404	0.480118369226155	-0.117224591776757	-0.251216345125768	-0.347184394268326	0.537856781614657	0.248497466621586	0.425173547730375	-0.670495597215678	-0.415767612580834	0.150818957238883	0.278695326493446	0.256547132617707	0.213420196877212	-0.00507033231136495	0.416273152599237	0.0529772592571826	-0.156819917114907	-0.32753798312461	-0.533989539695969	-0.398288184913431	-0.0118564723715443	-0.492139336618911	-0.154478639806766	0.667113059652304	0.156233629160458	0.501166696691202	-1.10040018497154	-0.374253280191082	-0.646962914453975	-1.44977924087102	-0.623896514149664	-0.39572985582588	0.77940362076671	1.07769837165473	-0.31654851019596	-0.182942459147083	0.811269945347616	0.510694698772551	0.881465791118293	0.761029186389256	0.241787094213404	-1.57092202177247	0.317065669016209	0.785268160343705	-0.329044153246817	0.787993971584904	0.99849183999723	0.884580888648714	-0.297140480688614	0.660248743910501	-0.433521475273457	0.849173636722078	-0.538520758714621	0.504351593013224	0.058432587108401	-0.539295674135411	0.652077070645225	0.753862772002285	0.588644471633703	-1.10988840358687	-0.856791047604819	-0.523101890300628	1.88652396763774	1.28528603888654	0.696890193496921	0.717069261155084	0.27378851731531	-0.255837307389953	-0.787655940092481	-0.842094422105676	-0.204362663415314	-0.318096404808143	-0.231986032171041	-0.586119956931956
C-12	29	KT	F	1.03970559137609	0.108640808546728	0.513734251229124	1.00290058292764	0.0967737406139346	0.691983451146867	0.927202715927955	0.029482273218099	0.144676305248352	-0.0338483832436516	-0.57663329208164	0.292004884052882	-0.0434029038888096	0.59678520610908	0.290291852965876	0.0597970179901168	0.40836904229302	0.306994486352055	-0.65361072802212	0.115688983715836	0.493502229291243	-0.631152913020242	0.59087206097642	0.486384772308959	-0.625125459888143	0.361448719880847	-1.32654242889299	0.145054940691555	0.294754276001867	-1.5182153911126	-0.0472819145319265	-0.285052811003329	-0.137785543903736	0.936042568313503	0.17701890061884	0.862600317008502	-0.697122901225852	0.233438937191751	-0.0141854766178833	1.20020664600913	-0.48917673720547	1.72504640739454	0.933591734796062	-0.736830753002906	1.41530085204648	1.58172431726681	0.16808138499668	0.258359096642083	0.432193003917124	-0.176020432309159	0.448900195670471	1.1403557555655	0.115427242193016	0.6736580422627	0.0252531599060406	0.34816807315751	0.646810545299879	0.122562765065163	0.135739799496252	0.475050101779852	0.689877180708219	3.57492896519046	1.37139488826709	0.141835245812505	1.12306234605599	1.08641934273992	0.0645322884252145	-0.443356180087215	0.0192963028952409	1.52363874428676	-0.704806604572554	-0.428684995348653	-0.66431846700248	0.569438433434388	1.03305911754615	-0.420431247566696	-0.707061577669252	-0.500886327384962	0.26082140767799	-0.267584790877678	-0.843514704443136	-1.1216561097924	-0.998437272608339	-0.764000158855552	0.1236045131912	-0.186629871739023	-0.796631388958366	-0.38744947695102	0.169002460752308	-0.460846835768265	-1.22969589326891	-0.44909514797648	-0.763461742978736	-1.30773454216529	-0.822075668318189	-0.992983951835555	-1.60702955398901	-1.89953357508583	-2.21348376645699	-1.08977670885535	-0.747386783793192	-1.6000394544715	-1.04992753859096	-1.41888824477355	-0.912211150589585	-0.953512705667296	-1.06955199816674	-0.987575286465891	-1.28597382512184	-1.58486409130429	-0.731746020486267	-0.302657356323446	-0.619802082921187	-1.49736436285216	-0.824783392276652	-1.40667626867515	-1.03547240240799	0.125117571212748	0.228151930183378	-1.1359392516631	-0.526318567753519	-0.996025042782267	-1.18796987579769	-1.50138357750571	-0.884239518801368	-0.776610030605001	0.479002882723645	-0.099835514326916	-0.775638381294609	-0.209296710373296	-1.0886629233307	-0.197516104100173	-0.368575711337651	-1.16075663951694	-1.97830826536461	-1.45232298119468	-0.938743266272428	-0.404788241916279	-1.22678235413347	-0.766335519785689	-1.11852301117382	-1.13501115706349	-0.74017445222664	-0.0725580865897057	0.464607502181651	-0.301404096299643	-1.37611116812826	-1.1818256870579	-0.28080239762588	-0.204581588640352	0.502954506493626	0.0239451869470791	-0.468391093177698	-1.18673636978075	-0.51193688150007	-0.259157368545128	-1.24009247859176	0.369940613747334	0.374686085560715	-0.625165056203725	0.0796030394550174	0.124822339583041	-0.320484500916144	0.0605548471948016	-0.0145548538165055	-0.46025162866039	-0.350255899789174	-1.14016122885415	-0.492319878393702	-0.696759067402286	-0.663999839822018	-0.734298261940241	0.625051940199894	-1.6016419506012	-1.28352752446938	-0.822340234401896	-1.03370136082831	-0.257359823996334	-0.030595958144066	0.232709231109005	-0.31654851019596	0.468387160698432	-0.0031501593698635	0.137801756577834	0.711074406471403	-0.626655396930794	0.638382507163979	0.279521522503181	-0.0211773319710509	0.962058105156114	-0.0233547962635531	-1.6873043320809	-0.42006941274985	0.809145387447165	-0.493466494396959	-1.72376645635611	0.587943583052578	0.105312487904437	-1.28223797424091	1.21112702595476	-1.65253212405172	-0.646328890342178	-1.80776949867571	0.813156240764232	-0.217800242042889	-0.378440931767674	-0.609136271416324	-0.956378521860733	-0.78707004908135	0.125728892342249	-1.79400808886518	-1.82640781490308	-0.885686174396291	-0.875320297714707	0.805785101017677	0.798332025236474	-0.933650526456081	-0.356540932269147	0.70508731998288	0.539423278540517
C-13	23	KT	F	-0.709800771312033	0.363924731266191	0.0698623634731612	-0.102652587273553	0.29504923928086	1.48347798470271	0.798326301188033	0.987879560965631	0.494205423810597	0.942198327294644	-0.150598075001559	0.565886180658851	0.84732516247662	0.434730867326574	1.93068021440153	0.253790576629416	0.641607986483216	-0.167022296576726	0.470352436781238	1.71143770086641	2.39952255325275	0.60157741198167	1.84600095445695	-0.88276360624176	1.82462169826023	1.26482577362185	0.12154924177049	-0.31744781941393	0.109384935611309	1.18251040642243	0.788792003602128	0.333369675013367	0.704370749105091	1.54474116199296	0.755425252197035	0.862600317008502	1.51276065320896	0.0572456068110736	0.438388448331592	0.343365926950205	-0.265222990620192	-0.0959706851798874	-1.0261397552892	-0.604741024801182	-0.675840821643031	-0.386629698965729	-0.144884250247819	1.65352794741746	-1.19216058855425	-0.637988341259894	-1.00394220359462	-0.304805608265611	-1.3339540926954	0.216599912193957	-0.19916637552117	-0.0663374440033165	0.714604095233602	-0.901002911198225	-1.08411125381607	0.61344796724288	-0.190604170005191	-1.45111972029128	0.831045025380009	-0.796833297233954	1.11100007373476	0.84429449125822	-0.0950446253528832	1.29454085990362	-0.152808529472939	1.52363874428676	-0.736741050617323	-0.437316754916471	0.26054015857917	0.154632725268625	-0.35311953419734	-1.07064762762426	-0.337034467182553	0.469918665229066	-0.429457652368273	-0.520226094016391	0.0938093476490192	0.239320461949392	0.352539262823647	0.738881369343512	-1.87570349155303	-2.10814175588278	-0.879637422700425	-1.6869434943996	-1.62200992149814	-1.4492034045785	-1.76920156348791	-0.21973649522086	-0.425725772610883	0.501015709925637	0.406715097813751	-0.869151398850116	-0.247087145448498	0.240433237497995	0.673552918428112	0.224937707174062	-0.20246785418355	-0.296841514688921	0.0291502261570427	0.226473262777917	0.604110788927928	1.29939604261463	-0.258348210227242	-0.906487945452378	-0.827621813256544	0.00686419719619348	0.260684307653838	1.13468489292276	0.725985851155636	-0.775775622431918	-1.52236537988881	-1.55725048174568	0.0501109860128773	1.21075401903073	0.518690374055931	-1.05299517446085	-0.863087198550201	-0.918686790950836	-1.31441576461637	0.192947304608054	-0.32532389032854	-0.572099336201828	-0.836770461359504	-2.85720753373646	-2.24288165610843	0.465533669627746	-0.204470647517824	-0.0742738036394442	0.551150722973122	0.308092855212517	1.86539029105466	-0.354459644856258	-0.30447001248624	0.0967924886034232	0.748730669684309	0.971580766536374	1.24679156437528	-0.836688002005102	0.31980937432709	-0.0583772422073904	1.26606369661293	0.840192979325837	-0.106797292255039	-1.36212918844496	0.193902521106707	0.00234639707709398	0.589625009617968	0.342688463576023	-0.402812651752542	0.0520399028960615	-0.772561937759372	-0.550559375792555	-0.705825412498828	0.0296688893589854	0.0667016909714065	-1.1472299109454	-0.840223865010347	0.420296104235236	-0.0917784884465358	0.371679947445757	0.0893352052842672	0.776893483526778	0.801538805062419	0.304694568395357	0.889700601623171	1.15013147352039	0.156233629160458	0.483853904690036	0.0415444001435073	0.232120451033643	1.11059770471261	0.50107906050582	-0.0265699051235365	-0.330042728648101	2.42925099059876	-0.179579115818854	0.468758280979888	-0.615540546752649	2.391136142361	-0.630656138422595	-1.02324029745079	1.28860237980822	-0.802484715053557	-0.568956302851802	1.01314357343891	1.67435525348996	0.552673279001506	0.178754123926829	0.831629332157544	0.298542092263933	0.310441509994732	0.64029030914366	0.500343711080347	1.6871928499713	0.0383511305612313	1.74350135288669	-0.48203240090017	-0.903399089006243	0.592842873709275	-0.017514835987388	2.39145901252034	-1.28044959015428	-1.42089995464362	0.200944226252975	-0.198257249751953	-0.406275170619771	0.546520069416184	0.521710945182906	0.61305611499829	0.901888944918246	0.294693058811035	0.303379392756629	0.90796008970608	0.659692028558533	-0.177006691567842	0.895695955416693
C-14	24	KT	M	-0.142295379076157	0.495990069810653	0.539475575862561	1.00290058292764	0.96556484956881	-0.38222188753912	1.12986045393164	0.252041455489255	0.144676305248352	0.490915441717091	0.765095453782827	0.819460654739404	-0.764571144710114	-0.512561128472288	0.161043505234937	-0.146720680754537	-0.102368001528089	-0.419062389870032	-0.365418673424984	0.00871695952117047	-0.169594725191185	-0.0199050120698073	-0.0165779474338098	0.486384772308959	-0.336139317090582	0.759974575790633	-0.719500620590342	-0.82627458675301	0.454954680117956	-0.569089672705757	-0.377708502026028	0.955448893838974	-0.735304942876183	-0.50165271963839	-0.718820969273783	-0.53487168848021	0.120222816703786	1.26430326824541	0.136471488477943	0.763978847117703	-0.728045254081895	0.180988521566182	0.755781954796117	-0.703128133570176	1.27137972719144	-0.867418331441262	-0.438812378421531	0.00984882102312695	-0.0764695175109968	0.615963290816928	0.771620306801523	0.610921973145581	0.424653891898141	0.402468878475766	-0.441461328714306	-0.664073004458809	-0.803043735451783	-0.399549438176608	0.695701227291576	0.960451169828874	-0.352123125592012	0.369014401593824	-0.636557411853791	1.38631656545552	1.10495483880099	0.83040438243181	-0.23973875194898	0.221333975809037	1.54724034906124	0.214087263647858	-0.745916217658257	-0.449046099495344	1.12240838123756	-0.671344708483968	0.626017856674381	-0.0313442587219575	-1.15022403454861	-0.467126657827716	-0.677109050581036	-0.610130804346384	-0.585674418194485	0.063514339205171	0.517538436947007	0.0785298119374643	0.171514724359391	-0.314380949923078	0.212995396839978	-0.0977764788698597	0.220152058335852	-0.372574142956827	-0.56621395130138	-0.0724882572840496	-1.12536808034546	-1.57633752942296	-0.712021138397847	0.0721035779447278	-2.10315866571253	-2.32142626033595	-2.24113492582769	-1.62145597466428	0.0728917301535505	0.0946376922362811	-1.04992753859096	-1.75377120326776	-1.18032503950461	-0.99130563825388	-0.629044268186167	-0.218512705841284	0.213007413839726	-0.202539331637116	-0.25238563952892	-0.548209035199144	-0.909479324563497	-0.999658155974418	-0.122744774438396	-0.52513405437561	-0.487536283036922	-0.0600143327971288	-0.24895579984444	-0.740520585209886	-0.557674285646106	-0.861761109876279	-0.531003668097129	-0.701918994268297	-0.840739435048904	-0.32893396089353	-1.33614447241187	0.102685668294262	-0.182232924397953	-0.864634117961959	-0.650546370033851	-1.64015120650439	-1.60466180984464	0.101012959583515	-0.163222277911113	-1.61793181145493	-1.358562125517	-1.44196649262076	0.186976660206025	1.2249293576208	0.918758082885788	-1.08329027758393	-1.29953128286049	-0.903651621750787	-0.344816536657912	0.492375395589115	0.791836239754585	-0.76293827435668	-1.40995529344716	-1.17202391418649	-1.18549972815875	-0.725395482741212	-0.61473201734435	-1.1640878679909	-0.660358947570701	-1.20300119932887	-1.39314985960916	-1.24022305611903	-0.84160217289233	-0.686736073560746	-1.36195475166216	-0.439488975333132	-0.438332458407019	0.0774547540745069	-0.303970557975514	0.147849151810784	-0.0838337179492695	-0.272688847658052	-0.520204185871465	-1.30923325322244	-0.837186602416238	-1.19870758869245	-0.264076957707455	-0.186641279125599	-0.773234493120687	-1.955892065402	-0.926602015041812	-1.106319644004	0.0803463960659064	0.537263599711811	-0.31654851019596	0.267461515380381	0.0704778085591166	1.19043818412298	0.895913077002371	-0.626655396930794	0.275214968767179	-0.306830773320143	-0.594536916917619	0.306417918394552	-0.441782096157711	-2.03784976663176	-1.2232705336394	-0.679734038494395	0.318944126331627	-1.6512893323711	1.24252249434098	-0.218697276838168	0.90820093659589	-0.0654697111125487	-1.38710473611926	-0.773577358716362	-1.79057628800398	-0.432886607591633	0.126059606735039	-0.129629510961512	-0.166377543803554	0.510202392796067	-0.740473049596464	0.166603858254127	-1.79400808886518	-1.91159238935845	-0.228478018028526	-0.674276949842913	1.01220426948291	0.973148984372684	-0.787946810434822	-0.0200759257241063	0.994978170782831	1.50350577629226
C-15	39	KT	F	1.30583745128577	0.247773627894062	0.299731347196534	-0.619504171870996	-0.0352089554749131	0.925872406818005	0.448140235565385	0.356456648460955	0.268403267672326	-0.0338483832436516	0.307248689390635	-0.00572103554728088	0.361874737812577	0.264768375146395	0.654401749680037	-0.860760790364254	-0.102368001528089	-1.24673936665044	0.761978252592802	0.00871695952117047	-0.169594725191185	-0.631152913020242	1.29315868764919	1.03386192641232	-0.429701714968741	1.74237403971154	-0.361255864171523	-1.391748454007	1.27211944889258	0.928519597914618	1.66006272300878	0.658149490938618	-0.356620702642533	1.3981820205646	-1.27674544080169	2.27330602340572	0.120222816703786	-0.32481632365703	0.711922775785357	-1.32372524579494	-0.793641023496654	1.44987287423353	-0.430699107229764	-1.26560624535261	0.945235914738032	-0.819578704426849	0.890582705507985	0.331108142934528	-0.516608454886137	-0.182209007427034	0.0728436104670836	1.60011398040875	0.00717407124767312	-0.262842406118433	0.879715209953722	0.109931552147167	0.313642125498382	-0.273383773313638	0.293149541717404	0.77990178927919	0.364029565808942	-2.79019967514591	-0.706704428525525	-1.58440833178953	1.1350872159224	-1.05303758161575	-0.0529352165949023	-0.843851349038363	-2.06835120154251	0.666807572176668	-0.658599904615258	-0.359177521794109	0.496882543438055	0.831966809293403	-2.64922148022694	1.79902285064961	0.495400324551527	0.347489975065017	0.671648479649042	0.813219452685864	0.328671101534453	-0.130592648681769	1.37569804256916	0.131189120712339	0.818866302884407	1.02487731699484	-0.0898928140145144	0.91837669703225	1.09195613158199	0.57279090128001	-0.323339278275361	2.13381882927071	1.54009716079571	1.45567641440311	1.08758263993515	1.23033739097094	1.15778291914508	1.27733658301985	0.0796251288778366	1.0378023321707	1.117509591477	-0.0957163544448558	2.23710603632973	0.998158714751711	0.837027028067546	0.237038198014265	1.25100943292456	1.64908803105724	0.907049019917704	0.787298558819935	2.00766626606899	0.833224064156234	1.56942237721406	1.44877202020292	0.457918496522987	-0.0936110779005977	0.663750260146668	1.46414863046769	2.07049912092377	1.96221583955896	1.17084914043996	0.795717596278347	0.0244533459904948	0.355704463750694	-0.0466022221139076	1.26352241739404	1.59601637542009	-1.45560698713017	1.28275345163743	1.34223875122235	1.36532130487024	2.16468506101043	1.81007916419048	0.624030777370935	0.151369425165779	1.21417603443049	1.98750434157837	0.692645880977637	0.909240068818978	0.130625155102064	0.0300219631535877	1.21688383825403	0.178548327328632	1.38475195983929	0.883090159848298	0.552339996140796	0.715135169246078	0.379616898720595	1.30656576249802	1.41067276139313	0.822426064875824	0.886317809605547	1.23026514233658	0.206365900167756	0.0777612561855287	1.61852930701563	1.20118937547203	1.18007561152763	1.2085147106746	1.42056711807544	1.33991687453294	1.38706130551533	1.40199954342322	2.26262305997549	1.8961724626215	2.15688690224886	1.70523898915389	2.47821621523946	1.88862743978892	1.66665427680508	2.18952580249994	1.22211206742061	1.43514398703334	2.54751198453871	1.53554999417566	1.59083344438539	1.78206479071535	-0.405879973397525	0.56575928568799	0.77507091570034	-1.32898505100286	0.158151728512465	0.574083328105915	-0.130757584465431	1.37490734998559	-0.626655396930794	0.669848757421715	-0.737832405053964	-0.189006458599074	-1.29150777068075	-0.0233547962635531	1.52360470706419	0.370119638968799	-0.250519886537384	-1.33335568014374	1.07465223415459	-1.14159969501779	-0.793554503943315	-2.33044851661252	0.504351593013224	1.49969167917161	-0.547824491356435	1.3485100759211	0.0222584188566054	0.323211576304002	-0.948551361588417	-1.42089995464362	-2.04814843776858	0.448253327750529	-0.155825993910456	1.22395392754285	1.20517607505752	1.04875026521378	2.11991931772257	0.805785101017677	0.798332025236474	2.05380664596069	2.20252770787538	0.655755440425439	0.170059810534784
C-16	23	KT	F	0.206798974858425	3.1217327971253	2.58521529049102	1.13416788386091	3.45895097883602	-0.31506502093396	3.02025892555035	1.55863993768615	2.3878228688555	1.80013783000432	2.26777060843774	1.05553284230812	0.885335156590077	-0.10225920353538	2.0136668888832	1.22106328343125	2.14213492043843	0.306994486352055	0.618769700472971	1.03980166261938	0.801717803919984	0.60157741198167	1.34048288597763	-0.408719537417036	0.253983490225765	0.085410898616253	-1.79036929642512	0.145054940691555	0.294754276001867	0.0824819793975219	2.355758956588	-0.353325796550945	0.0601749368008152	-0.921261158970099	0.145666642694426	1.31505340849519	0.120222816703786	2.52744408318801	3.32751895592168	1.31581203898599	-0.0760448915262171	-0.296905970204097	-0.493692986554459	-0.669887208395795	0.288696502747644	0.833383881199246	-1.89234870853957	-0.153229511340374	-1.52726808549904	-0.496352307810351	-0.65730831128552	-1.12617559798482	0.221007220265813	-0.963091327194874	-1.1082120859073	0.294781315130583	-0.972799562837356	-0.538283435979667	-0.528410115678535	0.233049946445426	-1.40269298888979	2.02647730546378	-1.08795662292301	0.0600433446408021	-0.882090504396924	-0.590953304570509	-1.72354353811463	0.239119063303272	0.113131029023682	-0.648942798580141	-0.621967778139731	-0.423006676234896	-0.393454790245337	-2.84434467051049	0.561448041697857	0.170488775861706	-0.549632844862983	0.526366992283969	0.57266968208764	-0.144331023780319	0.0208926592596112	0.474005099936677	-0.221416374553992	-0.610550840783057	-0.405596993110773	-0.520002349756611	-0.988452527264137	-0.835075254741593	-0.164576101763249	-0.8730566924497	-0.917334668486792	0.836871830939808	0.64321304800739	0.501015709925637	0.819049084235535	0.867991310904201	0.0909765795731122	-0.0447359526218026	0.410766463639167	0.615821656722078	-0.424751616319212	-0.0779840961286345	0.246955936538201	0.504244979656181	-0.360852008012765	-0.734116620221571	-0.159561901296346	0.256601593272375	-0.45443611935235	0.769556285788108	-0.282747940342787	-0.574941302385031	-0.317612381386298	0.508037657806678	-0.795294246202079	-0.337524508956026	-0.487536283036922	0.0520950037818694	0.178606705537038	0.738585781904886	-0.221304275254927	-0.370061085018908	-0.195107235087962	-0.153658426565898	0.66319910671956	-0.0535599660198337	0.631651404994888	-1.0112387555497	0.0511546732989541	0.296648864454951	0.345515030228416	1.02417202832921	0.437334351469587	0.0441604250082471	1.2849569478308	0.568559185649731	0.819064025377023	1.56727127178407	-0.347953650192844	-1.2462424944563	-1.19483420150519	0.634244965402463	0.589850748296794	-0.202423596575832	-0.926216018590945	-1.39188540377504	-0.723702353886986	-1.01316688291757	0.220101590848886	-0.137759103780574	-0.514161905360963	-0.519480496566304	0.633896917416567	-0.638630865830595	-0.762239502694173	0.102739957082234	0.391001561418718	-0.512177398918031	-0.657826447303786	-0.191916477501269	-0.0985166731036772	-0.276432579775774	-0.381107136044609	0.924049297542821	1.17812862129518	0.506405494981454	0.545689084315348	0.895210921411857	0.642643861699839	0.659472864328065	0.145603500080803	0.483853904690036	1.24933968497987	0.276899804140912	-0.548133047432521	0.50107906050582	-0.552191298874741	-0.601029503366093	1.29660538010621	-0.525424020171958	-0.31654851019596	-1.05326068095097	1.30438714510658	0.532717460742407	1.54173445948839	0.761029186389256	-1.2163025779495	-0.669799832162272	-0.387167957645322	-0.236457711442339	-1.88709379213302	0.115529024059915	-0.117627746754086	-0.149784206638053	-0.858228636831159	-0.0400516912631545	-0.237723256388018	-0.427326590081078	0.0383511305612313	-0.294299146239167	0.235140807407451	-0.651676284943815	0.0123011146717811	-0.499034084650427	1.54813941030117	-1.46135397041168	-1.42089995464362	-0.140924816122871	-0.217906312128938	-0.178722471668304	-0.0127087742841092	0.0205686079079415	-0.276419601790431	0.34981825019265	0.370416941086927	0.303379392756629	0.274540005047795	0.723160090184861	0.75412291018873	1.20945654536924
C-17	33	KT	F	-1.70408922289745	0.215784565915138	-0.448307970329877	-0.898352984013604	1.10948595495661	-0.0517051399858165	0.616914487083516	2.9532309751564	2.29296452568536	0.798666265983369	1.51327154370727	-1.55227381137605	1.58062518702738	-0.10225920353538	3.38659485439291	0.609703011552009	1.81551499917581	0.306994486352055	-0.0103230719014494	1.48065925933115	1.09623029186837	0.964816616025138	0.868378430793004	-1.50364613961098	2.23181410671631	-0.798575386886128	1.17796661020116	-1.10115367081561	-1.0075069847289	-0.569089672705757	0.531870398846628	-0.953236289481206	-0.601257596678913	0.773848688037415	0.17701890061884	0.079650921772096	0.120222816703786	-0.32481632365703	-0.0661877839729338	-1.56656614845788	-0.416932914321816	0.504565377397781	-0.161977295968778	-0.232983537326104	-1.25430646324359	-1.39792687327133	0.0372452916655323	-1.0248067230858	-0.794544777492181	-0.326942516962318	-0.438218937224258	-0.748901693361742	-1.64505649231451	-1.7503091602026	-0.31896964996845	-0.788513740999226	-0.640452774219898	-0.792246089771806	-0.964143375975094	-1.60860425739595	-0.243917681864473	-0.100418373778736	-0.742198829358165	-0.441338343237224	-0.82196499885445	-2.71138884459197	-1.02393290804457	-0.543052794981438	-0.68774883124436	1.05832867485918	1.39542212329061	3.11208064565758	-0.910180822614485	0.504818445457714	0.482883516777055	0.263944701427063	-0.484400385817261	0.54497108390817	-0.973812920097008	-1.2587251751212	-1.00805965563406	-0.931098326792729	0.851176202179822	-0.899838935858336	0.296718343017398	1.70599472019793	-0.236950078799092	0.532158241730503	0.859017462343549	0.25200541529683	0.559800372183932	0.60484526059997	1.88293816032794	1.97984659439167	2.68633705157308	2.01382799187106	1.1990252048576	2.0314229528547	2.26331326161317	2.86468790433059	2.04629976302128	-0.00792645154665782	1.13771193233535	1.19095710692632	2.95030485554886	1.79519016762935	0.528376186341761	1.01436692043879	-0.188540684381555	-0.682298404000304	2.36141384724016	1.07258099904701	0.903506799050102	0.980373387555264	0.00396704100920805	-0.337524508956026	-0.44888313206321	1.89247758779578	1.36846400150546	0.935498840437825	-0.0687622346566076	-0.41962430018392	-0.994455562859429	-0.370482807001358	1.38100011277376	0.698616217377382	0.929160746276599	-0.135051056268207	0.273683022581542	1.4138019309663	1.52819788716094	1.32504842343067	1.67945225660286	0.98579792661142	1.03085855848423	-0.483604960530149	1.24273044884727	1.15001628752233	1.27290248341095	0.470731543977494	0.219645861320669	0.589281216349275	0.693545378803203	1.8292585735318	0.678694112260951	-0.0543250926875307	0.120197319458879	-0.509643983442442	-0.622025093968829	0.151741947877559	-0.0020283369176636	0.0955635013323309	0.194385391073407	0.376551792186157	-0.0688107655293081	-1.03002725717733	-0.805875414498649	-0.206026622897725	0.0452899004050776	-0.164671218819072	-0.0291848867777733	-0.329952714901574	-0.546440460627371	0.355809478546712	-0.0851765808245649	-0.177038759811403	0.0590383675052227	-1.20308972098887	-0.520204185871465	0.320938832341246	0.740335002703087	0.351695618589995	0.997808410294336	-0.332967380382169	-0.103021730579908	-1.58798005752945	-0.979736557559676	-1.33789782506764	1.98217755717347	-1.17614624188558	-1.32898505100286	-0.368179481479251	1.96049512105968	-1.70303601398958	0.830444890652025	2.14871376970931	-0.794626671086684	0.9839933930075	-0.978961081346999	-1.94338532125827	-0.329044153246817	2.12039426262805	1.12906320495267	-1.39913979616069	-2.30689106667375	2.16327364330837	-0.719467208470364	0.7201321719396	-0.538520758714621	1.32855404901835	1.53452353316394	1.46309580021975	2.1639695100907	-1.34038210433671	2.09717409843059	-0.948551361588417	-0.609136271416324	-0.956378521860733	-0.78707004908135	-1.64618190166666	2.22338485500441	2.28818454846436	0.775382699979337	-0.198285106399519	-2.22288297365846	-2.18405247197833	-0.178211095046384	-0.0564353098403895	0.197818530084752	-1.62934265698108
C-18	45	KT	M	0.0792635573219594	0.333519333414041	0.565005035339909	1.06894445439303	1.34379824490423	-0.38222188753912	0.884886742507376	0.822801832209776	0.849642413101152	0.942198327294644	0.923004402801991	-0.00572103554728088	1.1775298745353	1.04209787876508	-0.254258298570655	0.253790576629416	0.40836904229302	1.34862751311523	1.28929455422148	1.15399335950838	1.37820646567317	0.60157741198167	1.26914399413218	-0.624577918222253	0.404975194775249	1.26482577362185	-0.0329010185992162	-0.31744781941393	-0.275174414311545	1.54167204296444	0.254373925703322	-0.353325796550945	-0.244322382200822	1.2480037715838	3.0584058719647	0.617143080159458	1.51276065320896	1.84790932199726	0.036904462334355	2.03614780116407	-1.14091270355955	0.878501498242073	-0.233942430123106	-1.18263920320717	0.740560014495331	1.06442689280468	-0.758135880282951	-0.270353804609532	0.204853007384144	-1.35700233790814	-1.04389638800823	0.874027144406234	-0.217918523013833	-0.240248018657639	-0.91568977830213	1.09754584244157	-1.57656367985151	-1.31774762873982	-0.0929956329244416	-0.892409334543523	-1.33692874672297	0.304044920706268	2.14098048116292	1.18816718693121	1.35107477614459	0.0154214300652743	-0.673920692122224	1.16055406157714	0.587282730920217	-1.59282452311169	-0.637304471537862	-0.34924027208135	0.0380569314376147	1.4129964452225	1.99851232523833	-0.653718656189919	0.479370455767899	-0.351609026111328	0.787303264218224	0.437652802245221	0.539537448674463	0.462394397502872	-0.20209328212389	0.428009816515123	0.818866302884407	0.240747278141616	0.800229438811995	0.281571721763619	-0.20984487734083	-0.258413721209075	-0.13256607163333	-0.352244108644317	-0.626646808278976	1.3357907260158	-1.25640804932985	-0.852068574072177	-0.642253391944669	-0.224634528959682	-0.412493491033351	-0.636624087656012	-1.21665161589117	1.28608344740091	-0.246067443585066	-0.723886319651004	-0.580404699825341	-0.526375515370656	0.210026524936768	-0.48190163048665	1.64416056764607	1.48772783433566	-1.60865133646875	-0.917536563557342	-0.232371429290603	0.970855478725049	2.280564604981	0.884913207695093	0.379784557810215	-0.808390428469213	-0.930230310762481	0.386389748024368	2.50958854676469	2.20626884677458	1.79703980597329	0.687349993738878	0.618899283878772	0.155161583654151	0.983171396994871	1.28270772240371	-0.0253829094853222	0.842103998041935	0.115099701627367	0.929550563370775	0.777691065541128	-0.632982274243033	-1.01853576201775	1.2588280446464	-0.30447001248624	0.230903155774277	-0.646565649008482	0.130625155102064	0.165064757502254	0.0649851792229066	0.563554610115637	-0.397516996139624	0.678694112260951	1.13599295097658	0.916110841707249	0.173466070138224	0.845855903449286	-0.401369206963356	2.09000492802548	1.61638757484505	1.91009082692274	1.20322170478254	-0.0338698822681355	1.28675626547026	1.37098299611426	1.90891552030089	2.25603286931969	0.0467142499008037	1.5589463833142	2.17194440997519	2.22849842078273	-0.059481078924414	0.0203432754898763	-0.704658323519811	-0.89595081927274	-0.956560505164406	0.239176051890891	-0.903775009912629	-0.259467379487923	-1.02161454692799	-1.45448687953274	-1.16094055867777	-0.499421832487338	0.0133875355303615	0.482520381296499	0.101959478074888	1.30431520167765	-0.824581419039431	1.11040064924369	-1.36493128980912	1.31185303508508	0.0882301269570851	1.11961134393874	0.761029186389256	-0.747675602450016	-0.703734739621904	-1.11015513390826	0.0978835883786085	-0.687376688180905	-0.282143275072715	-1.75767360233543	-0.0477203824639178	-0.901447484559223	-0.395353865952213	-0.0309368179717176	-2.37704758648676	0.0383511305612313	-1.17491700457681	1.1578491650194	-0.786737287354938	-0.381060605600213	-0.281696257252663	1.26457440112198	-1.10988840358687	-0.856791047604819	0.510202392796067	0.464281539318776	0.55397192690381	-0.359847898094435	-0.463267821910748	0.694799165013168	-0.372557894610429	-0.0181029725670669	0.0383507867459023	-0.276854919802973	-0.633657336535792	-0.627570730532406	-0.272418272409817
C-19	25	KT	F	-0.408385912195362	-0.902425110170256	-1.48493995625657	-1.72364308790811	-1.21050161576891	-2.26479559989992	-1.2257775649242	-1.52090221045646	-1.40996006728937	0.490915441717091	-0.740865215906835	-0.00572103554728088	-0.653576155495381	-1.23588117695309	-1.06150082628771	-0.146720680754537	-1.01292102102077	0.0747275277064575	-0.0962425603853096	-0.818047438262567	-0.906513502433199	-1.05276359198793	-0.663389028992807	-0.283608110103296	-0.832770913108768	-0.49397653383013	0.12154924177049	-0.31744781941393	-0.820520916672181	1.05706388020519	-0.555534923722064	-1.38785656520443	-0.244322382200822	-0.707838907906353	0.803879699740585	0.079650921772096	-0.697122901225852	-0.533062920964673	-1.01989514317538	-0.987369598438552	0.567266532978674	0.504565377397781	0.294629871148211	1.14065780142842	-0.273884476257671	-0.324594454177659	0.134459284448907	1.16565783824252	-0.915856876553337	-1.62179042818835	-1.16560069753749	-0.85361356490913	-0.621592795221164	-0.308570725948387	-0.191272206731987	-0.47473932212139	1.69778147192888	0.820439826544373	-1.56049838869295	-1.35829645676905	-0.66117518621366	-0.331476295742773	-0.814052198712164	-0.42496489360445	-0.851911228161071	-2.23565789230791	-0.60695787735969	2.47209082163075	-0.565788152929102	0.3897456877896	-0.626480455213725	-0.34678445017975	2.31842915132633	-0.640406715260103	-1.08515505073086	-0.920416416150218	-0.824302832280877	-0.993958455624393	-0.632430918117246	-0.337328414188943	0.035625574191338	0.667093537459793	-0.657464143456421	-0.227163933700236	-0.815187905356752	-0.728303351149942	-1.3919779676669	-1.41572438771132	-1.04761631283483	-0.929807449872985	-0.483452973379445	0.0528817278879953	-0.801776413493833	-1.46146915795371	-1.09687392605397	-0.166998107117074	-1.53235993596776	-0.987026172699385	-0.25063272592093	-0.900514245295114	-0.797764243685211	-0.315702622172389	-0.325422288626128	-0.0969882893377569	-0.606669008093475	-0.99130563825388	-0.656441171493038	-0.557176814280198	-0.363471270411153	-0.365355359980469	-1.71327787681246	-1.43828719008742	-1.43125733036698	-0.708401696275908	-0.81001687787805	-0.925420356892691	-1.70201789587032	-2.45644256404931	-1.98608813905289	-1.30832037652883	-0.193029400638428	-0.696226206242545	-0.214022439027822	-1.21695672079854	-1.27308574001991	-2.16358373700555	-0.464918205714306	-0.670031139392783	-0.598451574070637	-1.40762890943728	-0.904721874710045	-1.11108246215367	-1.26136412089625	0.15704197439879	-0.325006619577576	0.0296332867390435	-0.591533030392279	-0.135478642887211	-0.172188065159685	-0.422193254465916	-0.957983846717659	-0.860498703630681	0.563554610115637	-0.783825490308213	-0.890560187431708	-0.842875694240854	-0.6852009117089	-0.917667736168203	-1.29264347658935	-0.779478470627833	-0.314058953802006	-1.11521394709009	-0.743402935888653	-1.20944813562423	-1.96869354404301	-0.636341913246547	-0.462833464643326	0.281488607054482	-0.632257000831802	-1.11247698168299	-0.254854312770598	-0.384296268957926	-0.505517005723203	0.194079000489261	-0.61336129286367	-0.470649009645306	0.118968217024395	-0.619945254008624	-0.74816792046078	-0.223051732897825	-0.956220789578906	-0.839765149214647	-1.7252791093424	-0.993319843544718	-1.45580046118615	0.242445679155196	-0.672540658321479	0.00565381798428181	-0.466360826780747	-1.24909114786067	-1.32898505100286	-1.11424685153581	-0.450877781465374	-0.677067062641129	0.0837018188070817	0.137042538683954	-0.905507644482854	0.129845475940765	1.25058684056383	-1.0009893441383	-0.329044153246817	-1.00036517886907	0.14190875525511	0.455523123270755	-0.708471061166495	-0.962769084107988	0.396902922788119	0.645550138156996	-0.538520758714621	0.955317481473415	-1.30127703213095	-0.94523300876569	-1.07071329451115	0.081498026033514	-0.565917584580432	0.208544237040175	0.723720271940922	-0.956378521860733	-0.358867391805941	0.146242070371745	-1.02234663422315	-0.994895784092799	-0.832342646682422	-0.965353962957306	0.0616328853754504	0.0383507867459023	-1.06778477250447	-0.204389206563741	1.13615289100276	-1.44233961782692
C-20	29	KT	F	0.450811726163698	1.73858169377783	0.640356396205208	1.13416788386091	2.07913225579755	-0.31506502093396	1.44446091140933	1.06658783368744	1.5156463394165	0.150712688922105	1.13918349874505	1.27636362582288	0.611673621171181	0.434730867326574	1.09282222059644	0.436692568835881	-0.383898285894025	-1.24673936665044	1.81098573440467	0.772138722196851	0.170245921646479	-0.0199050120698073	1.95741104738956	0.590028693387512	0.885164947892629	0.361448719880847	-0.361255864171523	-0.565498215255721	1.46370054237313	-0.569089672705757	1.84750594739786	1.25146393205698	-0.735304942876183	-0.109135238518123	-1.22030957631499	1.91523766637404	0.851363475728872	0.859716556425996	1.49902222401453	1.79491629699091	-0.689255809780685	0.46538256882884	0.0138284519418723	-0.404340566166079	0.86303247842963	-0.271898227316575	0.130680239350401	0.655790917265876	-1.25608249752688	1.42581584430995	1.20847870946287	0.0572780200247639	0.115427242193016	0.610732373142248	0.0855721909471958	1.7581354510263	0.669541195391439	0.554561103999572	-1.13492993238822	0.480914400549944	1.14503392552339	0.951741610028795	-1.54766508584603	0.0973709594322846	1.11100007373476	0.247312950535048	0.896690947550291	0.359645883057602	-1.73595669383124	-0.0886725480941827	-0.679822229603928	-0.359177521794109	2.32789904326096	0.888898980644057	-1.36046983065522	-0.00980041632617045	-0.549632844862983	-1.16573175456048	0.162547674293003	-0.239061566979043	0.129581769152624	-0.067390669792746	-0.370271567031185	-0.995475783851806	-0.805204386783783	-1.30262004043824	-0.708440065337111	-1.28695265947455	-0.175842570855071	-0.697710938885852	-0.524599669291988	-0.21973649522086	0.601419529635553	-0.296275477567825	-0.241426183545513	0.21701740283883	0.466540470938528	0.932971694124484	-0.151618801134566	0.0738903747604466	-0.00768060281591525	0.823369414322498	2.22774564833319	0.970136013001343	-0.142377393288829	-1.11475692892733	0.183253716532714	0.645409901302743	0.605956656102065	-0.792274909212862	-0.35959581060801	-0.534908565201019	-0.0170506224824632	0.570388615973418	0.319007660411395	0.0312951717393607	-0.546175383875555	-0.0980970948678366	0.746291447851565	1.03520020834322	0.87611239558176	0.795717596278347	1.07877596812924	-0.842498614142617	0.0409221753895827	-0.31003939319772	0.944662696799251	-0.869759321118904	-1.29972883431603	0.602741503433927	0.152614794314797	0.237756182066242	1.02471859651393	0.453466140073346	1.4271818269936	1.34682086394784	1.43500005201911	1.03972686414704	0.382426528457229	-0.422193254465916	0.0442038735332498	0.187351325578415	1.10970631620765	-0.00213539390112784	-0.0112408155223547	-0.52514524485217	0.396318062505904	-1.15801346605911	0.246125414666186	0.447357100263698	0.674390511429556	0.840008370727235	1.11157361523431	-1.04063639260405	-1.50316804986642	1.52804563813965	0.752166641688245	1.07673535672701	0.472233404355437	-0.564548666808712	1.16316921586163	0.983436536123752	0.9797107973214	0.924049297542821	1.17812862129518	0.312179675714269	0.435619851006245	0.120458365776327	0.642643861699839	0.353285993611345	0.645397519191087	0.695325250806421	-2.33829960175397	-0.243123684616183	-0.9819533195966	0.583709338923815	0.093222813635175	0.361403051806504	1.82789605272372	-0.149137872362416	-1.32898505100286	1.3191040393569	1.79922582137277	0.543676461802583	0.181459883345961	0.761029186389256	0.775715850212917	1.81837268766413	0.145861587379076	1.13147962365307	0.944789264275934	1.07488037287455	1.25714734442778	0.314961747363643	0.344317309380549	-0.0122577991753296	-1.76144800107938	-0.343290364569107	-1.28223797424091	0.330509167617124	0.21334624724266	-0.725476366386405	0.238217289103605	0.478585773482914	1.77225459088932	-2.0809515774035	-2.11131345844489	-1.45655968522253	-0.389882533488024	-0.431357250047704	0.230062959782871	0.200034664624589	0.488192979704719	0.243978943451943	0.0616328853754504	0.0383507867459023	0.213605160383906	0.595463852323169	0.655755440425439	0.494183840621794
C-21	52	KT	F	-0.281065233643105	-0.306221353189709	-0.483757634082791	-1.50484398959841	0.0183827590687454	-0.248443274489057	-0.348829336516188	0.252041455489255	-0.0337875807178106	1.07962075630201	0.594012759984503	-0.00572103554728088	0.885335156590077	0.264768375146395	0.987703419227583	1.07882147885529	0.40836904229302	-0.419062389870032	0.237087523078669	0.356122885292585	0.801717803919984	0.0911553785862609	0.842596451405177	1.00411464979482	-0.336139317090582	-0.644962969210482	0.413384720383038	-0.565498215255721	0.126659107976351	0.522669048167672	-0.208560070212337	-0.185066501259375	-0.475339470179182	-0.109135238518123	0.827744708364835	0.356800793584669	0.851363475728872	0.0572456068110736	-0.119135639457356	0.113314865409538	-0.793641023496654	-0.541768912699658	-2.00581115998076	0.695112448870625	1.00778628972869	0.248523449854508	0.653573839005153	-0.541775771157865	1.08636860547286	0.27666567583429	-0.474109951351452	-0.723087321585417	-1.02065887705799	0.640710938215977	-0.00515815421622166	-0.451859737787097	0.0831713924147392	-0.988054026433823	0.0062735115053746	1.11818207767162	0.482635657987196	-0.372520249551836	0.556174851235965	0.119647626392691	-0.831921403359923	1.26511803694078	0.342344655264843	0.851215395846375	-0.381936855993801	0.403020306228202	1.3552281280767	-0.37702321891097	0.596990426047918	0.907597622444332	0.225906863327917	0.50676959920239	0.31462955229065	0.89663834253247	0.719852552074195	0.523977513397209	0.887112420328966	1.05346829967191	1.64855729030191	1.13078870354981	-0.175674080775713	-0.105337579075902	-0.0305352728158532	-0.22612894017038	0.480260584729544	0.112805607142914	-0.608306568864341	0.60484526059997	1.3037385068044	1.49500480359344	0.865943987716598	0.678847727881161	1.4390486842942	0.535141749685943	0.15478917288451	1.30742719188352	1.45778067908154	0.931524078827384	0.615568908962726	0.443550903143973	0.523613492248665	0.755882113319781	0.841067163055966	0.445982386626858	0.672761787059199	0.839753012469244	0.850519621745632	1.22178983528595	1.03538035504314	-0.708401696275908	0.248063795409267	-0.157380644688977	0.859739658260038	0.910532780589178	1.02221616927381	-0.176282801039736	0.314059498337193	-0.225363631855464	0.129412360906827	0.83169592941363	0.817556929038776	0.214250172005056	-0.223778040575601	0.0367830918775906	0.555146370397883	0.602741503433927	0.575416547123089	1.14711442651473	1.37396039721311	1.22029938080268	1.1255265633849	0.474302721601694	1.09860303014598	1.15001628752233	1.37368792591259	1.12550632635084	1.4846418681761	0.118010007053356	0.894121297447553	0.997750583928827	1.11674821926866	1.3636959655585	0.891600430333386	-0.509643983442442	1.10388727319097	0.447357100263698	0.674390511429556	0.64887021655354	0.302751974716441	-0.316473693436991	-0.772561937759372	0.118828248301702	-1.14359933869314	0.0666856147970884	0.6234658688804	-1.39955479875415	0.0255328575768197	0.241409204618377	0.0114601738103707	0.751930197013032	0.482379648245378	1.29498686581332	1.50243705418023	1.16339060166014	0.312416556141224	0.480882487756526	-0.460486137828731	-0.541993677622902	0.477177282895964	0.714180119774193	0.818945281033191	0.373848484814792	0.800516595272612	0.349777396104151	1.11296038869715	0.510228382624376	1.11040064924369	0.121244463132014	1.06966262186493	1.4776460942579	0.302206340982632	0.761029186389256	-0.398493234819033	-0.469523218861778	-0.759879113228077	1.29412243594153	0.884346075216747	0.656949083987326	-0.48551240142071	-0.259485145461935	1.10216117484985	0.660248743910501	-0.221623337054956	-0.904183752627383	0.0383511305612313	0.330509167617124	1.17635529422583	1.24333686628574	0.699078928679747	-0.339460837332954	0.999184731611519	-0.948551361588417	-0.379843762567562	0.510202392796067	0.650717109166737	0.24658075469248	0.684832803855391	0.596256962961769	1.30956529657845	0.556262493586237	-0.0989091424094553	-0.0990524626516448	0.394637695187018	1.29136110783136	1.41138348892767	1.33774526621785
C-22	39	KT	F	0.911856529878626	1.16035430693366	0.969645346067815	0.0589115002782194	0.0967737406139346	-0.586990937020676	0.160966739230148	-0.0895074152243337	0.597857830722997	-0.0338483832436516	0.681336734352855	-0.331842882037326	-0.708703655841987	0.264768375146395	0.415436377897265	0.0597970179901168	0.40836904229302	0.745865478734752	-0.857704502776665	-0.485543296622431	-0.169594725191185	-0.500604542751734	0.324125538445871	1.22078210080488	-1.17081622683457	0.629120458222851	-0.536305876039634	0.145054940691555	0.853308710259878	0.796720686616751	1.66006272300878	0.304900302632594	-0.356620702642533	0.259578258937628	-0.956481935636158	1.31505340849519	0.851363475728872	0.0572456068110736	0.868312128216231	-0.395595267264138	0.245172793725469	0.305105042363493	-0.71357054184655	-0.620864337217506	0.288696502747644	-0.0908218239765024	1.04865628808307	-0.216585139176385	0.680337069830642	-0.200825866360897	-0.297039789154811	0.270076743156483	-0.816471823515257	0.391649113743341	-0.222917609943901	0.0328153058401438	-0.106128701392951	-0.74579516143905	-0.211267242164444	0.201731740112181	0.506052531799123	-0.414975492348574	0.300828281376504	-1.4255253438588	1.14108569728035	-0.836374417581666	-0.0681404317616145	-0.72952607158637	-1.60868877659086	-0.250538375164547	-0.72138009710945	-0.390143582787491	0.476343845619434	0.611627050000753	-1.04953064789598	-1.13428592634888	-1.02102584653803	-0.858902197041965	-1.07582695771431	-0.751020532206364	-1.44160138327938	-1.29636085830277	-0.900606465792606	-1.12282813318101	-0.423804745692497	0.541949569635234	0.325591426499891	-0.239891795109571	0.485000268838813	-0.431161048106618	-0.114024171721315	-0.856478360335863	-1.39064418832912	-0.699639052372307	-0.349422768616197	-0.00447540194639755	0.219579736823007	-0.741477755996019	-0.0929766156244465	0.224937707174062	-0.176265410303492	-0.185729021043073	-0.691178305263271	-0.130251621960508	0.212097843109549	-0.110883281854085	-0.0655192028886801	-0.0873037783616295	-1.1137546023468	-1.84501680819747	0.658585992900177	0.236782945379605	-0.20087785138176	0.125208391325691	-0.468215021692952	-0.54258133760079	-0.873183931405748	0.106987160504739	-0.0656675747603234	0.332879067299626	-1.20034191422122	-0.918686790950836	-0.788494473896989	-0.434631083429931	-0.672685751157182	-0.281846188420618	-1.76815379231666	0.830523569318862	-0.959641715318201	-0.398521594944256	0.115099701627367	-0.820934772031373	-1.2047893676014	-1.00742814638969	-0.230620769553136	-1.3637777048711	-0.823678803211809	-0.60017562833299	-1.17928756312914	-1.0334842866961	0.0394821196401726	-0.0809322946562448	-2.44838760181837	-0.459446425349435	-1.19033534226751	-1.21742754197789	-0.624451486207464	-0.634481637714865	-0.0782746667384225	-0.70200919855394	-1.15843523056928	-1.25464512463969	-0.626240389438396	-0.306291091122751	-0.193395408217421	-1.40662221726497	-0.992393122237457	-0.899254811433222	-1.17801517283835	-0.504857754705029	-0.710601638158537	-1.07793812122364	-0.510041057338025	-1.12772372657255	-0.049726696736306	0.175590532041707	0.370205667604325	0.679417170994883	-0.633082043514899	0.345216272059547	0.548541977541584	0.801244202433064	0.56243235410026	0.387411154604706	0.201923335983691	-1.58798005752945	0.0338458128834771	0.282038825607713	-0.199290835649353	-0.118855591737147	-0.31654851019596	0.0965062352010509	-0.21049789963858	0.0631752206549188	-0.177643095564895	-1.61123327763071	-0.102236480045584	0.249837347376104	-0.0819844869376894	-0.729853686641936	0.324977028774061	-0.791398483151294	0.201547407924077	0.00700963602517691	0.215391167619334	-0.163831983330501	1.08047367186933	1.48492904918766	-1.28223797424091	-0.0654697111125487	-1.10584630658912	-0.625914904526116	-0.321430812027662	-0.0397090664792067	-0.286710872256402	-0.511085364314807	-0.379843762567562	-0.956378521860733	-1.17271397594235	-0.852464263074294	-0.31715159118427	-0.219003137115681	-1.16018613602559	-0.0847479857808964	0.218004515165404	0.238296207951306	-0.0811159030843072	0.0160386121979155	0.0924699558115692	0.428056516412371
C-23	29	KT	F	-1.77060133800026	-0.336727434106185	0.215514088482067	0.730090205668436	-0.0899172440197639	0.925872406818005	0.372639558772998	-0.629997414579681	0.268403267672326	-0.660766448062462	0.40735652879525	-0.692353857717119	0.141608240335438	1.04209787876508	-0.557617284686402	-0.367491916260526	0.641607986483216	0.0747275277064575	0.900331331251609	0.710507647438408	-0.169594725191185	0.877277358310426	0.0998041125104732	-1.74047733670188	-0.0702978357817062	1.01600674550088	1.29211885929599	0.568969093376762	-1.78685983023799	-0.0729259470937762	-1.3750605758405	-1.57795411877124	-0.137785543903736	0.607210591222751	-0.858573909696017	0.356800793584669	-0.697122901225852	0.0572456068110736	-0.877815656522184	-0.217937397756384	-1.09742139952095	-0.832407027674803	0.623602891120765	-0.931058352570139	0.277672561048885	-0.014766746401703	-0.0963171157902257	-0.314026781309404	-0.0764695175109968	-1.20684095689592	-0.159528049826619	0.453624937254476	-0.68557062516247	0.0990256110375382	-0.23085770845855	-1.61831782504387	0.26360461681129	0.307799685088325	1.14209383963317	-1.10534927207489	-0.379510955868737	-1.08709344922413	-0.443634156630988	-0.0305806341459919	1.10495483880099	-0.303912329037035	-0.673920692122224	-0.757540728591531	-0.0248313907457568	0.123309066956977	-0.611715083570296	-0.420189892082309	0.596990426047918	0.252812259853213	0.113760956553748	-0.273174303709244	-0.0988006952646974	-0.657218665139168	-0.348220687820346	0.0659737779786214	-0.613201236112222	-0.999984197833594	-0.657464143456421	-0.465029755971196	0.608975172713882	-0.186629871739023	-0.693972045090065	-0.0646982046369096	-0.499611378691941	-1.09407324728335	-0.442763472437254	0.427558778430686	0.481513559884875	1.57274099961051	0.21153603672924	0.867991310904201	0.802740876976164	0.932971694124484	1.49043695401973	0.615821656722078	0.66588067950958	1.57529244716625	1.07846749154603	1.88456351451306	1.6609140379861	1.12648222782161	-0.642694822765115	0.520586327973729	1.50035600370503	1.37966168238841	1.6810618684776	1.50069132411681	0.452520499007893	1.28154883461476	1.31529681180013	0.960795951452848	2.00537270408248	2.0068423045809	1.66535581816041	1.12137622957188	1.27536545764529	1.44388706540525	1.89342012131463	2.95239837819001	2.29363121493328	1.37490504368099	0.391761558863839	-0.143924155483842	-0.5551617141675	2.27414061029573	1.7638898858075	0.632216850843416	1.01265033885675	2.73411677157664	2.49429400005549	1.12809332409577	0.899546721806064	1.3978365254463	3.02393147493472	2.35148450968148	1.74030204565988	0.370536984824167	1.40415475748693	1.19054930252609	1.75291416792419	1.96076802070649	1.42932356479506	0.511908623152642	0.423575259438155	0.932119513577851	1.51480822695268	1.21663098830393	1.03987412861685	1.99198913776754	1.43897377055078	1.004708428941	1.56431305378902	2.03610759687536	1.71799178298493	1.40242472450418	2.78003466656968	2.50135424900815	1.98866182300454	0.6931241715207	0.482379648245378	1.38402277689959	0.995021112503483	0.609770774998994	1.95323208114744	1.33658605417918	0.833428922935018	0.53558086124402	1.30098898553491	1.84537672345242	1.77461610796791	0.973085921534089	1.36020521228207	-0.111345926059875	1.17825386627026	-0.0887306223699609	0.468758280979888	-0.504275502503751	1.18187877180164	0.936298869049377	0.181459883345961	1.74560706708917	-0.0459624055865097	-0.502513299472468	-0.727603275293768	-1.14365409113093	-0.441782096157711	0.95144692190735	-0.299054496744506	-0.766562168300048	0.710116120596119	1.85402810348957	0.802792281588074	0.513517088509764	0.509689783656986	-0.294299146239167	1.37609558157235	-0.510814304375716	1.80532996905017	-0.606668846509346	1.26457440112198	0.208544237040175	0.220881346559687	0.510202392796067	-0.348594203815563	-1.06597482137879	1.72677786454393	1.59430870239248	2.39970654775111	1.79546350329667	0.0616328853754504	0.0383507867459023	1.86917094373586	1.08896015853058	-0.803156018823919	-1.11064937530201
C-24	23	KT	F	0.317002299404187	-1.94342614534904	-1.68841038220145	-0.710818100463809	-1.29660450555238	0.632474410312628	-2.04747695350666	-0.629997414579681	-1.96147609741996	-0.229601631985215	-1.84678023081885	-1.55227381137605	-2.07595907605097	-1.51471315689479	-1.24486976944075	-1.78131859871863	-1.3679770895538	0.953677970454879	-1.29932684298421	-2.0431592577301	-0.169594725191185	0.504942191787175	-1.0408062100132	0.240186515858743	-0.625125459888143	-0.199532889004286	-0.361255864171523	-1.10115367081561	0.375794707641057	-0.3983931040138	-1.3750605758405	-0.218080342681133	-1.03252725275424	-0.302227966266291	-0.381647310076273	-0.878601693138429	0.120222816703786	-2.50944845210719	-1.40874547887614	-0.582367694782132	1.3241465614228	1.05430383512932	1.86772628759542	2.24168795546936	1.39174545507214	0.751986295768327	0.659051548501251	0.743958899502091	0.749657112751578	1.38225631447651	0.771620306801523	0.228287385125262	1.16816000467414	1.24248648111323	2.28892492164839	0.585906126528599	1.42824264209233	1.3935557929744	0.947672206044946	0.965638670632601	1.0187927660487	0.0478646808738244	1.00258363499117	-0.735980428051184	-0.851911228161071	-0.650913910294441	1.3109592177924	-0.964620805729661	-0.0545462161386202	0.21051801957526	-0.767741535584947	-0.414600298322002	1.0748040122597	0.324045344237458	-0.706180504329352	0.426834034222906	0.263556722503075	0.495125788381776	0.793959581332406	0.688572844901981	0.564071326078128	0.944045577111241	0.593153974263367	0.780618295588298	1.04494851746294	0.816716170925149	0.74051009487995	1.20359423344596	1.19933550885332	1.64585236194986	0.559800372183932	-0.527953261871966	-0.425725772610883	-1.40501447755724	-0.927595035454356	-0.061020543860991	-0.149914427373024	-1.36197136618148	-1.10689784844601	-0.402064102329123	0.151172593386461	-0.334664322704723	-0.422424605273607	-0.231091141136211	-0.104661496847801	-0.2971822097913	0.0532351347611515	0.0976348667808034	-0.469836680763747	-0.998667694470217	-0.162552269620975	0.377096407280674	0.381066505711043	-0.921177962844932	0.388949931456939	0.0772606872952792	-0.0276825061290464	-0.136547812028001	0.384987803957928	-0.50666405188166	-0.381390721327416	0.368509871750747	-0.101992542828189	-0.532804086667617	-0.113932986531418	0.706135960370734	-0.00528676618473244	0.268684142679548	0.755881985531022	-1.79888093540682	0.272817263730277	-0.758556179399301	-1.40564076027015	-0.50902754965678	-0.448128576754606	-1.3637777048711	-0.445886310842956	0.0967924886034232	-0.19471399149405	0.194651659509888	-0.321085592004557	0.238375127569994	-0.434771942433883	-0.158680203367745	-0.0161154860682119	0.275637601945116	-0.40544712473585	0.85657612371889	-0.135071984287106	-0.562957352127813	-0.514161905360963	0.137891106668226	-0.50163573478573	-0.125151763081057	0.596094139910331	-0.0116586915240721	-0.487740415672713	-0.367793280387516	-0.152825099324056	0.247254555497383	-0.856688304609768	0.0287004534453218	0.0850671871126751	-0.651095169201536	-0.776447883024017	-1.97501047715087	-0.632640777213366	-2.10156518887764	-1.24823210616526	-1.18140001134759	-1.28172737143409	-1.096604362362	-1.10040018497154	-2.08820807409973	-1.63404935985292	-0.822340234401896	-1.31694830801169	0.897459901231282	-1.30792965358319	1.66159596257718	-0.31654851019596	1.08424629633193	-1.30489245587127	0.640775065686382	-0.035312887115299	-1.61123327763071	1.25212799296209	-0.703734739621904	1.33646975342658	-1.4449421348497	0.884346075216747	-1.24672523303415	-0.753845820603887	1.42359854687509	0.622509983816836	-0.580862474343253	1.26921090959711	0.437185774974859	-0.538520758714621	-0.294299146239167	-0.811530896851733	-0.641082714358634	-0.849093546878169	1.48451204305905	-1.45613094872544	0.958468600041707	0.723720271940922	-0.523101890300628	0.566587992005971	0.806496518988127	-0.742726899510239	-0.755854685896481	-0.324769203935924	-1.59167591561983	-0.787655940092481	-0.763163327541267	-1.59430450686754	-1.28058386170418	0.197818530084752	-0.820933550888852
