# Supplementary material for: Blood serum metabolome of atopic dermatitis: Altered energy cycle and the markers of systemic inflammation
Source: PLoS One. 2017 Nov 27;12(11):e0188580. doi: 10.1371/journal.pone.0188580 (PMC5703555; doi:10.1371/journal.pone.0188580)
Supplement: S2 File — Data table of results from untargeted analysis. (ZIP) [file pone.0188580.s009.zip › atopic_dermatitis_master_UT.txt]

	Class	Gender	Age	235.218/7.9	236.222/7.9	215.161/7.9	782.625/15.5	585.5/25.9	586.501/25.9	587.504/25.9	601.472/25.9	204.158/0.7	136.077/0.7	703.628/19.2	705.632/19.2	832.645/15.5	546.388/13.2	547.391/13.2	487.312/13.2	780.611/20	802.592/20	803.595/20	518.374/11.6	540.358/11.6	519.382/11.7	758.627/22.8	518.374/12.3	519.376/12.3	459.297/12.4	544.39/12.6	485.312/12.6	542.374/12	806.624/20.6	783.632/14.6	760.635/14	430.433/24.9	782.623/14.2	166.116/0.6	663.512/25.7	664.512/25.7	811.655/18.8	725.61/19.3	726.612/19.3	727.613/19.2	184.106/19.3	663.507/24.8	510.406/12.7	532.389/12.7	511.408/12.7	299.179/17.1	132.131/1.3	86.121/1.3	810.657/14.2	811.665/14.2	832.644/14.2	808.643/17	809.646/17	203.088/0.5	191.074/0.6	204.091/0.6	759.629/22.5	780.611/22.9	832.639/16.2	828.61/21.1	833.643/16.2	478.377/12	806.623/14.1	609.49/12.9	492.413/12.9	609.992/12.9	492.915/12.9	922.727/12.9	748.58/12.9	610.493/12.9	612.473/12.9	749.081/12.9	966.753/12.9	770.594/12.8	483.899/12.9	505.077/12.9	923.729/12.9	583.127/12.9	493.416/12.9	583.461/12.9	749.582/12.9	597.804/12.9	490.4/12.9	598.138/12.9	600.976/12.9	471.401/12.9	484.401/12.9	490.735/12.9	462.387/12.9	558.455/12.7	820.658/12.7	558.957/12.7	697.545/12.7	698.047/12.7	719.56/12.6	720.06/12.6	559.457/12.7	549.932/12.7	698.547/12.7	720.562/12.6	563.78/12.7	564.115/12.7	578.791/12.7	578.456/12.7	550.43/12.7	784.64/14.2	536.441/12.7	776.631/12.8	653.518/12.8	675.533/12.7	536.943/12.7	654.019/12.8	676.033/12.7	777.633/12.7	537.444/12.7	676.534/12.7	549.105/12.7	527.927/12.7	528.426/12.7	814.621/12.7	587.476/13	587.976/13	470.399/12.9	704.548/13	705.049/13	726.565/12.9	727.067/12.9	568.445/13	470.9/12.9	588.476/13	461.885/12.9	705.549/13	568.784/13	727.567/12.9	578.96/13	569.118/13	580.469/12.6	580.97/12.6	864.684/12.6	602.984/12.6	441.377/12.6	741.572/12.6	865.687/12.6	581.471/12.6	742.073/12.6	432.864/12.6	441.879/12.6	571.954/12.6	500.74/12.6	742.578/12.6	514.427/12.8	631.504/12.8	514.929/12.8	632.506/12.8	654.52/12.8	515.429/12.8	534.427/12.8	505.913/12.8	534.763/12.8	793.108/12.8	535.097/12.8	808.641/18.8	786.648/14.2	787.657/14.2	718.588/12.4	507.419/12.4	646.51/12.5	762.615/12.3	668.523/12.4	507.921/12.4	647.011/12.5	529.935/12.4	690.537/12.4	669.025/12.4	691.038/12.4	763.616/12.3	712.55/12.4	647.512/12.5	669.526/12.4	996.763/12.4	713.052/12.4	691.539/12.4	520.919/12.4	236.221/0.6	563.485/15.6	517.36/11.8	808.64/18.9	663.51/15.8	664.509/15.8	144.132/0.8	663.501/19.7	149.047/13.1	758.625/24.5	834.654/15.5	616.488/13.3	616.99/13.3	617.488/13.3	734.565/13.3	587.786/13.3	588.12/13.2	545.393/12.6	808.641/21.7	543.378/12	480.386/12.6	787.657/19.5	732.603/12.8	632.006/12.8	733.605/12.8	519.753/12.8	771.095/12.8	520.087/12.8	967.756/12.9	612.814/12.8	622.99/12.8	633.008/12.8	624.496/12.5	602.482/12.6	624.998/12.5	463.391/12.5	908.711/12.5	952.737/12.5	463.893/12.5	625.5/12.5	909.713/12.5	454.878/12.5	764.087/12.5	530.091/12.5	953.74/12.5	593.968/12.5	594.483/13.4	594.985/13.4	711.558/13.4	477.407/13.4	746.618/13.4	595.485/13.4	477.909/13.4	558.447/13.4	338.384/17.4	529.433/12.4	531.91/12.4	660.504/13.1	661.006/13.1	778.074/13.1	799.593/13.1	534.919/13.1	800.094/13.1	535.421/13.1	794.654/14.2	817.647/14.2	638.49/13.2	521.417/13.2	638.992/13.2	755.564/13.2	756.066/13.2	509.735/13.2	512.903/13.2	510.069/13.2	856.638/14.2	286.183/11.2	834.656/14.2	857.641/14.2	660.544/12	500.41/12.1	522.926/12	500.913/12.1	572.466/13.5	667.533/13.5	572.972/13.5	668.035/13.5	690.049/13.4	668.536/13.5	543.773/13.4	529.097/13.5	607.148/13.5	622.158/13.5	621.824/13.5	806.622/13.4	807.626/14.5	572.489/12.2	109.971/0.2	565.959/13	878.69/13	448.382/13	566.46/13	879.693/13	553.771/13	554.105/13	556.943/13	554.439/13	557.443/13	663.511/14.2	768.641/14.8	806.608/13.1	785.623/13.1	140.098/0.5	829.612/21	122.992/0.2	748.598/11.9	792.625/11.9	588.466/11.9	749.599/11.9	610.48/11.9	632.493/11.9	588.968/11.9	610.981/11.9	793.627/11.9	632.995/11.9	246.9/0.2	595.474/12.2	617.495/12.2	850.669/12.2	456.383/12.1	617.99/12.2	851.671/12.2	596.477/12.2	618.495/12.2	756.577/12.2	630.532/12.6	795.644/15.7	551.447/12.3	551.948/12.3	734.564/12.3	552.449/12.3	735.065/12.3	768.642/14.2	784.62/13.1	530.409/12.7	725.596/19.9	795.644/15.4	708.559/19.1	774.649/25.1	458.393/10.7	645.52/13.6	646.021/13.6	763.097/13.6	577.796/13.7	592.472/13.6	592.806/13.6	514.755/13.6	689.547/13.4	787.658/14.9	834.656/14.5	782.616/20	181.118/9.3	708.567/25.1	721.564/25.5	834.641/13.1	88.956/0.2	620.545/17.9	784.634/13.5	623.506/13.7	740.582/13.7	741.084/13.7	624.508/13.7	808.628/19.7	785.644/14.2	419.359/19	979.909/10.8	979.905/10.8	979.89/10.8	980.121/10.8	979.677/10.8	965.66/10.8	980.233/10.8	965.553/10.8	965.789/10.8	965.895/10.8	986.195/10.8	882.017/10.8	809.642/18.9	646.527/11.6	581.458/11.6	708.565/25.7	686.495/25.7	980.018/10.8	965.446/10.8	568.388/12.4	791.63/14.5	784.629/21.7	608.574/25.9	564.519/25.9	609.577/25.9	470.417/11.8	601.492/13.8	696.554/13.9	718.568/13.8	601.994/13.8	506.429/13.8	697.056/13.9	719.07/13.8	719.569/13.8	548.779/13.8	762.652/15.6	528.443/13.7	564.521/20.8	817.649/14.5	802.587/20.5	784.632/17	586.504/12.7	282.32/12.7	283.324/12.7	760.633/22.7	758.624/14.2	688.574/13	856.643/25.8	729.643/20.1	639.501/12.1	661.526/12.1	894.695/12.1	640.003/12.1	662.017/12.1	456.885/12.1	640.504/12.1	674.584/15.7	829.617/21.5	788.664/19.5	979.897/10.8	690.555/11.6	783.624/18.4	733.563/13.3	734.065/13.3	573.118/13.3	572.439/12.6	811.645/17.6	686.49/21.9	712.06/13.4	558.782/13.4	780.605/14.2	786.63/13.1	508.389/12.2	835.667/14.8	730.604/19.8	762.65/14.2	804.611/21.3	805.616/21.3	232.187/5.3	611.968/12.9	472.877/12.9	495.393/12.9	473.377/12.9	729.546/12.9	805.61/20.7	538.919/12.7	656.499/12.8	678.009/12.7	539.421/12.7	678.51/12.7	786.65/25.2	516.905/12.8	655.995/12.8	517.406/12.8	829.891/10.4	829.756/10.4	948.433/10.4	948.004/10.4	830.135/10.4	948.579/10.4	805.021/10.4	829.793/10.4	948.188/10.4	948.17/10.4	738.018/10.4	664.125/10.4	425.351/16.9	804.609/18.6	850.617/14.8	851.619/14.8	760.63/22.4	589.952/13	590.453/13	707.025/13	729.042/12.9	707.527/13	564.521/21.9	585.5/21.9	764.61/14.1	742.627/14.2	769.628/14.1	811.68/13.3	560.932/12.7	561.43/12.7	700.023/12.7	812.67/17.4	809.641/19.6	81.961/3.5	705.641/20.7	419.36/20.5	633.981/12.8	634.483/12.8	737.557/12.8	478.899/12.1	683.528/12.1	756.61/14.9	767.634/14.9	784.633/17	737.757/10.4	737.568/10.4	664.046/10.4	737.795/10.4	492.422/15.4	72.96/0.2	766.622/14.8	500.427/11.2	771.527/12.3	593.383/11.1	229.188/0.7	965.672/10.8	965.617/10.8	772.642/14.2	766.61/16.9	767.62/16.9	816.638/16.9	790.623/16.9	557.464/14.1	770.105/14	563.513/19.7	582.946/12.6	604.96/12.6	583.449/12.6	605.461/12.6	745.649/15.7	471.39/11.8	548.389/13.2	489.345/16.9	229.192/2.2	677.602/17	618.966/13.3	501.892/13.3	619.466/13.3	736.041/13.3	795.649/14.5	812.667/14.7	810.648/20.4	499.4/12.3	596.96/13.4	597.462/13.4	714.036/13.4	714.539/13.4	229.192/1.5	230.196/1.5	487.883/12.5	627.477/12.5	812.668/14.9	780.608/18.9	781.612/19	834.648/16.9	900.627/15.7	830.011/10.4	504.39/12.5	812.668/15.6	759.692/20.8	731.595/19.8	789.671/18.5	763.645/18.3	630.513/14.2	535.45/14.2	631.015/14.2	726.078/14.2	535.952/14.2	829.633/10.4	828.606/20.2	737.702/10.4	441.339/19.6	640.969/13.2	523.895/13.2	641.472/13.2	479.374/12	769.643/14.5	163.147/0.7	412.373/11.3	610.479/11.4	515.424/11.7	573.466/13.4	785.642/24.4	832.636/17.5	789.667/20.6	810.629/13.1	626.973/12.5	679.514/12.5	670.011/13.5	670.515/13.5	553.437/13.6	87.949/0.4	809.64/20.3	809.628/13.1	665.508/18.8	90.928/1.2	603.484/12.6	965.647/10.8	615.5/17.6	836.652/11.8	654.507/11.8	655.009/11.8	341.331/13.6	690.549/13.4	647.997/13.6	530.92/13.7	648.498/13.6	631.532/12.6	773.642/15.6	369.398/22.6	813.68/22.7	812.658/19.6	744.644/14.5	113.991/0.3	778.59/21	724.566/21.3	959.431/11	959.443/11	762.596/13.6	539.089/13.1	794.651/13.4	959.498/11	966.559/11	577.533/17	759.626/14.2	721.557/25.1	777.574/13.1	506.413/12.8	646.521/13.6	250.246/10.9	725.597/17.4	823.521/17.4	596.321/12.4	419.364/21.7	966.576/11	485.395/17	692.025/13.4	575.449/13.5	692.526/13.4	731.584/20.6	792.603/20.6	762.63/20.5	124.115/6.4	680.53/21.4	842.659/14.8	648.566/15.4	103.982/0.1	789.666/17.8	712.56/13.4	503.361/12	537.43/11.7	537.932/11.7	710.568/21.4	858.642/14.5	603.97/13.8	626.489/13.8	699.032/13.9	508.906/13.8	721.045/13.8	122.991/1.9	368.322/10.3	524.378/12.4	215.052/0.9	810.646/19.6	959.543/11	439.868/13	448.883/13	779.657/14.5	599.48/12.3	789.677/17.2	486.41/10.8	530.436/10.8	826.593/18.6	498.905/12.4	980.753/13.3	680.534/24.6	531.411/12.7	857.62/13.1	585.501/21.5	979.793/10.8	419.362/15.8	938.721/12.1	684.03/12.1	81.961/10.9	113.085/6.1	169.118/7.8	191.102/7.8	816.62/13.1	505.411/12.9	805.611/18.6	792.609/12.8	663.51/22.6	484.415/13.9	769.651/25.8	442.384/10.8	966.674/11	959.613/11	779.593/20.6	723.542/12.4	778.594/19	97.958/0.2	724.537/19.6	689.576/13	786.652/22.1	447.869/12.1	725.576/14.2	759.628/25.3	730.646/20.2	529.757/12.5	113.99/3.6	581.956/13.9	522.417/13.2	585.498/19.7	500.405/12.6	490.9/13.3	825.536/19.3	469.883/12.1	768.638/16.9	817.64/16.9	184.106/17	312.258/10.1	792.637/14.5	471.891/11.7	529.436/13.6	781.606/14.1	515.081/12.5	708.562/22	465.869/12.5	779.595/18.6	563.514/14.8	804.598/19.9	456.377/10.9	792.64/16.1	443.855/12.6	98.987/18.8	488.384/12.5	450.86/13	109.97/2.8	158.185/17.1	743.629/14.5	762.65/18.6	115.082/11.4	98.985/17.9	649.489/12.5	681.546/14.5	675.54/14	580.479/13.9	700.525/12.7	480.874/12.1	829.806/10.5	302.258/10.5	419.363/12.7	900.632/14.2	686.494/20.9	502.376/12.6	737.735/10.5	561.425/12.6	835.66/13.8	619.965/12.2	548.412/12.4	744.609/21.3	756.602/16.9	747.619/13.4	553.924/12.3	754.59/19.2	585.5/16.9	477.393/12.5	586.487/14.5	500.417/13.3	874.608/14.2	875.611/14.2	576.439/12.2	149.052/19.6	664.056/10.4	602.493/13.8	223.131/9.4	458.86/12.2	664.488/13.1	770.658/17.1	79.965/0.2	531.42/13.7	89.006/3.3	829.61/20.2	122.992/10.4	563.514/21.3	559.108/12.4	785.11/13.5	607.475/13.5	602.457/13.2	564.499/16.4	773.645/14.2	811.603/12.3	709.572/23.5	680.533/23.5	676.527/11.2	502.394/13.3	510.408/12.3	410.85/12.7	756.611/14.2	441.348/25.1	788.668/14.2	709.525/12	818.652/14.5	896.595/21.2	577.443/12.2	419.357/17.9	367.271/16	389.254/15.9	746.639/15.7	825.611/12.7	514.421/13.6	855.625/21.5	697.556/13.9	113.991/5.7	635.486/12.6	250.216/10.5	812.677/22.2	708.567/22.9	843.658/15.7	504.368/13.1	621.471/12.1	858.654/17	690.556/19.5	226.053/6.4	792.638/16.9	598.455/12.2	582.463/14	786.101/12.5	676.52/11.8	671.502/12.4	655.004/14.1	559.941/14.1	693.528/13	965.572/10.8	418.847/11.8	548.444/13.8	830.621/21.8	796.66/14.2	574.463/10.7	615.508/15.8	180.024/3.1	821.623/13	813.739/14.9	103.982/14.7	602.791/13.2	386.336/10.2	783.619/20	641.512/14.2	743.628/15.7	620.543/18.7	702.74/9.3	842.874/9.3	842.674/9.3	843.075/9.3	369.288/14.9	124.115/12.9	563.455/13.8	959.467/11	876.624/18.9	806.621/16.9	792.632/20.6	757.082/12.3	564.948/12.3	756.568/13.2	678.556/18.9	502.888/12.1	937.746/13.4	631.51/14.2	591.458/12.7	778.631/12.7	593.132/12.6	593.466/12.6	82.963/0.2	770.656/16.3	662.522/12.1	807.125/13.4	356.321/10.4	149.053/20.6	433.366/12.6	748.091/14.1	721.568/17	98.986/19.7	677.518/14	589.468/11.9	426.354/16.9	741.584/13.7	802.59/18.9	520.417/12.8	815.123/12.7	645.004/12.8	689.542/15.6	455.379/12.5	495.734/12.3	982.75/12.1	664.11/10.4	103.982/0.3	837.656/11.8	641.978/12.1	822.657/12.7	706.633/19.3	722.036/12.6	653.528/14.1	882.548/16.8	487.391/14	542.933/12.3	693.012/12.4	736.541/13.3	746.624/14.2	130.037/2.6	158.185/14.1	779.589/20.2	780.602/11.6	585.969/13.4	571.432/21.7	771.596/12.8	419.364/24.6	533.426/13.5	109.971/3.8	563.957/13.5	89.964/4.8	822.117/13	810.649/21.4	158.185/18.9	607.973/13.3	105.98/0.1	464.393/12.5	751.571/13.4	706.044/12	560.451/14.8	540.742/13.1	573.785/12.4	682.049/14.5	774.615/19.4	874.613/24.4	131.959/1.6	612.969/12.9	820.579/21.9	901.631/14.8	761.636/22.9	550.756/12.7	601.476/12.9	495.4/13.3	98.986/20.5	727.613/18.2	631.816/13.1	632.152/13.1	997.767/12.4	218.903/0.2	612.375/12.6	710.565/20.7	466.373/12.5	563.51/14.2	536.08/12.8	593.46/12.6	559.947/11.6	457.87/13.5	157.075/5.6	486.064/12.6	574.119/12.4	831.625/19.5	745.653/14.7	627.49/12.8	781.592/12.8	765.581/20.7	579.461/13	761.636/23.8	813.688/13.2	421.84/12.7	491.897/12.1	655.022/12.8	981.76/13.3	655.504/14.1	539.758/13.1	540.098/12.2	501.428/11.3	419.362/14.8	646.496/13	491.402/13.3	869.637/12.6	855.629/18.9	677.036/12.7	158.185/20.5	544.441/13.4	534.103/13.9	706.571/12	750.602/11.9	632.99/14.2	583.797/12.9	792.63/14.1	586.505/21.6	244.904/0.2	778.576/13.1	590.954/12.9	795.65/16.9	828.63/13.4	338.387/14.5	850.59/17.7	470.39/12.1	797.508/17	564.449/12.7	939.727/12.1	501.411/12.1	517.434/16.4	684.031/13.1	588.978/13	506.729/12.9	662.008/13.1	849.69/13.7	563.515/18.8	734.602/12.8	570.101/13	763.597/13.6	753.552/11.9	545.423/13.4	511.389/13.3	776.574/19.2	721.546/13.8	128.98/2.4	607.452/11.6	600.458/14.5	656.996/12.8	948.214/10.4	627.156/12.8	92.926/1.2	948.301/10.4	573.787/13.3	586.988/14.5	629.976/13.2	440.37/13	615.983/12.5	743.058/13.7	426.359/13.1	751.056/12.9	625.998/12.5	836.638/12.7	727.556/12	545.757/13.4	882.544/18.3	513.912/12	623.489/12.8	103.98/13	778.582/12.2	722.537/12.6	549.777/12.7	780.602/16.9	420.362/19	795.602/13.3	521.738/12.8	581.973/12.6	843.637/13	545.456/11.2	396.834/11.9	908.564/18.9	660.037/14.6	505.395/12.5	617.991/13.3	133.957/1.2	735.629/15.9	560.098/13.4	530.747/13.5	598.47/12.9	427.864/11.8	811.605/12.5	561.933/12.6	607.809/12.6	457.402/11.3	467.421/14.8	461.35/11.3	633.492/14.2	246.9/1.9	608.578/18.7	866.69/12.6	651.503/13.3	793.61/12.8	462.878/11.8	507.062/12.9	512.41/12.7	539.919/12.7	677.025/11.9	451.361/13	541.074/13.1	874.589/13.1	586.962/12.2	591.513/16.9	849.602/23.8	559.116/13.4	636.498/13.4	622.478/12.1	551.089/12.7	663.983/13.1	537.946/12.7	578.449/12.2	486.395/11.4	679.008/12.7	505.746/12.9	713.555/12.4	597.961/13.4	708.542/20	124.115/9.8	405.349/11.9	568.936/13	414.352/9.9	584.774/12.9	499.745/13.7	558.465/14.1	610.975/14.3	241.192/1.1	130.037/1.1	141.989/1.1	180.023/1.1	426.363/12.3	579.126/12.7	836.648/13.1	829.139/13.4	478.411/13.4	496.717/13.3	902.516/20	766.591/18.9	822.637/11.5	663.994/12.1	100.958/5.1	486.892/13.9	636.834/13.4	770.627/14.1	758.618/20.7	578.538/17	681.533/21.4	633.498/11.9	555.756/13	312.369/17	581.962/11.7	800.598/13.1	639.994/13.2	680.514/12.5	138.993/7	758.041/13.2	160.894/0.4	491.421/14.5	611.485/11.9	805.642/14.8	706.051/13	513.403/13.2	641.97/13.2	661.512/11.6	686.003/13.1	89.006/2.7	684.533/12.1	671.011/13.5	535.928/12	492.051/12.9	824.527/17.4	642.481/12.1	537.926/14.2	651.991/13.1	870.577/20	735.63/15.1	559.959/12.7	646.834/13	516.407/13.6	608.143/12.6	711.551/15.5	597.145/14	651.482/11.6	457.387/12.2	690.042/15.6	612.155/13.9	560.43/13.4	530.42/11.3	516.071/13.6	617.488/11.7	805.116/10.3	442.337/19.6	595.986/13.4	575.101/13.3	589.478/11.2	664.513/22.5	703.591/13.5	779.592/18.2	792.12/13.9	583.946/12.6	511.72/13.2	680.501/13.2	751.558/12.9	603.988/12.6	728.071/13	844.143/13	641.834/12.8	671.523/23.9	649.486/13.1	469.396/13.4	98.986/16.8	112.983/5.8	808.117/12.5	162.09/1.8	587.48/14.6	71.952/3.9	519.428/14	545.103/12.5	743.561/13.7	641.504/13.7	529.767/13.5	727.595/19.7	693.516/12.4	489.388/12.4	801.579/18.6	648.998/13.6	687.501/19.5	837.681/16.5	699.051/12.7	517.905/12.8	586.47/13.4	626.832/13.8	642.168/12.8	616.484/12.5	247.9/0.2	171.896/0.3	158.185/12	593.142/13.6	574.768/13.3	500.081/13.7	637.999/12.5	667.02/12.8	140.982/0.3	850.637/13.3	505.376/11.2	924.624/14.2	487.379/12.6	674.015/13.1	859.659/17	793.642/14.8	875.611/14.8	391.326/19	669.036/13.5	117.004/8.2	950.762/14	814.136/13.9	851.615/16.9	100.958/1.9	758.622/18.4	822.623/13	564.458/13.5	608.974/12.2	475.725/13	588.46/12.4	599.456/12.9	611.821/13.9	180.023/5.9	71.952/0.2	531.08/13.5	630.479/13.2	779.094/12.2	691.607/18.1	515.933/12.8	89.006/2.1	811.649/19.7	704.563/14.4	578.463/13.7	510.405/13.2	641.173/13.8	597.478/14	97.958/6.6	693.024/13.4	515.751/12.5	645.504/12.8	870.65/19	609.497/14.4	792.622/13.2	793.644/15.5	611.476/14.3	754.592/18.6	593.802/12.6	384.341/10.3	428.371/10.3	472.398/10.3	648.012/12.4	569.447/13	124.115/15.6	411.353/12.7	726.579/14.2	994.787/13.8	855.62/12.3	713.063/13.4	735.568/12.3	617.814/12.3	607.818/13.5	61.008/3.1	613.151/12.8	842.658/14.2	507.428/13.8	877.626/18.9	497.917/13.8	813.661/13.9	420.355/11.5	95.978/0.2	856.634/17	829.625/12.4	568.129/14.2	471.055/12.7	760.641/10.9	699.532/13.9	117.962/0.4	664.493/12.1	746.652/17.1	89.964/4.1	698.536/11.8	370.401/22.5	667.513/12.7	569.112/12.2	876.625/19.7	822.653/15.7	897.597/21.2	771.66/17	622.489/13.4	542.444/13.6	647.022/13.6	706.037/14.4	586.504/19.7	827.596/18.5	61.008/7.6	513.939/14.4	705.541/11.6	492.402/12	883.548/17.3	659.022/13.6	582.804/14.1	625.478/11.2	160.894/0.1	684.024/14.5	632.486/15.9	336.095/9.4	757.603/16.9	652.49/13.1	799.604/15.8	625.007/13.7	281.287/18.7	932.561/16.7	633.501/11.3	501.076/12.6	117.962/1.3	759.624/12.7	565.521/25.8	798.612/18.9	656.185/13.7	566.451/11.4	303.22/8.6	419.867/12.7	898.608/22.2	614.994/13.8	929.533/21.2	666.174/13.3	567.795/14.2	849.597/24.9	100.982/18.9	245.901/0.2	781.108/23.1	687.596/16.7	626.983/13.7	603.975/11.6	617.801/13.2	536.425/12	567.954/11.9	780.603/10.9	622.821/12.6	89.006/6.7	721.057/12.6	184.106/16.2	637.008/13.7	755.591/19.2	573.97/13.5	785.639/17.2	107.975/0.2	592.98/13.9	622.484/12.5	638.497/12.5	563.791/13.8	175.152/0.7	603.126/13.2	770.561/12.3	896.598/21.6	604.443/13.2	836.661/13.8	184.106/15.4	721.558/23.5	343.329/19.3	805.609/19.9	98.986/21.4	194.151/9.8	759.624/16.9	99.95/6.1	549.115/13.9	690.548/12.9	554.774/12.2	972.517/21.9	734.613/22.1	687.492/21.9	447.392/20.9	820.652/14.4	515.406/11.1	534.437/13.9	805.665/13.8	464.417/19.1	596.463/10.7	551.443/11.8	515.09/13.6	876.613/17.9	588.962/14.5	80.965/0.4	541.402/12.7	757.583/12.3	706.596/22.1	625.482/11.6	735.066/13.3	414.346/10.6	800.582/18.2	764.58/11.1	803.594/18.9	844.549/21.6	437.366/20	858.645/12.6	669.512/11	603.967/11.1	124.992/0.4	55.954/0.4	86.962/0.3	618.99/12.2	447.396/21.9	814.687/21.9	520.429/13.7	701.459/21.4	621.451/13.3	659.518/13.5	526.059/13.1	792.641/21.6	637.492/12.5	455.403/13	771.667/15.9	950.532/17.9	682.547/14.5	720.568/10.5	826.613/12.7	608.476/12.6	149.054/14.2	170.898/0.3	776.61/14.5	662.011/14.6	441.345/21.5	274.312/18.8	722.565/21.5	754.604/14.7	608.577/16.9	595.975/11.7	588.967/11.4	596.975/12.2	798.596/16.9	661.182/13	90.927/3.6	489.389/13.3	490.407/14.2	880.53/23.1	433.381/13.7	748.591/14.1	909.566/18.9	793.638/17	728.631/18	554.434/11.7	800.605/12.2	645.513/15.7	810.653/11.3	100.958/1.3	835.703/16.9	732.589/14.8	903.517/20.1	638.499/17	796.58/23.5	710.565/14.9	715.63/18.8	822.644/20.9	464.382/10.9	777.579/19.2	120.996/0.2	997.524/21.4	117.003/8.9	544.939/11.4	676.039/14	100.982/17.3	477.378/13	574.449/11.3	691.037/11.9	490.379/12.4	577.432/13.5	209.155/11.5	709.569/24.8	535.432/12.8	976.55/18.8	812.667/20.4	105.978/13	99.994/19	538.439/14.4	698.051/13.8	712.548/11.9	593.476/13.8	793.639/21.8	828.609/18.2	541.436/15.5	707.542/13.5	581.954/11.1	560.442/14	555.448/12.2	602.992/13.8	826.54/19.5	876.626/20.4	908.561/20.4	110.972/0.2	583.138/14.1	612.483/13.9	834.652/22.9	727.624/20.6	772.667/18.3	976.549/19.8	932.56/17.2	563.412/12.7	563.778/12.2	916.578/24	580.458/11.9	713.051/11.9	550.93/12.7	813.736/20.9	533.412/13.1	597.814/14	950.532/17.2	61.008/8.6	686.493/24	539.762/11.8	834.653/24.6	497.383/13.3	641.003/12.2	646.839/12.6	586.325/16.7	676.539/10.5	653.504/12.2	665.519/14.5	575.436/12.4	675.526/13.5	656.511/13.7	779.658/13.4	175.152/1.2	500.415/13.7	785.621/17.8	894.646/13.2	666.186/12.9	883.548/18.2	639.995/14.7	528.929/12.7	851.601/17.6	579.963/13	601.979/12.9	529.087/12.8	720.549/11.8	583.788/12.1	536.454/14.2	686.492/19.1	499.909/12.4	670.501/13.1	909.566/19.7	642.497/12.8	851.637/13.3	692.551/11.5	722.553/20.9	574.443/13.4	552.435/11.3	665.514/25.2	627.491/13.8	794.628/20.8	616.488/14.3	598.461/11.7	880.53/24	757.069/13.3	771.578/11.9	568.46/14.2	103.982/9.9	552.443/13.4	636.473/12.8	719.536/13.3	533.746/13.1	525.082/11.8	620.447/12.9	563.419/12.7	486.378/12.9	442.345/13.1	686.471/20	693.527/13.5	86.961/4.7	876.632/17	441.347/25.6	756.597/22	640.496/10.8	105.98/19.7	100.982/20.4	573.962/11.8	105.98/20.6	822.634/10.9	789.67/21.7	756.575/11.8	837.638/12.7	782.617/11.9	557.945/13	125.027/17.4	879.669/13.6	756.594/19.2	615.493/13.7	623.992/12.8	709.569/16.5	976.548/20.5	704.547/16.3	124.114/11.5	665.476/13.1	682.024/12.4	420.367/25.1	695.536/12.7	835.665/12.3	509.741/12.5	553.108/13.4	632.511/10.5	572.956/12.6	718.625/15.8	523.419/13.5	551.945/11.8	577.45/12.9	549.406/11.3	682.525/12.4	710.528/12	685.528/13.5	563.111/13	521.923/12.4	873.596/20.7	811.657/20.5	830.054/12.1	972.516/20.7	622.165/13	97.958/9.6	616.986/12.5	539.092/12.5	836.664/20.4	543.45/16.5	850.599/23	810.648/23.6	856.63/21.5	567.44/13.4	539.448/15.9	617.151/12.7	519.069/13.1	699.565/17.7	555.417/13.6	734.583/10.9	665.504/16.9	894.714/13.5	909.566/20.5	61.007/1.7	651.179/12.9	103.982/10.9	577.785/12.9	692.036/12.4	498.419/13.8	835.659/22	675.524/14.7	415.34/11.3	645.499/16.3	742.086/13.7	608.979/13.3	766.592/20.7	626.499/12.5	59.07/12.2	747.63/14.5	536.451/13.8	802.575/13.1	764.099/13.6	646.006/12.8	647.496/14.2	621.821/13	89.006/8	602.81/12.7	768.642/12	687.529/17.4	678.521/17.8	639.001/12.4	704.546/13.8	743.07/12.6	822.58/22.3	671.518/13.6	603.453/13.2	495.063/12.6	653.001/13.2	572.461/14.7	829.756/9.7	737.768/9.7	829.857/9.7	587.965/12.2	621.472/12.8	525.417/14.5	577.421/12.9	607.142/12.9	866.663/13	500.911/11.5	587.473/15.7	589.969/11.9	714.543/13	586.974/13.4	543.939/12.3	505.067/12.2	529.932/11.8	546.917/11.5	835.699/20.6	777.612/14.5	594.971/12.5	567.778/13.3	737.717/9.8	835.718/18.8	449.369/11.2	733.582/14.8	758.622/10.1	589.463/10.5	644.51/14.1	669.51/11.6	733.566/17.3	124.115/21.5	711.544/16.6	534.083/13.1	759.617/20.6	980.013/10.1	798.611/21.6	908.558/21.2	697.529/16.4	655.509/12.8	928.535/20.3	817.615/21.9	778.607/10.9	850.61/19.7	687.521/18.2	835.657/21.5	793.638/22.2	711.564/14.9	710.538/12.7	736.068/12.3	618.484/11.8	425.367/13.6	697.534/15.2	631.48/17.9	727.626/21.1	520.446/15	677.51/15.3	777.636/21.5	471.885/11.2	834.648/20.7	737.551/12.3	675.016/13	631.497/15.1	689.543/15.1	904.52/20	723.566/21.4	836.655/11.3	548.764/13	789.622/23.9	850.601/25.4	524.901/11.4	507.91/11.7	578.123/12.9	582.777/13.3	568.115/13.3	691.033/12.9	558.78/12.9	807.62/18.9	543.449/14.9	724.557/18.5	749.566/11.5	687.492/25.7	510.075/12.5	835.719/19.5	712.536/17.6	609.456/11.6	478.898/11.6	834.645/19.6	246.901/9.7	723.544/19.7	855.625/20.6	733.581/19.8	836.665/22	850.61/20.3	523.425/11.5	792.624/11.3	705.549/13.8	825.573/20.3	764.642/17.3	523.408/11.1	798.603/19.7	835.709/20.2	798.584/22.7	948.003/11.4	785.628/19.6	687.506/20.4	733.593/25.9	873.604/23.2_
AD-01_seerum_pos	AD	F	24	NA	NA	NA	1.33388665920727	-0.789864981358835	-0.78984678726589	-0.621019584910338	-0.789853178890807	1.38675434246465	0.468816956878231	NA	NA	-0.40078604563182	0.0363031705912423	0.105075197607045	-5.08275510283235	-1.22008724174061	0.134675785096515	0.129679040644143	-2.50051310614279	-0.509182496180766	-1.95541144348955	-1.42606206844138	2.05959129369912	2.1341332674065	1.30167578718547	-5.09741208756498	-3.53651889092532	-1.55231636038304	-0.340159878443476	-0.340046440296482	1.42992802422514	-0.188982236504614	-0.338273099589626	1.21016758591494	-0.339474574093579	-0.398463653156626	-0.340110196000779	0.152701477108637	-0.301730497146167	0.328583633379369	0.302307553315861	1.75441345833347	-3.34608857329908	-3.55512962398045	-3.34480693031973	0.266361520701383	NA	NA	-0.617649192378496	-0.843822899992167	-0.619022680196714	-0.566342083667197	-0.675039892684793	3.55910722192276	-0.188982236504614	NA	1.11661334953745	-0.34016124591736	-0.272324721714073	0.316534904394215	-0.400811703743726	0.901705740109538	-0.911541769717405	-1.0690618771628	-1.32347248723335	-1.06517998039763	-1.39099741368645	-1.70375192149551	-1.62260354685796	-1.30911621374338	-0.167294735004559	-1.32708834738844	-1.70631614385031	-1.04118461582095	-1.41754943584511	-1.63168664411439	-1.4598146327645	-1.47077914537531	-1.35086523842197	0.136897368160127	-0.910653380694261	-1.9124887817433	-0.648204534183739	-1.1860451150818	-1.12816191824816	-1.36232755481412	-0.721548756347024	-1.26269554549155	-1.41198030420056	-1.01602202166898	-1.76081052179088	-0.722905675805171	-1.08258726736031	-1.12514771866882	-1.087240631196	-1.0410960998623	-0.96138075902671	-0.65044819745905	-0.923087669459863	-1.1150417958461	-0.934908940316952	-0.962241639877846	0.108975456081754	0.169852792337677	-1.26162127245745	0.596337414493196	-1.091861076977	-1.6159963948549	-1.11018913746423	-1.20497023668384	-1.19908674195232	-0.877534476866314	-1.00993220840319	-1.18588282221427	-1.3640326198127	-1.41115011775567	-1.34962739501863	-0.951507945167217	-1.08882403188433	-3.53268954797957	-1.18449223125208	-0.979687582228828	-1.42689255340601	-1.25885135163455	-1.17144846645994	-1.4050940260557	-1.07879664549339	-0.897803940112764	-1.30023667602717	-1.61358049739803	0.0960452195293495	-1.28334579010824	-1.09120481968702	-1.66404182976744	-0.817349305769351	-0.908691845504845	-0.626883461302165	-0.44841128113573	-1.45553564889169	-0.0257728667580581	-0.743720517628016	-1.27672701077681	-1.50621232121371	-0.470408450931949	-1.27709127753902	-0.462654826115355	-0.309572239378242	-0.910098610934758	0.191903460075852	0.104424078836799	-1.06027731323162	-1.05460038218263	-1.23159568203159	-1.00661257595002	-0.65947037119551	-0.708718432177506	-1.0270411944023	-1.26274127393209	-1.14745288064991	-1.71891920988101	-1.17277472254958	1.22634822850894	0.878529859083043	-0.188982236504614	-1.23899693593671	-0.520779296242177	-0.544894509773525	-0.206138244922678	-1.02736261931842	-0.938320957287789	-0.871033043256333	0.0296738868034943	-0.183421943442923	-0.736984368355974	-1.00485281301177	0.0209512083351271	0.262938407468097	-0.813469669438736	-1.32690108023425	-1.81517985957007	-0.0097222130459132	-0.0421051664939504	0.135906947797947	NA	0.184756808683899	0.138229434902994	-0.27234550508616	2.01651999012307	-0.398656060396534	1.93891817860317	NA	1.40015410958722	-0.340134554572489	-0.272320965318764	-1.2767927331813	-0.830021179239285	0.151053584268173	-1.03698601921703	-0.820342852900383	-1.09200472741136	-0.981871230507663	-0.400838032460801	-1.87588165174736	0.400170118243411	0.45477770787919	-1.54856059196373	-1.01509513336617	-1.56480179986713	-0.873209785729982	-1.13181029068046	-0.926331139395217	-2.10364484515478	-1.01331373637258	0.0856412337407158	0.044198386910599	-0.569815944047144	-0.152284014264588	-0.690046263554027	-0.00862166934425224	-1.87223134826303	-1.38615777601804	-0.0575868816854326	-1.20001457882242	-1.66478600525477	-0.202104837998542	-1.09671542657228	0.130833711067527	-2.82952279108831	-0.730420112859853	-1.22948933659017	-0.647811283642007	-1.1633453042956	-1.10027837059233	-1.1435653472207	-1.17874913423333	-0.7662328369114	-1.18007712817203	-0.912784335084765	-0.122263357452621	0.86360606602807	-0.881102136409941	-0.676051619543147	-0.997855779447592	-1.40395471592824	-0.734723625501283	-1.72635229117592	-1.14729685218132	-0.913153909647085	-0.512639205491065	-0.431868606780724	-0.433665403427045	-0.448533525587151	-1.0711841028861	-1.22774365367665	-0.388763429717965	-0.37459321787781	-0.987441807244373	-0.787554741688679	-0.188982236504614	1.02565898717007	-0.730291104512696	-1.14815308595959	-0.106126480509108	-0.658475442977131	-0.185871808846743	-1.33116735204151	-1.21231284203923	-1.00150651512099	-1.33217481877415	-1.01962529399735	-1.11430616789207	-0.540865143353806	-0.475447438817197	-1.80947698781445	0.0716879503708199	-1.97120725931058	0.603226729302923	-0.731702005025148	0.184083396283355	1.05522329832831	-0.885488331942696	-1.64361158485895	0.0969914257298509	-1.3695423016147	-1.43253905329033	-0.76734048689562	-1.34136086685555	-0.775540197719189	-0.729158806360387	-5.08712085040266	-0.338967664027794	0.811514410273059	0.758580152955781	0.842388112618736	0.188554760279338	0.49279228952232	0.984128280692454	-1.64828238788302	-1.56258029939744	-1.51496466161122	-1.70787952543874	-1.77469009386111	-1.57971727614658	-1.45256867167625	-1.33376115474261	0.0190053333968391	-1.67811048621884	0.426062968750127	-1.01529163049353	-0.572910648019756	-1.30288202475205	-0.381374232068279	-0.726915843030573	-1.5150955243149	-1.28047031419123	-0.73404994650573	0.0571748288409814	0.119589212480034	-0.673574937259309	0.0710711941073889	0.213327479025324	-0.654572752598256	0.120298219505692	-0.740901873872428	0.946772786046642	-0.911572059052316	-5.0375893828376	-0.188982236504614	2.78253989112116	2.19478645650525	-0.188982236504614	5.10252038562457	-1.40160557974687	-1.31386955460805	-0.881424746837362	-1.05190233401239	-0.427818415225424	-0.527553730891407	-0.516920641019508	0.119085904113037	5.10252038562457	-0.340078979595558	0.522908986730321	-0.4005333426305	-0.27234756051885	3.33705498389088	-0.954983730170249	0.808884628353504	-0.84792139826336	-0.787881936031486	-0.866569535159306	-1.54834656488967	-1.14473410044892	-1.1829642382512	-0.188982236504614	0.550716745005144	1.90638576275087	-0.849750360455623	1.29069436690823	0.221570838013981	0.520158339479729	-0.675711135056775	-0.913807901985507	-0.457758641585252	-0.512776245474652	-0.731853194483362	-0.400821436634995	-0.188982236504614	NA	-0.620873133168946	-1.52265976524206	0.184859681195216	-0.188982236504614	-0.399289050854247	0.353612216412497	NA	-0.731678588599462	-0.512429985468087	1.87781960308795	-0.789368483636358	-1.04056311258459	-0.789464869502646	0.732531510409809	-1.01749829471287	-1.26046784880712	-1.11733675684453	-1.4835174210656	-1.42831359610489	-1.38771819469693	-0.861122101952017	-1.09189020471304	0.159380923357109	-0.272167955698857	-1.13161137476222	-0.452915041785482	-0.400069962881342	-0.272347700408832	0.932375073635752	0.177082869837428	-1.05200423784833	-0.400836907875472	-0.913869462229561	0.819303850338726	0.261869224968724	2.09609038774391	1.64889385416021	-0.94307177812591	-1.13144900756166	-1.56461652859491	-1.21087082184687	-1.09973494039775	-0.830350790654033	0.0535808327306776	0.464325862816725	-0.340140760811232	1.22406016020316	0.131509501453736	-1.47557026268748	-0.188982236504614	-1.03083964985147	-1.11995325753168	-0.75452743986688	-2.39327783418086	-0.512169506311948	1.85864443317916	-1.09194740620837	-0.945457344434704	-0.272345915255253	1.29944494528098	-2.83053339499792	-0.620358882562062	1.72242870661928	-0.340162971048432	-0.188982236504614	-0.188982236504614	NA	-0.177991381920106	-0.299540398902661	-0.0360509939360872	0.169889272800085	0.175025584235959	0.369264162136735	0.452430561160958	0.270714332895127	-0.0958685895812158	0.195587988178978	0.226899074004888	2.21583911861232	0.243629212905502	0.342300014466434	-0.127129858065175	-1.22024180354323	-0.566819062563276	-0.400862841388405	NA	-0.27234796568586	NA	NA	-0.621024863187667	-1.87934028750546	-0.621000871833288	-0.272351991578882	-0.188982236504614	0.42564636754886	-0.340154504467495	-0.61607974195792	-0.457608121348963	2.81701636116827	0.366490321386793	0.0962765676021796	0.273742423223473	0.187984981559836	-0.112029041807081	-0.272105899560749	NA	1.25217746745881	-0.400819136372775	0.766350418467657	1.45361194732383	0.109237665469577	-0.0263706581654489	-0.0498586690350275	-0.188982236504614	-0.457737758631513	-0.340164118945382	-0.98077611638369	-0.730953491354766	0.067927712660333	-0.0858658137469687	0.305181567747814	0.304063269613935	-0.768470050542596	-0.789149964297574	-0.620873325753816	-0.272284067566666	-0.73172054031551	-0.675794991284316	-0.400856297749871	0.439883258652989	-0.566678641720256	1.17212885128606	-1.54297533252006	-1.63916649850238	0.523111378126955	-0.271179870108221	1.04061569181395	-0.850185785711014	-0.731644678486519	-0.620379369185241	1.2533480753017	-0.456432761351099	1.56828606784361	-0.340139012530224	-1.62238902520609	-0.94875154838766	0.85460593160648	0.344615726312231	1.28583432340477	0.314132421763917	1.16740104014881	-0.400806232400017	-0.905162287295117	0.47793857383726	-0.400628072685236	NA	-0.059281036809953	0.165114355550393	0.119815164197381	0.288851710750425	0.228836424553294	-0.339899601993765	-0.73104741711263	-0.675354569613424	-3.39066755322005	-0.0625495033192359	0.126188815941028	-0.0536988828410224	-0.391825059715151	NA	NA	0.26921340124606	0.0726948869287023	-0.512772352395742	1.66588958907873	-0.339237992960405	1.438674054171	0.866795566036862	-1.13373909503747	0.216753394773389	-0.188982236504614	-0.272260072576847	-0.980287720263783	-0.512809055386422	-0.272350943049874	-1.50384700655828	-1.55913804638725	-1.60869011673509	-1.21561260113188	0.0975245817254227	-0.675787686260277	0.723940804062425	-1.13334565162432	-1.13333272711354	0.221814244949884	0.566167994113133	0.795960927423287	-0.620834010886417	-0.400827492666596	-0.272345885967743	0.0284626644200996	-2.40160526086966	-0.978650114457384	-1.36831049514114	-0.620259726114819	NA	-0.272258770433157	2.01759883387518	0.0887025535465015	0.255626417906477	0.0013792945528846	-0.380608518691498	0.0789808999298996	-0.850182047712097	NA	-0.188982236504614	-0.400348994631553	0.228058893933318	-0.0339343182659221	-0.566864812944083	-0.565645908445403	-1.28027575621649	-1.72203978711037	0.365276591082043	-0.340078003395233	-1.65778945769675	-0.325071463904101	0.205113162041723	0.528535169237405	0.470153870890475	1.74512308779933	-0.188982236504614	NA	-0.188982236504614	-0.339226311799235	1.44896587543102	-0.188982236504614	-0.340130379792293	-0.62085744687154	-0.457760157532723	0.281243659238533	-1.27243398663321	-0.340058103036098	-0.457811713282772	-0.675754192812754	-0.620368222215705	0.95459896798748	2.37137223443819	0.0923359030431507	-2.36108305068443	0.108969695066844	2.47232188704983	0.529095843464032	-1.70041559018399	-0.272347899350644	-0.272191486935502	-0.731809814598671	-0.457817518576915	-0.0738447973209441	0.196977313461371	-0.292684978799124	NA	3.45520836956783	NA	1.70024035257763	-0.457707409359101	-0.512581248415529	-0.566790114203632	0.47952534281284	-0.400849464685113	0.107947946479871	-2.10232835781589	-1.2744723623749	-3.53415578823222	1.59363663391197	-0.512399067194753	0.193997609014551	-0.466366773770489	0.245410003611362	0.250547580832461	0.489671779678664	NA	-0.272304272223922	-0.272351932665633	NA	-0.981592371065672	-0.457715418257232	0.206541977393166	0.280163630940366	2.35283632494388	-0.675674971232449	-0.400750920876679	0.0393109835630196	0.0366886399654976	-0.913530435389117	0.160239618918484	0.252471725837217	-0.270124398759118	-0.981359682494454	-0.399863152693759	-0.188982236504614	0.317049694572491	-0.40031525690652	-0.00301738158364414	-0.814377228547456	-0.340134799975149	NA	NA	NA	-0.340139327533446	-1.37324573495477	-0.512217657104726	0.272190338570656	-0.27234893910316	-1.98915424319803	-0.457822402813005	-1.64787999853295	-0.188982236504614	NA	0.58509001091466	-2.10407628917318	-0.272330282434833	-0.731918878629255	-0.272322303591642	-0.188982236504614	1.90134779521584	0.417665462397375	0.276216623494617	NA	-0.272349907159919	0.139781120727462	-0.621049860404733	-0.167321745993383	1.39735900328419	-0.400552068464612	0.198062712187416	-0.742264432657725	0.310575696457713	0.425988136211868	1.75607208815687	-0.400613281637773	0.541989127940288	NA	-0.566099560748692	-1.31729378730007	0.535985857630677	-0.188982236504614	0.234157985552468	5.10252038562457	0.269577273784531	0.430761632438432	-0.188982236504614	-0.400873744283483	-0.272351735390738	5.10252038562457	0.396215155168385	-0.340131054429466	0.448435644322503	0.27634887735607	-0.188982236504614	0.757238050418727	-0.27235233685466	-0.188982236504614	-0.457790717717604	-0.188982236504614	0.272630629064301	0.0499670567437693	0.167484555108041	-1.13263021899947	0.228851044654226	0.680264560033103	-1.87842169159707	-0.272234516778141	0.233079030108581	-0.33989983349603	-0.271391560628381	0.82439585817954	-0.850069399491634	-0.400857333694559	-0.272247327120477	0.280639996500889	0.616746338991701	-0.620599838129512	1.4334044512538	-0.558725905365852	0.340302656148953	2.6982183562829	-0.188982236504614	0.428889304362198	0.270745894596236	0.118160079751404	1.40171436417451	-0.512775189342752	1.84998939459977	1.71151376630571	-0.73187007618794	-1.15915810635916	-0.339958623185463	0.841794145504931	2.59853294483598	-0.45749118589615	1.42736323658642	0.159100204237969	-0.340159892167362	1.02454952921912	-0.339997175912555	1.63690251182686	0.667935647403739	-1.16407017779194	0.101738038226263	0.109589367911352	-0.272233199224411	-0.272333948886416	-0.981615447929967	-0.512346921856243	-0.400809632634153	0.434922374494256	0.409502158485407	-0.188982236504614	-0.338794882962865	-0.272338702989398	-0.272288814980252	3.51128231800481	0.411535349780543	-0.512691978659969	0.649081013111776	0.492319357744885	-0.188982236504614	NA	NA	-0.340145612216745	-0.913834737231448	0.379735728724685	0.943490558579405	0.347317941118184	-0.188982236504614	-1.22026394679674	-0.512724167562005	-0.272129407218026	NA	-0.511920430923019	-0.788864361823451	0.213815264614151	1.3649012506208	-0.272226043026419	NA	1.27949719571405	0.323977219719047	0.235030946475331	-1.55192463011554	0.163956369616777	0.713736804064995	0.377649424867145	0.407449430195964	-1.69991083767251	-0.45766491321828	-1.2201750416058	0.410795101035473	-0.272345439344921	-0.188982236504614	0.258996417897527	-0.272290667667174	NA	0.686620992594802	-0.272339865071067	-0.188982236504614	0.161456920751532	NA	1.62978281663581	-1.21845879312435	-0.457606376183309	-0.400465585388315	NA	NA	NA	NA	NA	-0.27226242747825	0.148472546362428	-0.400839082379261	-0.789473062678041	0.79514644419285	-0.188982236504614	-0.512708442192833	-0.512748552890109	0.210927312481794	-0.457667676157479	0.739581877409809	-1.13343548254852	0.392352426778322	-0.400728460926774	0.343847447106788	-0.379723448745738	0.472483610985465	1.70902076847568	-0.272340318611143	0.457012649234819	0.480792846176929	-0.3400016447869	-0.620130036048035	0.298121804609948	-1.17370826605063	-0.272205841135641	2.41539110875238	0.536182960144982	0.324193055991309	-0.188982236504614	0.447699969716698	-0.675344799683479	1.08911895552903	-1.31687818694486	-1.42640793195782	1.37228904162189	0.258385213354113	2.31111639849764	-0.566876186765299	-0.188982236504614	-0.272352282823462	-0.913852149824274	0.68686110024941	-0.981699068146384	-1.69965323037101	0.975761556474367	0.0401258780818303	1.00685890505216	-0.5127128206699	0.313377438597882	-0.512578216601235	1.09681833665098	1.41306821836275	NA	-0.675831503193793	-0.400816594529253	2.86691641462638	-2.8319349736919	-0.188982236504614	0.326172576424851	-0.33954791509432	-1.69810822324709	-0.188982236504614	-2.83184760465022	-0.400832488221396	-1.42618070066805	-0.400829510754058	1.40597221939572	0.327882626222668	0.472109618791233	0.681683429241667	-0.272347127608691	0.342966599049962	-0.849942049041423	-0.73178924824355	-1.31685591967038	0.0919662125600651	-0.339999381399749	-0.272314540515274	-0.340167441509474	-1.22046865918711	0.966374771747766	-0.400221133989533	2.33072417317708	-0.850201670703177	-5.08349007982286	0.273892087585722	3.5733074395239	-0.400276838630661	-1.70017201532319	-1.42639256331741	-0.675697925311547	0.936700873096407	-0.913950473292163	-0.39935214185684	0.852752837822076	-0.188982236504614	0.590376805565129	-0.400886344908077	-1.1334863100305	-0.566811238017137	NA	0.436258795018063	-0.620931049545699	-0.512751146150002	-0.188982236504614	-1.70017800234082	2.8418815433151	3.57231672057791	0.348804262523901	-0.272308500632369	-0.339869055221759	-0.188982236504614	0.316164661208414	0.354095636815499	-0.566809556798277	-0.850175291492697	0.434449257587167	-0.457784110080477	0.904441413457923	-0.339688591686791	0.693801457897515	-2.40299202853111	-0.340071578722407	-0.675243811016217	-1.42638825814733	1.31474097366738	-1.31710814053065	0.342297527372821	-0.457776148905374	-0.457778075130156	-1.42615993586124	0.264310095138184	-0.566429738963526	-0.188982236504614	0.746478353367786	0.616164145625851	0.748148348417569	-0.339306708563386	-1.69978824594149	NA	-0.340155982861235	1.18663160784373	-0.272348396371816	0.331180800761737	-0.457723899612926	1.0159721294787	-0.340095238878052	0.415357130195251	0.344223188278278	0.459447901287725	0.283578092899426	-0.913898332882368	NA	0.296079028919451	-0.913916939229302	-1.13345129073264	-0.272220088303634	0.778703086352808	1.68698294457449	-0.566781228749623	0.829105833404487	-0.188982236504614	3.36986875458701	-0.271937276737318	1.20256457045934	-0.914031672965606	-1.70009370343349	-0.566887175969446	-0.620987964937848	-1.70021125234436	-1.69981751399541	-1.42618837879984	-1.55209401336526	0.847020103588774	-0.457708335760612	-0.731828046589454	-0.620913821234886	1.36308477270148	-1.42573019148346	1.03132186408819	-0.566784685160354	-0.340149501386919	-0.566852639323864	0.299814674641389	2.41168963101161	0.378633486522505	-0.512723744963454	0.272226162177964	2.80324914550181	-0.45775591695891	-0.512582960797256	1.01894246589379	1.18488439971672	-0.675686838134791	-0.400760058563665	-0.340146051789045	0.901564888683187	-1.31709346850856	-0.566611648711373	0.418922073728315	-0.457799305465748	-0.340153426003231	1.19647329881285	1.18814624319742	0.272317541404823	-0.731749319585478	-0.40087353030646	-0.400804388106941	0.946698944586773	-0.400767914980373	-0.272352389639431	-0.272334494434402	-0.34000570416014	2.78596149461301	-0.272352108392252	-0.400838944855356	-1.55209095319906	0.523384552459033	-0.512705761748001	-0.913965602744045	-0.675456450787493	-0.27225701410508	-0.400839207772559	-0.272250115847447	1.67469056077739	2.06192536833298	-0.340097882672732	-0.188982236504614	-0.272280870968908	0.337906152613184	-1.87954813448753	-0.457728113709087	-0.40077329131541	2.76228144557554	-0.566805343064904	0.400138855309116	0.492648324789184	-0.272240163038085	0.463863235096309	-0.731754866045326	-0.340062811806513	3.51019879495005	-0.2723523896561	-0.400840169873181	-0.566880697588376	NA	-0.457742872226362	0.284109972754569	1.09492616508082	-0.457757080888698	NA	NA	NA	NA	-0.34010830079686	-0.731762753172617	-1.69940370287488	-0.789744063252343	-0.675732590622409	-0.512715302118957	-0.73188926765923	-0.675739244207692	-0.400841555051736	2.3765637923035	-0.340166023845241	-0.188982236504614	-1.87949153188038	-0.512423609456517	5.10252038562457	-0.188982236504614	2.85412046209474	-0.457763134787519	-0.566852948764996	-0.188982236504614	-0.400820695068436	-0.512734960569652	0.30718168162272	0.895439392988984	-0.272333385817002	-0.272269741347804	-0.188982236504614	-1.13344999385751	-0.400837244178851	1.98322622733393	0.746789507442419	0.486257163657326	-0.457663351278996	-0.67556850247115	-0.400831291329059	NA	-0.340144542155408	-0.40076326453127	-0.340130813031113	1.30762450169427	-0.188982236504614	-0.340084941202798	-0.340078520112787	-0.566874522702079	-1.1335886347754	-0.340147696553194	-0.850282627265511	-0.85026523822238	-0.272259518357212	-0.675727274380069	1.63312419056926	-1.13369794784134	-0.272257096555102	-0.620939673820194	-0.339400759059564	-0.981827912893462	-0.620917047337244	-0.620768661238811	-0.457780290917221	-0.457806566712602	-0.188982236504614	-0.400821366027687	0.876446953262261	-0.272273783313026	0.705531310701786	-0.272352266715712	-0.188982236504614	-0.566852857586903	-0.981791445003711	-0.340079731392488	2.38417759558297	3.45690169223775	-0.340109635638813	1.27313904375061	-0.340126761516212	-0.340140463397792	-0.56688260785904	-0.27233354506156	0.62186822762957	-0.400818225143627	NA	NA	-0.457771855513847	NA	0.890223306259143	-0.188982236504614	-1.31714145643267	-0.400876586681066	-0.188982236504614	-0.98176532822261	-0.850315444628679	-0.27232047860277	-1.42625139452404	-0.566617234403857	-0.272332818304392	-0.400746479461699	-0.398776231379964	-0.339922534194913	-0.4578123359015	-0.188982236504614	0.933246664375145	-0.73183288257375	-0.566857571444987	-0.34004318800733	-0.27233168995937	-0.272352026730273	5.10252038562457	-0.913852802375673	-0.566866849065653	-0.621010128126711	-0.40087420836508	-0.340150903160049	-0.981832162226267	-0.620856145110968	1.77726911941446	-0.188982236504614	-0.188982236504614	-0.340120690496252	-0.340158261942232	-0.6754314458456	-0.675742605775503	-0.188982236504614	1.1795483862562	-0.188982236504614	-0.272320186797406	-0.512732869838195	0.964065919002759	-0.457813938437997	1.30791098691963	-0.67567049604937	1.48443927766921	-0.400721487479607	-0.620963304799597	0.566768543326349	-0.51273760257794	-0.914068339354701	NA	-0.512676603868969	-0.457799641495777	1.10317278773726	-0.340131019795608	NA	-0.340139282951306	NA	-0.188982236504614	0.459906901623188	0.358507295549587	3.45735166600284	-0.675774185491649	-0.981828628482936	-0.272339110664028	-0.27229340458768	-0.40085909112285	-0.188982236504614	-0.271795887152083	-0.27217979196657	1.27718284501556	-0.340102568533803	-0.272286338896063	-0.272222090285388	-0.27232627849317	-0.566915329747146	-0.621033250356219	-0.457840670388698	1.82332124623328	2.76215884269059	NA	-0.272318050047753	-1.31709919081917	-0.272304617499748	-0.188982236504614	1.177283042338	-0.340151385876205	-0.340143556661049	1.39642877254052	NA	-0.566892956272133	NA	-0.457802392793933	-0.340158970790606	-0.188982236504614	-0.512773059881817	-0.188982236504614	-0.340160033117244	-0.27230171358905	2.6666683338046	-0.400868848306191	-0.457832730789666	NA	1.54019875475276	1.71541846471761	1.6521399485733	NA	NA	2.29058769597533	-0.188982236504614	1.50059177063065	2.00082264642879	-0.56674588965339	-0.272311018037988	0.858261808979858	-0.272337291479957	-0.457780599730659	-0.272341166068139	1.08831414699041	-0.51267180231258	-0.339862925954057	-0.3401648873518	-0.188982236504614	-0.272302805109076	0.723206532239992	1.82158342554528	0.955881934248663	-0.2723393244991	-0.731887086847819	2.69399637730291	NA	-0.339966427317452	-0.400729297739653	-0.188982236504614	-0.457699191988015	0.679727575342219	-0.340153401130351	1.51051176046775	-0.272019558229687	-0.34015347705011	-0.400823740617807	-0.340143144945446	-0.272351501552633	1.44230961533136	-0.272351152547148	-0.340110066654861	-0.272337239330366	-0.731765716972468	NA	-0.272347127087537	-0.400337878822145	-0.340129258378829	3.54856531755435	-0.272340166488883	-0.512801687633317	-0.272328828501498	5.10252038562457	-0.272351964664773	NA	-0.400883615318893	-0.675702229429105	-0.27234149647792	-0.340161729753771	1.1393661169621	1.62884740014206	2.85064197483919	-0.27234953723867	NA	2.34844237514934	-0.400828320675777	-0.40087782749235	2.75171114004885	-0.340074893013641	-0.340118997749308	-0.914149819550723	-0.188982236504614	-0.512757647130165	0.180933541742214	-0.51269657022075	NA	-0.512797266130085	-0.789139618249141	-0.188982236504614	1.87694658782246	-0.272271820582019	0.789693084765605	2.44535326312996	-0.188982236504614	-0.188982236504614	2.82744130838913	3.54128103540628	1.88978398942463	5.10252038562457	-0.272318832731061	-1.05445295815496	-0.2723514641067	1.71619667675396	-0.272349116482223	2.39165963148905	-0.272341561275938	-0.272348634706997	0.949662322907367	1.26518626077031	-0.2723486000089	-0.272348899676845	-0.400743372198067	-0.731667857988505	-0.272340965706055	-0.27235071939076	-0.400675452467883	0.999516521857875	-0.188982236504614	-0.620760433915337	-0.272350940594461	2.27851189049004	0.876795545186558	NA	-0.620708014299071	-0.620804404861576	-0.457801192691566	NA	-0.400862029067251	2.30227620629585	-0.340115360692189	-0.272350948705414	0.978372199234002	-0.272352224524728	-0.188982236504614	1.37681375708766	-0.340112546467515	-0.272345776852531	-0.27232070287238	3.53818677113808	1.86497698021088	1.18668392775093	3.58180463724877	-0.51265997576044	-0.62093279788845	-0.400821015462368	-0.27234148205903	-0.272342408227289	1.3633526907091	-0.512722275089606	-0.512499008458548	0.889114206744096	-0.566663273389852	-0.188982236504614	-0.512794635276014	-0.566801762399595	-0.188982236504614	2.78168065934527	-0.271931610592127	-0.566886457427292	NA	0.650553128509049	-2.10315805134588	2.05397113896977	-0.457829775950643	-0.188982236504614	NA	-0.620813540699839	-0.566733070636299	2.82930038345749	-0.400839771184288	-0.512772113425477	2.1091177968708	-0.339709543624626	-0.188982236504614	-0.789454989655734	-0.400819929422295	-0.340109198996197	3.5522876068507	-0.188982236504614	-0.272217055255139	-0.188982236504614	NA	-0.188982236504614	-0.188982236504614	2.0738114605693	-0.272349222121013	-0.338220031636792	-0.40086899818099	-0.400869835935432	-0.400888702455435	NA	-0.340162644632909	1.36264448274816	2.73115927849465	-0.340123253683774	-0.621000945951827	-0.566694512911798	-0.98150613097305	0.981447140796733	1.42124211958107	-0.566753969121919	-0.188982236504614	-0.457810139337219	2.81148412283686	-0.188982236504614	NA	-0.272349135619159	-0.340158721853977	-0.340103604404016	-0.512723458456435	-0.272319158347081	-0.457500534714047	-0.40080179031747	NA	2.30014873298144	-0.340029820956055	-0.400884097110742	-0.566776775385655	-0.340057934131657	-0.27235222791386	NA	-0.272352208082869	-0.188982236504614	-0.272265410492647	-0.340129718162667	-0.340127156056657	-0.34014577336331	-0.340049973900234	3.56014008475797	-0.340048906614974	1.88827264090958	-0.566594405273349	-0.272350793095667	-0.457659663031076	-0.620700751091293	1.2038202331359	-0.272290451296832	-0.340155139310474	-0.340162369229377	2.1499664357467	NA	NA	-0.400704255663418	-0.272119567333566	3.40669772378091	2.3489945151395	-0.51272048671524	-0.188982236504614	-0.457765528191393	-0.566759455940628	-0.45773498874117	1.3071909307044	1.27124937313372	-0.675706309948791	-0.188982236504614	NA	-0.850070572319604	-0.340076179672472	-0.566707856531852	-0.272335055957799	-0.272352101401432	1.84218120521989	-0.789624579445396	-0.272350967264824	0.70649630241064	-0.731693221885288	0.899900384048084	1.06451967318523	3.45428392814792	-0.272340198996744	-0.27206669886748	0.802202815078908	-0.566790027825572	-0.457669191095777	-0.188982236504614	-0.339967911784971	-0.272211956202613	-0.272275396437004	-0.339950935762328	-0.620833222776311	-0.188982236504614	-0.188982236504614	-0.512767900202753	-0.188982236504614	-0.731684903046786	-0.188982236504614	-0.457778504500928	-0.272200746864704	-0.400840655855379	-0.188982236504614	-0.512686186482353	-0.621039592508229	-0.188982236504614	1.099836606759	-0.339910942106614	-0.339956373829627	-0.272220521807639	-0.272342012648827	-0.188982236504614	-0.272070426619798	-0.340118421513617	NA	-0.272330166361057	-0.272323651232342	-0.272324323889151	-0.188982236504614	-0.188982236504614	3.53291668628826	-0.913902461799433	-0.400877428625571	-0.340129083759605	-0.272271663042888	-0.512557094416703	1.26403666365042	-0.340126913048404	-0.850159274950932	NA	-0.789643680822944	-0.340086549125003	-0.340166654079108	0.801925873713515	-0.272350032596864	-0.188982236504614	-0.675645006390857	-0.272347747659405	2.80258631505153	-0.400817318984088	-0.272312882109917	-0.457773230166797	-0.188982236504614	0.944178514923886	-0.340127102167514	-0.457773778571868	0.97211546615705	-0.272351795104367	3.50149088341654	1.67200703571272	-0.400798943550781	3.49675368959647	-0.400835646723595	2.80747312383994	2.37969240163158	1.10092828132195	0.615893060002971	-0.620763937087267	-0.188982236504614	-0.271972628362721	-0.34011812253168	2.01188509897913	-0.272324584931787	1.09488893080202	0.922955662799902	-0.272352145348573	-0.512373814795233	-0.188982236504614	-0.272345136654003	-0.27231170573819	-0.340095057922674	NA	0.882891583212193	-0.340136296337001	-0.340136348393044	-0.188982236504614	-0.400737699738962	-0.340066815057333	1.80946966904432	-0.272067519979336	NA	-0.272344943991164	NA	1.03326069637109	2.84097601319307	-0.272326470023602	-0.340115827081792	0.88922297537097	NA	-0.188982236504614	-0.340152273855958	-0.272316936936057	-0.188982236504614	-0.981924230673321	-0.340108434054409	-0.188982236504614	-0.188982236504614	1.20441158565165	NA	-0.731838156444809	3.50359749517694	-0.340157822135966	-0.188982236504614	-0.981719845628505	-0.34006218344418	-0.339980212347303	-0.272338867238923	-0.51278968686285	-0.3401482786915	-0.188982236504614	-0.188982236504614	2.09137454297539	5.10252038562457	-0.512780235288504	-0.27232899671347	-0.188982236504614	-0.340092948045484	-0.400592704667146	-0.188982236504614	1.1773749558317	-0.272325732953556	-0.340129681194607	-0.340161446823865	-0.340052128564842	-0.340167013657898	0.809348345974363	NA	-0.272343882958107	-0.272348395143735	-0.340152300840207	0.902997919715232	1.78752880578749	-0.340085649443073	-0.339902323586008	-0.188982236504614	-0.272349967747384	1.18189498935074	-0.400865026222238	-0.400639095882538	-0.188982236504614	-0.566616077009391	-0.40086380053681	-0.34015891601388	-0.400360387999187	-0.272341922278563	-0.188982236504614	NA	-0.272019914928369	-0.457805390661636	1.82753228856111	-0.400856998879189	-0.400636626549019	-0.340147267962842	-0.272348939451995	2.01707869282932	-0.188982236504614	-0.340157832759816	-0.40088379495901	2.79051890041845	-0.272347326732495	-0.188982236504614	-0.272296565376467	-0.340153499978153	-0.457816235102419	2.74240215219788	-0.340108033555347	-0.340139196319934	-0.400883580755645	1.25551793600564	-0.188982236504614	-0.188982236504614	-0.188982236504614	-0.188982236504614	NA	-0.188982236504614	-0.34013797642517	-0.188982236504614	-0.272334453578711	-0.272316468780635	2.07084386430972	-0.340148277612398	2.44641126563896	-0.457780027154786	-0.78978336915988	-0.340145132492064	-0.272345931680663	-0.272261216760439	-0.339944174110344	1.40260692655307	-0.339943080891742	-0.340155735096497	-0.400861541677508	-0.400788484529349	-0.272352366659673	-0.272340462263166	-0.188982236504614	-0.272349871428994	-0.340140915218409	1.18629133963542	-0.188982236504614	-0.272351599653741	-0.340125335412318	-0.400834717803253	-0.272341457600323	-0.272333390196766	2.41976663321417	-0.188982236504614	-0.188982236504614	1.60002732162626	-0.272331493448704	-0.512675803429232	-0.340147247814455	-0.272352202096211	-0.340163173684346	-0.188982236504614	-0.340017794782298	-0.188982236504614	-0.188982236504614	-0.272346416107446	-0.188982236504614	-0.272352123271057	-0.272352128196731	NA	-0.188982236504612
AD-02_seerum_pos	AD	M	20	NA	NA	NA	-0.506186567166084	-0.789864981358835	-0.78984678726589	-0.621019584910338	-0.789853178890807	0.240789411532495	0.515651779593079	NA	NA	-0.40078604563182	0.0751759588866177	-0.121016045871561	0.171100011193078	-1.22008724174061	0.179695026060009	0.170941426394894	-0.431175534254621	0.103964533785768	-0.507514880082107	0.681613184854639	0.0619030390385185	0.129357452071891	-0.0550209250331276	0.182392210987719	0.252062740208362	-1.55231636038304	-0.340159878443476	-0.340046440296482	-0.615378893184372	-0.188982236504614	-0.338273099589626	1.09095327323692	-0.339474574093579	2.09536761028164	2.81851597822268	0.234427187111655	0.61952568680966	0.364561278541222	0.313220838111683	-0.454677180597075	-1.0005521284778	-0.671877901780121	-0.950807771436602	0.428163264140669	NA	NA	-0.617649192378496	-0.843822899992167	-0.619022680196714	1.61895583927454	1.36415768415054	-0.272348910666704	-0.188982236504614	NA	1.13996412480649	-0.34016124591736	-0.272324721714073	0.285628908876669	-0.400811703743726	-0.981490309727021	-0.911541769717405	-0.328647124923785	-0.0385686797267502	0.0426448443973914	0.0171128437077565	-0.0853962211994264	-0.245524907095862	-0.641967905121695	0.0704832028559303	-0.127122770018826	-0.20485919753526	-0.564427211226428	-0.802312877852366	-0.36996967259155	-0.247444829136651	-0.155217319426251	-0.469628253750263	0.104011732368146	0.0464239106891768	0.432372559110877	-0.803851074493696	-0.144792226089681	-0.186849872803897	0.251811462464327	-0.307483850224656	-0.716695771118548	-0.0598803780290393	0.0474396947563506	-0.489163187625332	-0.0510320181112969	-0.192588002734319	-0.186968156367064	-0.610726818525335	-0.471749297334873	-0.159006243929344	0.0506983547171523	-0.173621572051009	-0.19975643548566	-0.225255787573975	-0.212398791568676	0.149863126908461	0.234267817897167	-0.702575477485332	0.289205537748896	-0.100347118384894	-0.0257210059544487	-0.341679306362523	-0.34900416265821	-0.13587691770808	-0.108904059981476	-0.317420760586456	-0.0216635648714089	0.0112285100401018	-0.18129006368497	0.134126694774773	-0.372617740345253	-0.359119726356991	0.26682126176729	-0.33489268638557	-0.285993927730069	-0.377008325404721	-0.477842856351385	-0.526494347103258	-0.166942164534083	-0.318971309530724	-0.111498467989293	-0.135986590247492	-0.396479591448681	0.1761004126178	-0.344503544969641	-0.582502908501624	-0.120409905640197	-0.238333125980187	-0.12336401027686	-0.0647013292994501	0.0227758628254605	-0.349189400552643	0.100200732523649	0.337379607500895	-0.355811392052707	-0.339518887390945	-0.153868967460927	-0.453717816296761	0.14542282831588	0.0854642933880474	-0.168967153240847	0.190803530247925	0.143509337913576	-0.127598533281585	-0.054310909272657	-0.273896962808424	0.085550955964576	-0.668504528238994	-0.52579735191378	0.117178836668519	-0.159718284865316	0.0143512359927332	-0.491501888648114	0.283940476563832	1.23607620327289	-1.05418997010393	-0.188982236504614	-0.300776022003477	0.0300784618921843	-0.516436167051807	-0.0509680119895382	-0.187358486440755	0.0608013221924156	-0.361786158688374	-0.298021488470712	-0.411320837750782	-0.210523888097478	-0.454340477750298	-0.282692375114755	0.244343814520992	-0.320058311483187	-0.0835108880126142	-0.295081975047496	-0.378376166009251	0.508297681035592	0.179235755855182	NA	0.626588678024189	0.472782550587818	-0.27234550508616	-0.398880160068219	-0.398656060396534	1.76810036855639	NA	0.251430296577899	-0.340134554572489	-0.272320965318764	-0.28575137961743	-0.0127955401986222	-5.09075135192006	-0.637106861829172	0.296975490571949	0.108654825832479	-0.981871230507663	-0.400838032460801	-1.87588165174736	0.639938856249281	-2.40330637101705	-0.0973513038210949	-0.218101491306238	-0.376685235148387	-0.390754549808014	-0.626127627811945	-0.640934574927425	0.423419299143308	-0.0283240645746981	0.172564746120407	0.17447617273872	-0.213700027786267	-0.19998118254072	-0.430587859830393	-0.0124906402033781	-0.174364675893325	-0.608290379139253	-0.0949350886970203	-0.528245493299412	-0.254677858439809	-0.0308684942156923	-0.640269809808874	0.211356369987893	0.287597419879121	-0.0634266854793744	-0.00846181979203518	0.0466678336156016	-0.202414407623498	-0.263618852605644	-0.29766764736456	-0.10875491645072	-0.00142374332481959	0.103870123876108	1.12862486911123	-0.119924582288501	-0.0503356403047051	-0.0480770942730469	-0.263794185831999	-0.378563262897503	-0.451210794883324	0.240185086579279	-0.464603403340627	-0.817987459866893	1.02898097609862	-0.512639205491065	-0.00915984343649823	-0.00829063776998424	-0.0271037841959993	-0.223511932838686	-0.241104638302323	-0.050078636875472	-0.266315124973869	0.0205728650404585	-0.787554741688679	-0.188982236504614	0.876974143009409	-0.730291104512696	-0.220456280986962	-0.29732421439404	-0.432770536159889	-0.68324495996795	-0.335600906167397	0.144173494725325	-0.15484785196669	-0.228915754537157	-0.0110762207784603	-0.353856873010815	-0.554687976527824	0.189043436991066	0.326040648631865	0.228251916587931	-0.0427970304319905	0.396983518450477	-0.731702005025148	0.258765299017817	1.05444702157004	-0.255189100584538	-0.200493514735071	0.184245732012516	-0.485669777985691	-0.141923235333642	-0.21806469069871	-0.0850901669298465	-0.284298796789476	-0.506340383158885	0.141820217332782	-0.338967664027794	-1.31316519539898	0.548958586051416	-1.21637832069095	0.162277755509615	0.471477504615966	-0.981974490661837	-0.312199419721009	-0.294741271755456	-0.130760933475428	-0.150447769240339	-0.198526166855753	-0.11699666258537	0.057211525037122	0.000943172813049758	0.160309811972932	-0.499369635755731	0.375924886755805	-0.180726081297324	-0.112753818205194	-0.128510299369433	0.0656793643541544	-0.305958127275381	-0.0385760734948116	-0.0639122056534111	-0.527464868916565	0.174714049065545	0.181920789726199	-0.673574937259309	-0.746545838115534	-0.584371838447339	-0.587887523733639	-0.858237998047326	-0.318008675586256	0.782977598335068	0.878963181822491	0.234209967221047	-0.188982236504614	-0.339895371210135	-0.398964075296534	-0.188982236504614	-0.188982236504614	-0.0411869026016832	-0.0633065567885115	-0.587846157445906	-0.249859546440323	-0.633933409252521	-0.423746363890926	-0.139142796907898	0.189875759038267	-0.188982236504614	-0.340078979595558	0.517996784716117	-0.4005333426305	-0.27234756051885	-0.271955194869367	-0.00703540228824956	0.789072218215076	1.23889640281391	1.02895768834832	0.0683924206978709	-0.0498020855126456	-0.536601512439933	0.043507957880666	-0.188982236504614	0.214878695147127	-0.512755466625216	-0.849750360455623	1.34327560023537	0.319011943250367	0.543783368395687	-0.675711135056775	-0.913807901985507	-0.457758641585252	-0.512776245474652	-0.731853194483362	-0.400821436634995	-0.188982236504614	NA	-0.620873133168946	0.0174903442976374	0.240864318117132	-0.188982236504614	-0.399289050854247	0.428372068444378	NA	1.32647394504368	-0.512429985468087	-0.512817389934186	-0.789368483636358	-1.04056311258459	-0.789464869502646	0.777805660982837	-0.748146623448724	-0.222733801117668	-0.218887323717097	0.00438152229953162	-0.15628171219928	-0.348480437355982	-0.346066964680262	-0.68211833705389	0.232547289711339	-0.272167955698857	-0.0262296807239097	-0.452915041785482	-0.400069962881342	-0.272347700408832	0.910496319902485	0.268200532930139	0.819019070748761	-0.400836907875472	1.04891477143349	0.634450853216939	0.325109539720577	-0.457708273768938	-0.56672463265684	-0.318812244399649	-0.281841459662478	-0.0695676774637725	-0.415040791806449	0.113509818057406	-0.111992959359504	0.19709857533113	0.514393848648977	-0.340140760811232	-0.789812354512991	0.266209950670956	-0.136057207361048	-0.188982236504614	-0.328636199478359	-0.23185731751745	0.487306010586044	-2.39327783418086	-0.512169506311948	-0.512579925587743	-0.50671136671799	-0.18448108631827	-0.272345915255253	-0.73141901608792	0.252945094589143	-0.620358882562062	-0.512343129353096	-0.340162971048432	-0.188982236504614	-0.188982236504614	NA	0.0338043416912649	-0.258082168990657	-0.126698800033272	0.230259637370653	0.14453164819029	0.483822702827964	-0.210343549938442	-0.181418894335981	-0.0614978529533556	0.203215832620903	-0.151581141396619	-0.45676823214434	-0.146037031844662	-0.151049669382458	-0.171211596534083	0.77195910607717	-0.566819062563276	-0.400862841388405	NA	-0.27234796568586	NA	NA	-0.621024863187667	-1.87934028750546	-0.621000871833288	-0.272351991578882	-0.188982236504614	0.0264856358108095	-0.340154504467495	-0.61607974195792	-0.457608121348963	-0.340162972342234	-0.355877087153965	0.321960289802753	-0.330895078562529	0.15787257680174	-0.139659108194259	-0.272105899560749	NA	1.03129598212717	-0.400819136372775	0.636956905890702	-0.619130707358871	-0.0738412747251903	0.640521822676319	-0.207654245732724	-0.188982236504614	-0.457737758631513	-0.340164118945382	-0.98077611638369	-0.730953491354766	-0.148205695772889	-0.00870105921594736	0.311662128869372	0.3146946864939	-0.333688624903948	1.19425709128975	1.51768995503876	-0.272284067566666	-0.73172054031551	-0.675794991284316	-0.400856297749871	0.549070967567309	1.6704157022791	1.15396953528759	0.727286923077227	-0.0381789308713276	-1.42452869621574	-0.271179870108221	-0.913653453238073	-0.850185785711014	-0.731644678486519	1.5703507677191	-0.729903414766522	-0.456432761351099	-0.565966496759869	-0.340139012530224	-0.181805480871066	-0.793399817166035	-0.973856447102789	0.12759424673586	0.383798599282179	0.300663749072407	-0.293991659670928	-0.400806232400017	-0.115476527093895	0.442253474533217	-0.400628072685236	NA	0.079945066291654	-0.119535805188725	-0.400502445583652	-0.121049669029741	0.256439932571162	-0.339899601993765	1.33643513429126	1.35453953931433	-0.621054773545627	0.0415175881854775	0.0496081990265247	0.0469525709052992	-0.546031532844218	NA	NA	0.275155196398749	0.000656196282069358	-0.512772352395742	-0.511466100072425	-0.339237992960405	-0.67432005922333	0.744902489693662	-1.13373909503747	0.23406105617791	-0.188982236504614	-0.272260072576847	-0.980287720263783	-0.512809055386422	-0.272350943049874	-0.0978672817667437	0.155781043019402	-0.689902598338576	-0.405051687369384	0.195638293723055	-0.675787686260277	0.818558148091284	-1.13334565162432	0.882911242769858	0.134839360537292	0.122168244270825	0.445522121997101	-0.620834010886417	-0.400827492666596	-0.272345885967743	0.15827226561551	0.399649173864207	-0.240189202368408	0.134881832651208	-0.620259726114819	NA	-0.272258770433157	-0.457133759629853	-0.0649031799593845	0.280491876851041	-0.170750552960391	-0.189668130101238	-0.0241436838317403	-0.850182047712097	NA	-0.188982236504614	-0.400348994631553	0.211551517072767	-0.0125344084141378	-0.566864812944083	2.00777688766531	-0.123819809979199	-0.198221994191688	0.417009190126707	-0.340078003395233	-0.216274596720861	-0.00987129786104329	-0.0672647745589046	-0.607874778401655	0.494174574853483	1.40084119249776	-0.188982236504614	NA	-0.188982236504614	-0.339226311799235	1.38689570829986	-0.188982236504614	2.83431226578747	-0.62085744687154	-0.457760157532723	0.324493262791998	-0.169664479203491	2.9156097345517	-0.457811713282772	-0.675754192812754	1.57554579341812	0.756003717651596	-0.336901535932698	0.153393476804596	-0.995016460466938	0.18156969490356	2.40553703086196	0.692677917035929	0.554235422413395	-0.272347899350644	-0.272191486935502	1.3008518796069	-0.457817518576915	-0.220031033302536	0.173013444621781	-0.509420935355789	NA	-0.272280461880874	NA	1.69086074143854	-0.457707409359101	-0.512581248415529	-0.566790114203632	0.464920238829568	2.34513612014455	0.157914724467806	0.458437491746388	0.0874688183304865	0.270028511183003	-0.620395811513887	-0.512399067194753	-0.219253124684496	0.137068631621679	0.270634984450646	0.23797185862467	0.500903140058216	NA	-0.272304272223922	-0.272351932665633	NA	0.945345641452933	-0.457715418257232	0.255645632310747	0.334027526336464	-0.400714183594796	-0.675674971232449	-0.400750920876679	0.189680837938264	0.135813530249805	-0.913530435389117	0.185615330809954	-2.82788494619498	-0.270124398759118	0.98095499090954	-0.399863152693759	-0.188982236504614	0.39637232378256	-0.40031525690652	0.212533196788011	-0.278891262906205	-0.340134799975149	NA	NA	NA	-0.340139327533446	0.26277179060892	-0.512217657104726	0.300253950459155	-0.27234893910316	-0.499269686879666	-0.457822402813005	-0.301582059414353	-0.188982236504614	NA	-1.42533595137792	0.437247660472512	-0.272330282434833	-0.731918878629255	3.5948018493373	-0.188982236504614	-0.51271078876006	0.445991511041195	0.341320058420924	NA	-0.272349907159919	0.196913629063723	1.55501107094076	0.441899645041733	1.41369444646159	-0.400552068464612	0.147436004814423	0.227986681328943	0.329615218701618	0.44582235977824	-0.512018024873349	-0.400613281637773	0.532640506837288	NA	1.65123349034305	0.092248826677986	0.562864647622076	-0.188982236504614	0.167864505573779	-0.188982236504614	0.188120719391178	0.470071875120262	-0.188982236504614	-0.400873744283483	-0.272351735390738	-0.188982236504614	0.401120992144636	2.77511624577905	0.489143200563812	0.255677507855094	-0.188982236504614	-1.22059175901269	-0.27235233685466	-0.188982236504614	2.17859646999757	5.10252038562457	0.260809398481322	0.159949622039804	0.237128125125446	-0.215745660009352	0.237448403108865	0.641889592270966	-1.87842169159707	-0.272234516778141	0.254906621794982	2.85514007303613	-0.271391560628381	-1.13353972602831	1.11105814455191	-0.400857333694559	-0.272247327120477	0.275403682386224	-1.3163531079445	-0.620599838129512	-0.675307853582421	-0.139759386268496	0.236062073498864	-0.339990959619379	-0.188982236504614	0.466422642116822	0.331843611327544	0.178418285601854	-0.675689108550069	-0.512775189342752	-0.512670761604695	1.7352225845174	-0.73187007618794	0.177499107547994	-0.339958623185463	0.863583031583331	-0.339185350731503	1.94847165179701	-0.675809982005369	0.240589226865684	-0.340159892167362	1.12727335044067	-0.339997175912555	-0.565485689857778	0.687086334087725	-0.533736171885088	0.149089068925251	-0.302925626815071	-0.272233199224411	3.49758514678507	0.958180880574154	-0.512346921856243	-0.400809632634153	0.501054059416102	-2.40263522926199	-0.188982236504614	0.272618594646618	-0.272338702989398	-0.272288814980252	-0.27234379651352	0.441248123739315	-0.512691978659969	0.652415152756249	0.499987374231757	-0.188982236504614	NA	NA	-0.340145612216745	-0.913834737231448	0.38635582355789	-0.981504153010383	0.384705613570484	-0.188982236504614	-1.22026394679674	1.86587137555839	-0.272129407218026	NA	-0.511920430923019	1.076865213003	0.27497789432346	1.49246962958863	-0.272226043026419	NA	1.23672856773783	0.31345106889663	0.245059746300364	0.570211793974524	0.250454582576279	0.7288380988345	0.408058293958908	0.443724601077263	0.543059275310002	-0.45766491321828	-1.2201750416058	-2.10470681631166	-0.272345439344921	-0.188982236504614	0.327649487081082	-0.272290667667174	NA	-1.31688748956551	-0.272339865071067	-0.188982236504614	0.229587203205605	NA	-0.566838086803894	-1.21845879312435	-0.457606376183309	-0.400465585388315	NA	NA	NA	NA	NA	-0.27226242747825	0.122541129688016	-0.400839082379261	1.21862456929971	0.737181017660374	-0.188982236504614	-0.512708442192833	-0.512748552890109	0.276799091772623	-0.457667676157479	0.721431471431152	-1.13343548254852	-2.10452157359472	-0.400728460926774	0.40050770653921	0.194953492154585	0.505843045186306	1.71401877256863	-0.272340318611143	0.482179552646917	0.473458034981781	-0.3400016447869	-0.620130036048035	0.324879468573232	-0.0867489709931823	-0.272205841135641	-0.400887885398619	0.547290468258568	0.371809287126699	-0.188982236504614	0.500088334433371	-0.675344799683479	-0.850163627291462	0.702165222345564	-1.42640793195782	1.68371396613929	0.237148278750401	-0.400768662080967	-0.566876186765299	-0.188982236504614	3.53732461379721	-0.913852149824274	0.659197009204228	-0.981699068146384	0.553155396038454	-0.981711409739635	0.169076358802205	0.981202221604149	1.89513829822104	0.307215698904253	-0.512578216601235	-0.850109388478227	-0.675561431542795	NA	-0.675831503193793	-0.400816594529253	-0.340157081484905	0.318050305165829	-0.188982236504614	0.386387740782564	-0.33954791509432	0.487542059476985	-0.188982236504614	0.315960361369589	2.38989285340989	0.660268084771958	-0.400829510754058	-0.675795049661251	0.375562528577656	0.47202798735678	0.675818921463901	-0.272347127608691	0.382264033025227	-0.849942049041423	-0.73178924824355	0.73321951525385	0.197339829937832	-0.339999381399749	-0.272314540515274	-0.340167441509474	-1.22046865918711	0.902147249240733	-0.400221133989533	-0.400768539133143	-0.850201670703177	0.125052833151377	-3.5347485667031	-0.272341492280062	-0.400276838630661	0.559126442631276	0.67740589298819	-0.675697925311547	0.884015732470435	-0.913950473292163	-0.39935214185684	0.831801302464156	-0.188982236504614	0.614903836480743	-0.400886344908077	0.834004652865527	-0.566811238017137	NA	0.470580898881221	-0.620931049545699	-0.512751146150002	5.10252038562457	0.553508245836864	-0.340167535838911	-0.272342144793053	0.37119910840019	-0.272308500632369	2.69011813742095	-0.188982236504614	0.311623436074385	0.369212787133288	-0.566809556798277	1.10122746768735	0.424841114642412	-0.457784110080477	0.949237251539845	-0.339688591686791	0.694258201484901	-2.40299202853111	-0.340071578722407	-0.675243811016217	-1.42638825814733	-0.731889296912358	0.755672644845477	0.3531457010259	-0.457776148905374	-0.457778075130156	0.65428835602364	0.311540201880688	1.63527409928249	-0.188982236504614	0.72304333489493	0.658537990413529	0.734593898882453	-0.339306708563386	0.570150548035116	NA	-0.340155982861235	1.2025086255876	-0.272348396371816	0.378003831097966	-0.457723899612926	1.01500057966644	-0.340095238878052	0.453486386613937	0.369131814564622	0.461229796150957	0.305305381483942	-0.913898332882368	NA	0.3962006888084	1.02497976741524	0.817071346339084	-0.272220088303634	0.747688177367599	-0.566852738157812	-0.566781228749623	0.831107603579892	-0.188982236504614	-0.272070752301469	-0.271937276737318	-0.789742621641432	-0.914031672965606	0.540108782409966	-0.566887175969446	-0.620987964937848	-1.70021125234436	0.523977404895642	0.651054532342791	0.592848125307125	-1.0545105955199	-0.457708335760612	1.26724621807323	-0.620913821234886	-0.675489865086627	0.657439526038143	-0.849931837293865	-0.566784685160354	-0.340149501386919	-0.566852639323864	-2.8318782363638	2.40275466788245	0.438206225829927	-0.512723744963454	0.352643136975598	-0.340098686979365	-0.45775591695891	1.91517456311905	-0.914010931682328	1.17223436323203	-0.675686838134791	-0.400760058563665	-0.340146051789045	0.881037162995503	0.717535339793236	-0.566611648711373	0.489072580255692	-0.457799305465748	-0.340153426003231	-0.789651732685571	-0.789765548844138	0.28988708599379	1.27216233109148	-0.40087353030646	-0.400804388106941	0.949642942440841	-0.400767914980373	-0.272352389639431	-0.272334494434402	-0.34000570416014	2.84309156254124	3.53529651128839	-0.400838944855356	0.614727318488752	0.553301569336056	-0.512705761748001	-0.913965602744045	-0.675456450787493	-0.27225701410508	-0.400839207772559	-0.272250115847447	-0.566803651870859	-0.457790263744099	-0.340097882672732	-0.188982236504614	-0.272280870968908	0.396238016100105	0.495714128517002	-0.457728113709087	-0.40077329131541	-0.34006565922421	-0.566805343064904	0.41296831128477	0.558556135529634	-0.272240163038085	0.461008644253959	1.26793892288966	-0.340062811806513	-0.272343151760632	-0.2723523896561	-0.400840169873181	-0.566880697588376	NA	-0.457742872226362	0.337748450346029	1.12633138577024	-0.457757080888698	NA	NA	NA	NA	-0.34010830079686	1.29948610851851	0.554664943296259	-0.789744063252343	-0.675732590622409	1.85489747278356	-0.73188926765923	-0.675739244207692	-0.400841555051736	-0.400650702841038	-0.340166023845241	-0.188982236504614	0.517664768214734	1.81842609583699	-0.188982236504614	-0.188982236504614	-0.340099552483368	-0.457763134787519	-0.566852948764996	-0.188982236504614	-0.400820695068436	-0.512734960569652	0.335270594046421	-1.05422434150445	-0.272333385817002	-0.272269741347804	-0.188982236504614	-1.13344999385751	-0.400837244178851	-0.457608343016871	0.778509594095652	0.464468407706772	-0.457663351278996	-0.67556850247115	-0.400831291329059	NA	-0.340144542155408	-0.40076326453127	-0.340130813031113	-0.731836522552063	-0.188982236504614	-0.340084941202798	-0.340078520112787	-0.566874522702079	-1.1335886347754	-0.340147696553194	-0.850282627265511	1.10926296370199	-0.272259518357212	-0.675727274380069	1.95638436846738	0.821082551542978	-0.272257096555102	1.51040714115973	3.10200340214227	-0.981827912893462	-0.620917047337244	-0.620768661238811	-0.457780290917221	-0.457806566712602	-0.188982236504614	-0.400821366027687	-1.05446787057689	-0.272273783313026	0.778966933370893	-0.272352266715712	-0.188982236504614	-0.566852857586903	-0.981791445003711	-0.340079731392488	-0.400784070670503	-0.27228325751796	-0.340109635638813	-0.731746381613074	-0.340126761516212	-0.340140463397792	-0.56688260785904	-0.27233354506156	-1.55186217007298	-0.400818225143627	NA	NA	-0.457771855513847	NA	0.888871016175525	-0.188982236504614	0.689530806382517	-0.400876586681066	-0.188982236504614	-0.98176532822261	-0.850315444628679	-0.27232047860277	0.662021994066265	1.68120817708467	-0.272332818304392	-0.400746479461699	-0.398776231379964	-0.339922534194913	-0.4578123359015	-0.188982236504614	-0.981626752036762	-0.73183288257375	-0.566857571444987	-0.34004318800733	-0.27233168995937	-0.272352026730273	-0.188982236504614	1.0201916549428	-0.566866849065653	-0.621010128126711	-0.40087420836508	-0.340150903160049	0.967309848750405	-0.620856145110968	1.81905366860947	-0.188982236504614	-0.188982236504614	-0.340120690496252	-0.340158261942232	1.42209310157838	-0.675742605775503	-0.188982236504614	1.20987112184446	-0.188982236504614	-0.272320186797406	-0.512732869838195	0.89035321608425	-0.457813938437997	-0.731865624651668	-0.67567049604937	-0.620899334084239	-0.400721487479607	-0.620963304799597	0.572339878594622	-0.51273760257794	-0.914068339354701	NA	-0.512676603868969	-0.457799641495777	1.12424476497128	-0.340131019795608	NA	-0.340139282951306	NA	-0.188982236504614	0.499897752088827	0.352052347012438	-0.272283991289132	-0.675774185491649	0.944453270775143	-0.272339110664028	-0.27229340458768	-0.40085909112285	-0.188982236504614	-0.271795887152083	-0.27217979196657	1.28904514711257	-0.340102568533803	-0.272286338896063	-0.272222090285388	-0.27232627849317	-0.566915329747146	-0.621033250356219	-0.457840670388698	-0.512620122509183	-0.340055828283443	NA	-0.272318050047753	0.718379511161053	-0.272304617499748	-0.188982236504614	1.18411885012389	-0.340151385876205	-0.340143556661049	-0.675731672607611	NA	-0.566892956272133	NA	-0.457802392793933	-0.340158970790606	-0.188982236504614	1.855540478814	-0.188982236504614	-0.340160033117244	-0.27230171358905	-0.339798381649471	-0.400868848306191	-0.457832730789666	NA	1.55589701640634	-0.566920997825066	1.69743545411892	NA	NA	-0.40073252286172	-0.188982236504614	-0.620864124949765	-0.457682759253258	-0.56674588965339	-0.272311018037988	-1.13361560353678	-0.272337291479957	-0.457780599730659	-0.272341166068139	-0.850216067110869	-0.51267180231258	-0.339862925954057	-0.3401648873518	-0.188982236504614	-0.272302805109076	-1.21961300321361	1.81418721892334	-1.05426449557054	-0.2723393244991	-0.731887086847819	-0.339962041796986	NA	-0.339966427317452	-0.400729297739653	-0.188982236504614	-0.457699191988015	-1.31698996789853	-0.340153401130351	-0.620886147110709	-0.272019558229687	-0.34015347705011	-0.400823740617807	-0.340143144945446	-0.272351501552633	-0.675592496852847	-0.272351152547148	2.75626258976478	-0.272337239330366	-0.731765716972468	NA	-0.272347127087537	-0.400337878822145	-0.340129258378829	-0.272351745313335	-0.272340166488883	-0.512801687633317	-0.272328828501498	-0.188982236504614	-0.272351964664773	NA	-0.400883615318893	-0.675702229429105	-0.27234149647792	-0.340161729753771	1.20720505049715	-0.566655967693484	-0.340128698184235	-0.27234953723867	NA	-0.400714954954508	-0.400828320675777	-0.40087782749235	-0.340095343464291	-0.340074893013641	2.76279234021692	-0.914149819550723	-0.188982236504614	-0.512757647130165	0.183159426072218	-0.51269657022075	NA	-0.512797266130085	-0.789139618249141	-0.188982236504614	-0.512701971525195	-0.272271820582019	-1.13343777000588	-0.338812811225802	-0.188982236504614	-0.188982236504614	-0.340167338516717	-0.272352384757796	-0.512697159779958	-0.188982236504614	-0.272318832731061	0.890165652510236	-0.2723514641067	-0.56691878779791	-0.272349116482223	-0.400720458447785	-0.272341561275938	-0.272348634706997	0.978347250547831	-0.731640880719582	-0.2723486000089	-0.272348899676845	-0.400743372198067	-0.731667857988505	-0.272340965706055	-0.27235071939076	-0.400675452467883	-0.913788443844311	-0.188982236504614	1.5603187480626	-0.272350940594461	-0.400727240968564	-1.05444128631705	NA	-0.620708014299071	1.51692700541254	-0.457801192691566	NA	-0.400862029067251	-0.400716142392226	-0.340115360692189	-0.272350948705414	-0.98193507064427	-0.272352224524728	-0.188982236504614	-0.675508172159555	-0.340112546467515	-0.272345776852531	-0.27232070287238	-0.272352331911293	1.82892862929711	1.17898663321174	-0.272335059382837	-0.51265997576044	-0.62093279788845	-0.400821015462368	-0.27234148205903	-0.272342408227289	-0.675651578819578	-0.512722275089606	-0.512499008458548	0.907862033054151	-0.566663273389852	-0.188982236504614	-0.512794635276014	-0.566801762399595	-0.188982236504614	-0.340119243471431	-0.271931610592127	-0.566886457427292	NA	0.720601721242452	0.387710407953414	-0.457691290360606	2.14347659784659	-0.188982236504614	NA	1.56528465374522	1.70213295850635	-0.340165903548033	-0.400839771184288	-0.512772113425477	-0.457845212594524	-0.339709543624626	-0.188982236504614	1.19813048946938	-0.400819929422295	-0.340109198996197	-0.272351003065965	-0.188982236504614	-0.272217055255139	-0.188982236504614	NA	-0.188982236504614	-0.188982236504614	-0.457744064218111	-0.272349222121013	-0.338220031636792	-0.40086899818099	-0.400869835935432	-0.400888702455435	NA	-0.340162644632909	-0.67540983374054	-0.3399461555119	-0.340123253683774	1.559617259972	1.66595906969814	-0.98150613097305	0.959838118137341	-0.675595884336011	-0.566753969121919	-0.188982236504614	-0.457810139337219	-0.34016286077258	-0.188982236504614	NA	-0.272349135619159	-0.340158721853977	-0.340103604404016	-0.512723458456435	-0.272319158347081	-0.457500534714047	-0.40080179031747	NA	-0.400660016784237	-0.340029820956055	-0.400884097110742	-0.566776775385655	-0.340057934131657	-0.27235222791386	NA	-0.272352208082869	-0.188982236504614	-0.272265410492647	-0.340129718162667	-0.340127156056657	-0.34014577336331	2.93920413682252	-0.272348510868198	-0.340048906614974	-0.51277085506717	-0.566594405273349	-0.272350793095667	-0.457659663031076	-0.620700751091293	1.23672202532275	-0.272290451296832	-0.340155139310474	-0.340162369229377	-0.457770587605902	NA	NA	-0.400704255663418	-0.272119567333566	-0.272177609397731	-0.40070249007727	-0.51272048671524	-0.188982236504614	-0.457765528191393	-0.566759455940628	-0.45773498874117	-0.731668274578911	-0.731724075958243	-0.675706309948791	-0.188982236504614	NA	-0.850070572319604	-0.340076179672472	-0.566707856531852	-0.272335055957799	-0.272352101401432	-0.512650230504279	1.20917088924113	-0.272350967264824	0.723781609227548	-0.731693221885288	0.906103465805105	-0.850126986726199	-0.272278912769064	-0.272340198996744	-0.27206669886748	-1.13337468393055	-0.566790027825572	-0.457669191095777	-0.188982236504614	-0.339967911784971	-0.272211956202613	-0.272275396437004	-0.339950935762328	-0.620833222776311	-0.188982236504614	-0.188982236504614	-0.512767900202753	-0.188982236504614	-0.731684903046786	-0.188982236504614	-0.457778504500928	-0.272200746864704	-0.400840655855379	-0.188982236504614	-0.512686186482353	-0.621039592508229	-0.188982236504614	-0.850037513257193	-0.339910942106614	-0.339956373829627	-0.272220521807639	-0.272342012648827	-0.188982236504614	-0.272070426619798	-0.340118421513617	NA	-0.272330166361057	-0.272323651232342	-0.272324323889151	-0.188982236504614	-0.188982236504614	-0.272351798343239	1.03155521733647	-0.400877428625571	-0.340129083759605	-0.272271663042888	-0.512557094416703	-0.731687294894255	-0.340126913048404	1.13219218153085	NA	1.17116506337137	-0.340086549125003	2.84618871364459	0.82749503080388	-0.272350032596864	-0.188982236504614	-0.675645006390857	-0.272347747659405	-0.340070900773274	2.33453865924081	-0.272312882109917	-0.457773230166797	-0.188982236504614	-1.05439188817589	-0.340127102167514	-0.457773778571868	-0.981778548477555	-0.272351795104367	-0.27233713174585	-0.566654205702689	-0.400798943550781	-0.272333232854587	-0.400835646723595	-0.340108207643952	-0.40088530275541	-0.850159942503083	0.642922557870606	-0.620763937087267	-0.188982236504614	-0.271972628362721	-0.34011812253168	-0.457723953635123	-0.272324584931787	1.12432094349754	-1.05421701796615	-0.272352145348573	-0.512373814795233	-0.188982236504614	-0.272345136654003	-0.27231170573819	2.74669417123689	NA	-1.05452101363772	-0.340136296337001	2.77717154465475	-0.188982236504614	-0.400737699738962	-0.340066815057333	-0.512596006290685	-0.272067519979336	NA	-0.272344943991164	NA	1.03322005482662	-0.340163465462516	-0.272326470023602	-0.340115827081792	0.956291170092911	NA	-0.188982236504614	-0.340152273855958	-0.272316936936057	-0.188982236504614	1.00181064048602	-0.340108434054409	-0.188982236504614	5.10252038562457	-0.789820257597486	NA	1.27524659657946	-0.272338724570659	-0.340157822135966	-0.188982236504614	0.939147244598121	-0.34006218344418	-0.339980212347303	-0.272338867238923	-0.51278968686285	-0.3401482786915	-0.188982236504614	-0.188982236504614	2.10660450156214	-0.188982236504614	-0.512780235288504	-0.27232899671347	-0.188982236504614	-0.340092948045484	-0.400592704667146	-0.188982236504614	-0.789544698178386	3.48882906975469	-0.340129681194607	-0.340161446823865	-0.340052128564842	-0.340167013657898	-1.13299031985584	NA	-0.272343882958107	-0.272348395143735	-0.340152300840207	0.87731695734334	1.83665913070274	-0.340085649443073	-0.339902323586008	-0.188982236504614	-0.272349967747384	-0.789804522504217	-0.400865026222238	-0.400639095882538	-0.188982236504614	-0.566616077009391	-0.40086380053681	-0.34015891601388	-0.400360387999187	-0.272341922278563	-0.188982236504614	NA	-0.272019914928369	-0.457805390661636	-0.512589273091134	-0.400856998879189	-0.400636626549019	2.81488157834551	-0.272348939451995	-0.457690870875515	-0.188982236504614	-0.340157832759816	-0.40088379495901	-0.340109685204513	-0.272347326732495	-0.188982236504614	-0.272296565376467	-0.340153499978153	-0.457816235102419	-0.340079117190644	-0.340108033555347	-0.340139196319934	-0.400883580755645	-0.731779311051301	-0.188982236504614	-0.188982236504614	-0.188982236504614	-0.188982236504614	NA	-0.188982236504614	-0.34013797642517	-0.188982236504614	-0.272334453578711	-0.272316468780635	-0.457734975804708	-0.340148277612398	-0.400760302639142	-0.457780027154786	-0.78978336915988	-0.340145132492064	-0.272345931680663	-0.272261216760439	-0.339944174110344	-0.675737862278492	-0.339943080891742	-0.340155735096497	-0.400861541677508	-0.400788484529349	-0.272352366659673	-0.272340462263166	-0.188982236504614	-0.272349871428994	-0.340140915218409	-0.850116047443706	-0.188982236504614	-0.272351599653741	-0.340125335412318	-0.400834717803253	-0.272341457600323	3.49693506016858	2.44795711757119	-0.188982236504614	-0.188982236504614	-0.620693897071158	-0.272331493448704	1.80916287438353	-0.340147247814455	-0.272352202096211	-0.340163173684346	-0.188982236504614	2.72687165069089	-0.188982236504614	-0.188982236504614	3.51616838763232	-0.188982236504614	-0.272352123271057	-0.272352128196731	NA	-0.18898223650461
AD-03_seerum_pos	AD	F	50	NA	NA	NA	-0.506186567166084	1.2169182208078	1.21235866004019	-0.621019584910338	1.2383204046853	-0.16111040176441	-1.87952827909262	NA	NA	-0.40078604563182	0.281258428793787	0.440061997912443	0.286304557048518	-1.22008724174061	0.15792880333329	0.162052389646012	-0.365860965172861	0.150888815518959	-0.43233595492993	-1.42606206844138	0.588695334779599	0.570762130536658	0.889932995737169	0.263910560787931	0.346906046942744	0.631407454774669	-0.340159878443476	-0.340046440296482	-0.615378893184372	-0.188982236504614	-0.338273099589626	-0.908774923905001	-0.339474574093579	2.19754054697255	2.90848204401712	0.247008134428635	0.884249313852702	0.385620864250239	0.412889298592049	-0.454677180597075	-0.0540143414925239	0.231458754006435	-0.0898249912080695	0.424753763751414	NA	NA	-0.617649192378496	0.985189590734595	-0.619022680196714	-0.566342083667197	-0.675039892684793	-0.272348910666704	-0.188982236504614	NA	1.13558442213696	-0.34016124591736	-0.272324721714073	0.331519898407417	-0.400811703743726	-0.981490309727021	-0.911541769717405	-1.13734802632243	-1.3202281322123	-1.15103987040929	-1.45191864797511	-1.01248001076106	-1.03486259805839	-1.38924557482127	-0.0103705369958704	-0.85525097404986	-1.28711890998311	-0.90063305895399	-1.10219840208357	-0.769371981423958	-1.12082456631588	-0.880997478353793	-1.0635683342806	0.0983746758701539	-1.56827089682173	-1.05594696508898	-1.45804141724423	-1.38219610282356	-1.24393026170259	-0.944473912350876	-1.45097631921396	-1.03370531201365	-1.29752040095159	-1.14933109831955	-1.15072019444009	-1.06751554016663	-1.23856263517966	-1.25446955007483	-1.32601003732398	-0.995124928723704	-1.50534817250558	-0.694137060406287	-1.11423390782151	-1.45090607155575	-1.3235169612751	-1.28548896177324	0.118628185429341	0.0995046227024083	-0.454334705990646	0.649436360373378	-1.14077834347262	-1.15507226134539	-1.05351024078184	-1.25405990347457	-1.11636454082014	-1.20090632054405	-1.13867320591364	-1.47168082864723	-1.40235856147119	-1.31264430644035	-0.862001101098005	-0.986713749736494	-0.936133801016862	0.184631341872982	-1.06847496150884	-0.942332912537451	-1.24346410536193	-0.685507244044845	-1.10919948143328	-0.905387817021725	-1.15989180182563	-0.239599378041347	-0.956284642936696	-0.936695096247291	0.163970450278895	-1.32200996635195	-0.528390028273397	-1.02077394539742	-1.24176938186651	-1.29060745367619	-1.00104119221231	-0.896528062384637	-1.31278570707995	-0.529582221515404	-1.05962956158447	-0.882389171335166	-1.17770366224137	-1.3233920919338	-0.909926858404443	-0.720189826932485	-0.0629594724615302	-0.178088612440357	0.163444645624042	0.0424078315396132	-0.935681435716495	-1.2193691014659	-0.812836842264316	-1.36764472834218	-0.959359671054175	-1.07810876215269	-0.15084565286346	-0.597895955148967	-1.11245621086488	-1.26140661101949	-0.51076553474214	1.22409441478065	0.929545816685551	-0.188982236504614	-0.813255011547637	-0.577658965600245	-0.863757733380286	-0.591632127584794	-0.701600955717645	-0.999647065522381	-1.25510062480353	-0.364962106536544	-0.794825475067419	-1.259928545481	-0.466130790228339	-0.521709406527651	0.215667669481564	-1.23595424014271	-0.616938537759509	-1.20533618545942	-0.803804779538455	-0.743535636193051	-5.08723745584434	NA	0.374356393141699	0.442783865651677	-0.27234550508616	-0.398880160068219	2.07947642316257	-0.51236352164013	NA	0.978161795013191	2.78247240419797	-0.272320965318764	-0.965575108699582	-1.00283102365141	0.0921667448813433	-0.873598787204317	-0.876603678455044	-0.15683292905126	-0.981871230507663	-0.400838032460801	0.555961913632004	0.593212860971886	0.44500159303248	-1.05159947436912	-1.25940486633724	-0.876253501705102	-0.804660949770843	-1.11837204503945	-0.432634103840772	-2.10364484515478	-0.822967551364043	0.10037347433514	0.0846429739487204	-0.872939452233411	-0.574933376282301	-0.872056896036863	-1.05232381805752	-1.1207445353913	-1.21138166509343	-1.29606149159378	-0.286694542568692	-1.22408242127696	-1.19103793354988	-0.982131162058054	0.0483226659010304	0.259433481480516	-0.800018289048246	-1.06458953365502	-1.08477311288234	-1.08221233056285	-1.10858834412624	-0.445519301043623	-0.691800563009329	-1.13473058304325	-0.831272024177758	1.00350105121538	-0.926992348011552	0.568460617628137	-1.24158024626217	-0.784960906506708	-0.758758845074432	-0.955062561105323	-1.24238586269774	-1.17047858399197	-1.11891877738125	-0.913153909647085	-0.512639205491065	-0.7519958805339	-0.766519825815518	-0.586005721667618	-0.951923274860831	-0.823864342756367	-0.685824677180117	-0.0993089905361604	-0.367205458448863	1.31626738808102	-0.188982236504614	1.05293590772692	-0.730291104512696	-1.43949593303851	-0.862058784014719	-0.985817235660053	-0.730483770233666	-0.851385859516716	-0.961178364549579	-1.12948775043998	-1.1397916246845	-1.39812532138738	-0.765029211849524	-1.28718493517985	-0.196516718607431	-1.30799048988595	0.11236771372007	-1.4504251720154	0.667702493877676	-0.731702005025148	0.213298648149369	-0.914169149539821	-0.997521467989606	-1.16420346088882	0.110681671427339	-0.920653763750391	-0.787283362659068	-0.92507112230007	-0.848754167985239	-0.996912063316675	-1.05433675145749	0.1351492408723	-0.338967664027794	0.765430361994748	0.803626250010984	0.86665409666967	0.212037611172562	0.496371996342447	-0.981974490661837	-1.02493921102852	-1.28868469158489	-1.2415623459403	-1.02535822147923	-0.784884889544226	-0.84055203953423	-0.931892239519198	-1.34094089395927	0.0472741282325227	-0.814782717049517	0.557838083904559	-1.12470371723019	-1.14313708057921	-1.17782960322846	-1.12101402418206	-0.970798247197182	-1.30020378186973	-1.36150134252022	-0.753728657675055	0.0556212412673591	0.0891270471032287	-0.673574937259309	-1.07733355741425	-1.05473962820532	-1.16554659219819	-1.03897737574561	-1.48691962267246	0.925226719504031	1.13226994532949	0.205884965636187	-0.188982236504614	-0.339895371210135	-0.398964075296534	-0.188982236504614	-0.188982236504614	-0.964163657883933	-0.721029750000714	-1.3409765170166	-0.955825339856715	-0.432481403951294	-0.889896670676691	-0.819663266239813	0.132593048823902	-0.188982236504614	-0.340078979595558	-1.55062233257763	-0.4005333426305	-0.27234756051885	-0.271955194869367	-0.389630216964223	0.858733584464459	-0.84792139826336	1.29836134937511	-1.16661448975407	-0.77171379186258	-0.788064917669799	-1.21622539050304	-0.188982236504614	0.614630646870588	1.85392460176175	-0.849750360455623	1.34613359754442	0.324308251437436	0.542335819969856	-0.675711135056775	-0.913807901985507	2.03548063598299	-0.512776245474652	-0.731853194483362	-0.400821436634995	-0.188982236504614	NA	-0.620873133168946	-1.12724037114845	0.222230993809427	-0.188982236504614	-0.399289050854247	0.393962015540342	NA	1.31762164916131	-0.512429985468087	1.87823863614464	1.20526626015317	1.02234463143591	1.20362467429455	0.752229211490995	-0.793606635245905	-1.10527893351136	-1.35467727606469	-1.13671262516937	-1.18724469445717	-0.828217661193334	-1.08913835931132	-1.08210886600188	0.26178624764319	-0.272167955698857	-0.885835930009356	-0.452915041785482	-0.400069962881342	-0.272347700408832	0.984050689533211	0.196139382911459	-1.05200423784833	-0.400836907875472	-0.913869462229561	0.892688887652479	0.292119112243397	-0.457708273768938	1.76793672136434	-0.991281604724191	-0.886617300125223	-1.18335011038566	-1.33955507202889	-0.766926763927496	-1.36124642178084	0.0645429008903889	-1.5499667839685	-0.340140760811232	-0.789812354512991	0.273531451081489	-1.03024830203408	-0.188982236504614	-0.696138024114309	-1.08693883610949	-1.01067082897096	0.359078932426787	-0.512169506311948	-0.512579925587743	-1.00123647389434	-0.666646375988014	-0.272345915255253	1.33052701482252	0.3217374775518	1.66622510378886	1.9545782674537	-0.340162971048432	-0.188982236504614	-0.188982236504614	NA	0.117581363304697	-0.00988607015488021	-0.481832167164865	0.201573337901595	0.140994779344774	0.485217908215575	-0.202810322191965	0.128205129929075	-0.261775781767129	0.16442503212239	-0.600775066315211	-0.45676823214434	0.267742387554092	-0.188484688196461	-0.335567893516201	-1.22024180354323	-0.566819062563276	-0.400862841388405	NA	-0.27234796568586	NA	NA	1.51401760565062	0.479844046794826	1.51933473985136	-0.272351991578882	-0.188982236504614	0.361571545272042	-0.340154504467495	-0.61607974195792	-0.457608121348963	-0.340162972342234	-0.194621207618916	-0.117273937009552	-0.0692044158662684	0.225711425370934	0.0101929935420768	-0.272105899560749	NA	1.24503312048434	2.34352106339644	0.737232311127611	-0.619130707358871	-0.0335209120161157	0.190266132201205	-0.425233073394114	-0.188982236504614	-0.457737758631513	-0.340164118945382	0.998316820390324	-0.730953491354766	-0.170365304021303	-0.180463385298244	0.302174804365034	0.321832240263026	-1.15133674162672	-0.789149964297574	-0.620873325753816	-0.272284067566666	-0.73172054031551	-0.675794991284316	-0.400856297749871	-1.69882519220465	-0.566678641720256	-0.850342983411462	0.55664286600384	-1.13243317445817	0.624540877619421	-0.271179870108221	-0.913653453238073	-0.850185785711014	-0.731644678486519	-0.620379369185241	-0.729903414766522	-0.456432761351099	-0.565966496759869	-0.340139012530224	-0.899106869281587	-1.11221204883693	-0.973856447102789	0.132598519281	0.0131546602463064	0.294553126649242	0.0340706691018704	-0.400806232400017	-1.32099244575958	0.467365233022526	-0.400628072685236	NA	0.132693545520398	0.459863490128098	0.392879391165775	0.49994734859197	0.293049221314246	-0.339899601993765	-0.73104741711263	-0.675354569613424	-0.392495947544244	0.0674650064058921	0.0602323243141866	-0.247631778635941	0.442230395978851	NA	NA	0.271514436877975	0.245544051442879	-0.512772352395742	-0.511466100072425	-0.339237992960405	1.3860697780672	0.909643762092158	0.825624777872376	0.296314183729579	-0.188982236504614	-0.272260072576847	-0.980287720263783	-0.512809055386422	-0.272350943049874	-1.27024675326811	-0.69656409641353	-0.533413057871451	-1.25613344048694	0.0748625407924263	-0.675787686260277	-1.21905546139414	0.852069293304053	-1.13333272711354	0.725711241830707	0.31512719380852	0.44719164608192	-0.620834010886417	2.37442257011298	-0.272345885967743	0.109276192697498	0.338012344792346	-0.934173983421577	-0.851961419929844	1.55720961717882	NA	-0.272258770433157	-0.457133759629853	0.0401171165783289	0.269294816553459	0.171505965720808	-0.195146263841947	0.102221685381496	-0.850182047712097	NA	-0.188982236504614	-0.400348994631553	0.266961690692641	-0.84530587228231	-0.566864812944083	-0.565645908445403	-1.04767803195278	-0.980761596993982	-2.103913091025	-0.340078003395233	-1.06857139490358	-0.125330518259471	0.403722092131851	0.602955859326995	-1.87928219469091	1.77794582185902	-0.188982236504614	NA	-0.188982236504614	-0.339226311799235	1.48306469317687	-0.188982236504614	-0.340130379792293	-0.62085744687154	-0.457760157532723	0.281149245637274	-1.3459379782067	-0.340058103036098	-0.457811713282772	-0.675754192812754	-0.620368222215705	1.01022688143036	-0.336901535932698	0.127458163645239	-1.05767822084551	0.0951118906119655	-0.400817207791543	0.612978930139	0.604658410725141	-0.272347899350644	-0.272191486935502	-0.731809814598671	-0.457817518576915	0.0389409275275723	0.231042784349712	0.512888765353523	NA	-0.272280461880874	NA	-0.566944461733295	-0.457707409359101	-0.512581248415529	-0.566790114203632	0.496099589178517	-0.400849464685113	0.0897134154763295	0.461619060066806	-1.24879928356256	0.19688421800168	1.55850274715462	-0.512399067194753	0.651291252675877	0.00682037365850416	0.300306585006068	0.267698828502699	0.49973918891536	NA	3.47089204779428	-0.272351932665633	NA	1.01339481983096	-0.457715418257232	0.225487266615207	0.298022361821081	-0.400714183594796	-0.675674971232449	-0.400750920876679	0.0861807471531304	0.071541699567906	-0.913530435389117	0.156063844237243	0.257654065215646	-0.270124398759118	0.961461463760824	-0.399863152693759	-0.188982236504614	0.398228143684298	-0.40031525690652	0.0303051950119226	-0.861400164901564	-0.340134799975149	NA	NA	NA	-0.340139327533446	-1.09538254152577	-0.512217657104726	0.264361428163792	-0.27234893910316	-0.96302404589931	-0.457822402813005	-1.37252011438313	-0.188982236504614	NA	0.6957989615336	0.443147655478448	-0.272330282434833	-0.731918878629255	-0.272322303591642	-0.188982236504614	-0.51271078876006	0.423183036102396	0.271212156321417	NA	-0.272349907159919	0.149596525956318	-0.621049860404733	0.000322955651461933	1.39527737015463	-0.400552068464612	0.113435062818769	-0.712514206755058	0.346989690431943	0.436107165540469	-0.512018024873349	-0.400613281637773	-1.70004058178465	NA	-0.566099560748692	-1.14680959996136	0.532406549863131	-0.188982236504614	0.0734274522870364	-0.188982236504614	0.219571853312874	0.517976330962433	-0.188982236504614	-0.400873744283483	-0.272351735390738	-0.188982236504614	0.400139579727679	-0.340131054429466	0.444742803222827	0.287089521946051	-0.188982236504614	-1.22059175901269	-0.27235233685466	-0.188982236504614	-0.457790717717604	-0.188982236504614	0.287665859671073	0.129475985017679	0.21616526746273	-1.11660482288224	0.263055451262847	0.670353825309662	0.513465643375659	-0.272234516778141	0.191669643304989	-0.33989983349603	-0.271391560628381	0.877583352953325	1.11534573610336	-0.400857333694559	-0.272247327120477	0.28583079338017	0.691069880743918	-0.620599838129512	1.4729062245608	-0.432591485064363	0.2501725017778	-0.339990959619379	-0.188982236504614	0.435967884392779	0.248202130812293	0.122387157220216	1.39250965415846	-0.512775189342752	-0.512670761604695	-0.566921940225643	-0.73187007618794	-1.7143094778126	-0.339958623185463	0.820337568667359	-0.339185350731503	-0.45749118589615	1.46892659741052	0.188779359934591	-0.340159892167362	-0.849866576308705	-0.339997175912555	-0.565485689857778	0.653607289160373	-1.06150593449333	0.118364126665716	-0.736502569233136	-0.272233199224411	-0.272333948886416	-0.981615447929967	-0.512346921856243	-0.400809632634153	-1.87882203600306	0.402115666933198	-0.188982236504614	-1.68767296063004	-0.272338702989398	-0.272288814980252	-0.27234379651352	0.446963223244769	-0.512691978659969	0.636403720038598	0.490380338092753	-0.188982236504614	NA	NA	-0.340145612216745	-0.913834737231448	0.350348723253958	0.987883259256054	0.344499949256596	-0.188982236504614	0.749203243653219	-0.512724167562005	-0.272129407218026	NA	1.86142526453267	-0.788864361823451	0.211526257647033	1.4075564120712	-0.272226043026419	NA	-0.730978065080439	0.320413608496922	0.260830408969518	-1.55192463011554	-3.53217341121639	0.729054294743797	0.372648185103436	0.457003318371482	0.554804840588583	-0.45766491321828	0.747115985253263	0.398027331465972	-0.272345439344921	-0.188982236504614	0.249151260036103	-0.272290667667174	NA	0.702747743743324	-0.272339865071067	-0.188982236504614	0.170530766285892	NA	-0.566838086803894	0.764279271825877	-0.457606376183309	-0.400465585388315	NA	NA	NA	NA	NA	-0.27226242747825	0.162422297074214	-0.400839082379261	-0.789473062678041	0.773227723731853	-0.188982236504614	-0.512708442192833	-0.512748552890109	0.235963462694747	-0.457667676157479	0.7161615476004	-1.13343548254852	0.405308629331003	-0.400728460926774	0.36151201533252	-0.541981391474562	0.461206238739255	-0.566937811344359	-0.272340318611143	0.485243696545699	-1.87931687111595	2.70250341246365	-0.620130036048035	-2.83154102522943	-1.48228701756622	-0.272205841135641	2.41755775243822	0.560674889125122	0.312335032217239	-0.188982236504614	-1.87920132916887	1.33004038624579	1.10917153616793	-1.31687818694486	-1.42640793195782	-0.674776393186477	0.20734245571436	-0.400768662080967	-0.566876186765299	-0.188982236504614	-0.272352282823462	-0.913852149824274	0.663985712431737	-0.981699068146384	0.587134317159749	-0.981711409739635	0.102467739621998	1.06479017426628	-0.5127128206699	0.271304863125512	-0.512578216601235	1.1246470778304	1.5056805234198	NA	1.42497696460609	2.47464490193155	-0.340157081484905	-2.8319349736919	-0.188982236504614	0.34157227496911	-0.33954791509432	0.568557777132044	-0.188982236504614	-2.83184760465022	-0.400832488221396	-1.42618070066805	-0.400829510754058	-0.675795049661251	0.354179594453079	0.47925553441391	0.620752754446342	-0.272347127608691	0.360274094831708	1.11360799217305	1.30612263765309	0.702248513451467	0.0538417463353336	-0.339999381399749	-0.272314540515274	-0.340167441509474	0.782980800234073	0.894447598222591	-0.400221133989533	-0.400768539133143	1.12977281321707	0.0774291473278957	0.247755346863188	-0.272341492280062	-0.400276838630661	-1.70017201532319	-1.42639256331741	-0.675697925311547	1.01222560555546	1.08966135110106	-0.39935214185684	0.833036029900284	-0.188982236504614	0.593927557825148	-0.400886344908077	-1.1334863100305	-0.566811238017137	NA	-2.10493504636882	-0.620931049545699	-0.512751146150002	-0.188982236504614	0.505946557073566	-0.340167535838911	-0.272342144793053	-2.40343042769994	-0.272308500632369	-0.339869055221759	-0.188982236504614	0.275806480063476	-2.40364013129674	-0.566809556798277	1.10502651428418	0.408272753203482	-0.457784110080477	-0.98133938627319	-0.339688591686791	0.689469749606761	0.39699404478011	-0.340071578722407	-0.675243811016217	-1.42638825814733	-0.731889296912358	-1.31710814053065	0.351182105503728	-0.457776148905374	-0.457778075130156	-1.42615993586124	-2.83160928154693	-0.566429738963526	-0.188982236504614	0.838288330707437	0.663829590696789	0.701828405896075	-0.339306708563386	0.528940453702453	NA	-0.340155982861235	1.22253586626606	-0.272348396371816	0.370932870421096	-0.457723899612926	-0.91382770836031	-0.340095238878052	0.398635980424385	0.337054852863189	0.465652705174842	0.257701909233859	-0.913898332882368	NA	0.341722316292956	1.03696780926195	0.792821197277864	-0.272220088303634	0.794112022879869	-0.566852738157812	-0.566781228749623	0.836288246892228	-0.188982236504614	-0.272070752301469	-0.271937276737318	1.19537343615052	1.02537968612159	-1.70009370343349	1.67904099692708	-0.620987964937848	0.527378338784329	-1.69981751399541	-1.42618837879984	0.57492106372185	-1.0545105955199	-0.457708335760612	-0.731828046589454	1.51748091303238	-0.675489865086627	0.60982398557528	1.07040385802224	-0.566784685160354	-0.340149501386919	-0.566852639323864	0.277664965176916	-0.400884629483633	0.420718050571797	-0.512723744963454	-2.83243266967721	-0.340098686979365	2.05416952220466	-0.512582960797256	1.05248373994309	-0.789664379796525	-0.675686838134791	-0.400760058563665	-0.340146051789045	0.913404889164688	0.693753865163791	1.62452888416119	0.421540921241951	-0.457799305465748	2.87372118348887	-0.789651732685571	-0.789765548844138	0.291640631288733	-0.731749319585478	-0.40087353030646	-0.400804388106941	-0.981733206185892	-0.400767914980373	-0.272352389639431	-0.272334494434402	-0.34000570416014	-0.340142632971555	-0.272352108392252	-0.400838944855356	-1.55209095319906	0.525081083436108	-0.512705761748001	1.03754174807806	1.36456968736474	-0.27225701410508	-0.400839207772559	-0.272250115847447	-0.566803651870859	-0.457790263744099	-0.340097882672732	-0.188982236504614	-0.272280870968908	-2.40379989955449	0.467576633304928	-0.457728113709087	-0.40077329131541	-0.34006565922421	-0.566805343064904	0.43882294106788	0.501563756329264	-0.272240163038085	0.448942913481885	-0.731754866045326	-0.340062811806513	-0.272343151760632	-0.2723523896561	-0.400840169873181	-0.566880697588376	NA	-0.457742872226362	-2.83295491645672	1.0817069201917	-0.457757080888698	NA	NA	NA	NA	-0.34010830079686	1.25833401380258	0.528003081990711	-0.789744063252343	-0.675732590622409	1.83870211457153	-0.73188926765923	-0.675739244207692	-0.400841555051736	-0.400650702841038	-0.340166023845241	-0.188982236504614	0.459353513037193	-0.512423609456517	-0.188982236504614	-0.188982236504614	-0.340099552483368	-0.457763134787519	-0.566852948764996	-0.188982236504614	-0.400820695068436	-0.512734960569652	0.308521710400353	0.879652809492249	-0.272333385817002	-0.272269741347804	-0.188982236504614	0.836001255765681	-0.400837244178851	2.09744737170304	-1.22049164531331	0.438928413664085	-0.457663351278996	1.38097861090992	-0.400831291329059	NA	-0.340144542155408	-0.40076326453127	-0.340130813031113	-0.731836522552063	-0.188982236504614	-0.340084941202798	-0.340078520112787	-0.566874522702079	-1.1335886347754	-0.340147696553194	-0.850282627265511	-0.85026523822238	-0.272259518357212	-0.675727274380069	-0.566120428138422	-1.13369794784134	-0.272257096555102	-0.620939673820194	-0.339400759059564	-0.981827912893462	-0.620917047337244	1.54647581496828	-0.457780290917221	-0.457806566712602	-0.188982236504614	-0.400821366027687	0.896628603922425	-0.272273783313026	0.745194546785196	-0.272352266715712	-0.188982236504614	-0.566852857586903	-0.981791445003711	-0.340079731392488	2.37035185319094	-0.27228325751796	-0.340109635638813	-0.731746381613074	-0.340126761516212	-0.340140463397792	-0.56688260785904	-0.27233354506156	0.619614927208098	-0.400818225143627	NA	NA	-0.457771855513847	NA	-1.05448049167106	-0.188982236504614	-1.31714145643267	-0.400876586681066	-0.188982236504614	0.960203765475309	-0.850315444628679	-0.27232047860277	0.672676900480735	-0.566617234403857	-0.272332818304392	2.35341450239277	-0.398776231379964	-0.339922534194913	-0.4578123359015	-0.188982236504614	0.943278901625287	-0.73183288257375	-0.566857571444987	-0.34004318800733	3.4950127731765	3.53457771964065	-0.188982236504614	-0.913852802375673	1.67323693274992	-0.621010128126711	-0.40087420836508	-0.340150903160049	0.990248143586464	1.49822337820754	-0.512333253634086	-0.188982236504614	-0.188982236504614	-0.340120690496252	-0.340158261942232	-0.6754314458456	1.38707722667897	-0.188982236504614	1.19275789525779	-0.188982236504614	-0.272320186797406	-0.512732869838195	0.958675451726201	-0.457813938437997	1.35065299814095	-0.67567049604937	-0.620899334084239	-0.400721487479607	-0.620963304799597	0.541858455838622	-0.51273760257794	-0.914068339354701	NA	-0.512676603868969	-0.457799641495777	-0.850107806885828	-0.340131019795608	NA	-0.340139282951306	NA	-0.188982236504614	0.475551216379788	0.346865635393746	-0.272283991289132	-0.675774185491649	-0.981828628482936	-0.272339110664028	-0.27229340458768	-0.40085909112285	-0.188982236504614	-0.271795887152083	3.4075501639495	-0.731729230071077	-0.340102568533803	-0.272286338896063	-0.272222090285388	-0.27232627849317	-0.566915329747146	-0.621033250356219	-0.457840670388698	1.81358231591137	-0.340055828283443	NA	-0.272318050047753	0.704356517817524	-0.272304617499748	-0.188982236504614	1.15747118677411	-0.340151385876205	-0.340143556661049	-0.675731672607611	NA	-0.566892956272133	NA	2.06566828312704	-0.340158970790606	-0.188982236504614	-0.512773059881817	-0.188982236504614	-0.340160033117244	-0.27230171358905	-0.339798381649471	-0.400868848306191	-0.457832730789666	NA	-0.621020574302482	-0.566920997825066	1.6789508310393	NA	NA	-0.40073252286172	-0.188982236504614	-0.620864124949765	-0.457682759253258	-0.56674588965339	-0.272311018037988	-1.13361560353678	-0.272337291479957	-0.457780599730659	-0.272341166068139	1.08988246757379	-0.51267180231258	-0.339862925954057	-0.3401648873518	-0.188982236504614	-0.272302805109076	0.739957106458193	-0.512656045150173	1.00201832674196	-0.2723393244991	-0.731887086847819	-0.339962041796986	NA	-0.339966427317452	-0.400729297739653	-0.188982236504614	-0.457699191988015	-1.31698996789853	-0.340153401130351	-0.620886147110709	-0.272019558229687	-0.34015347705011	-0.400823740617807	-0.340143144945446	3.53118615358625	-0.675592496852847	-0.272351152547148	-0.340110066654861	-0.272337239330366	-0.731765716972468	NA	-0.272347127087537	-0.400337878822145	-0.340129258378829	-0.272351745313335	-0.272340166488883	-0.512801687633317	-0.272328828501498	-0.188982236504614	3.54706680164447	NA	-0.400883615318893	1.38517851128068	-0.27234149647792	-0.340161729753771	1.19372037010149	-0.566655967693484	-0.340128698184235	-0.27234953723867	NA	-0.400714954954508	-0.400828320675777	-0.40087782749235	-0.340095343464291	2.76070451430693	-0.340118997749308	1.06861863308593	-0.188982236504614	-0.512757647130165	0.0686192401943121	-0.51269657022075	NA	-0.512797266130085	-0.789139618249141	-0.188982236504614	-0.512701971525195	-0.272271820582019	-1.13343777000588	-0.338812811225802	-0.188982236504614	-0.188982236504614	2.84220828157955	-0.272352384757796	-0.512697159779958	-0.188982236504614	-0.272318832731061	-1.05445295815496	-0.2723514641067	-0.56691878779791	-0.272349116482223	-0.400720458447785	-0.272341561275938	-0.272348634706997	-0.981258929799635	-0.731640880719582	-0.2723486000089	-0.272348899676845	-0.400743372198067	-0.731667857988505	-0.272340965706055	-0.27235071939076	-0.400675452467883	1.13560276056733	-0.188982236504614	-0.620760433915337	-0.272350940594461	-0.400727240968564	-1.05444128631705	NA	-0.620708014299071	1.49573390817489	-0.457801192691566	NA	-0.400862029067251	-0.400716142392226	-0.340115360692189	-0.272350948705414	0.997568087546707	3.53653232139842	-0.188982236504614	1.3713845509197	-0.340112546467515	-0.272345776852531	-0.27232070287238	-0.272352331911293	1.86206607766949	-0.789707107954437	-0.272335059382837	-0.51265997576044	-0.62093279788845	-0.400821015462368	-0.27234148205903	3.57190775199939	-0.675651578819578	-0.512722275089606	-0.512499008458548	-1.05458740102194	-0.566663273389852	-0.188982236504614	-0.512794635276014	-0.566801762399595	-0.188982236504614	-0.340119243471431	-0.271931610592127	1.71709049387737	NA	0.664453160681526	0.399744472109034	2.07851979676166	-0.457829775950643	-0.188982236504614	NA	-0.620813540699839	-0.566733070636299	2.84952505546843	-0.400839771184288	-0.512772113425477	-0.457845212594524	-0.339709543624626	-0.188982236504614	1.15349617501383	-0.400819929422295	-0.340109198996197	-0.272351003065965	-0.188982236504614	-0.272217055255139	-0.188982236504614	NA	-0.188982236504614	-0.188982236504614	2.08671574554364	-0.272349222121013	-0.338220031636792	-0.40086899818099	-0.400869835935432	-0.400888702455435	NA	-0.340162644632909	-0.67540983374054	-0.3399461555119	-0.340123253683774	-0.621000945951827	-0.566694512911798	-0.98150613097305	-0.981485794195454	-0.675595884336011	-0.566753969121919	-0.188982236504614	-0.457810139337219	2.84383427314348	-0.188982236504614	NA	-0.272349135619159	-0.340158721853977	-0.340103604404016	1.82465492034225	-0.272319158347081	-0.457500534714047	-0.40080179031747	NA	-0.400660016784237	-0.340029820956055	-0.400884097110742	-0.566776775385655	-0.340057934131657	-0.27235222791386	NA	-0.272352208082869	5.10252038562457	-0.272265410492647	-0.340129718162667	-0.340127156056657	2.8548469979515	-0.340049973900234	3.52092119781518	-0.340048906614974	-0.51277085506717	-0.566594405273349	-0.272350793095667	-0.457659663031076	-0.620700751091293	-0.789694654416573	-0.272290451296832	-0.340155139310474	-0.340162369229377	2.15278478958575	NA	NA	-0.400704255663418	-0.272119567333566	-0.272177609397731	-0.40070249007727	-0.51272048671524	-0.188982236504614	-0.457765528191393	-0.566759455940628	-0.45773498874117	-0.731668274578911	-0.731724075958243	-0.675706309948791	-0.188982236504614	NA	1.09166931219959	-0.340076179672472	-0.566707856531852	-0.272335055957799	-0.272352101401432	1.84968929364069	-0.789624579445396	-0.272350967264824	-1.31675067602124	1.26628772061809	0.902906220522421	-0.850126986726199	-0.272278912769064	-0.272340198996744	-0.27206669886748	0.820406967792034	-0.566790027825572	2.1680387956578	-0.188982236504614	-0.339967911784971	-0.272211956202613	-0.272275396437004	-0.339950935762328	-0.620833222776311	-0.188982236504614	-0.188982236504614	-0.512767900202753	-0.188982236504614	1.25515912878914	-0.188982236504614	-0.457778504500928	-0.272200746864704	-0.400840655855379	-0.188982236504614	-0.512686186482353	1.52966672576214	-0.188982236504614	-0.850037513257193	-0.339910942106614	-0.339956373829627	-0.272220521807639	-0.272342012648827	-0.188982236504614	-0.272070426619798	-0.340118421513617	NA	-0.272330166361057	-0.272323651232342	-0.272324323889151	-0.188982236504614	-0.188982236504614	-0.272351798343239	-0.913902461799433	-0.400877428625571	-0.340129083759605	-0.272271663042888	1.82931929201686	-0.731687294894255	-0.340126913048404	1.06609099376501	NA	-0.789643680822944	-0.340086549125003	-0.340166654079108	-1.13335729476941	-0.272350032596864	5.10252038562457	-0.675645006390857	-0.272347747659405	-0.340070900773274	-0.400817318984088	-0.272312882109917	-0.457773230166797	-0.188982236504614	-1.05439188817589	-0.340127102167514	-0.457773778571868	1.00681414856923	-0.272351795104367	-0.27233713174585	1.63569586919139	-0.400798943550781	-0.272333232854587	-0.400835646723595	-0.340108207643952	-0.40088530275541	-0.850159942503083	0.628253323023322	1.53534590721155	-0.188982236504614	-0.271972628362721	-0.34011812253168	-0.457723953635123	-0.272324584931787	-0.850267258460285	-1.05421701796615	-0.272352145348573	-0.512373814795233	-0.188982236504614	-0.272345136654003	-0.27231170573819	-0.340095057922674	NA	0.853350979959117	-0.340136296337001	-0.340136348393044	-0.188982236504614	-0.400737699738962	-0.340066815057333	-0.512596006290685	-0.272067519979336	NA	-0.272344943991164	NA	1.02444976129387	-0.340163465462516	-0.272326470023602	-0.340115827081792	-0.98137419530394	NA	-0.188982236504614	-0.340152273855958	-0.272316936936057	-0.188982236504614	0.9852464170805	-0.340108434054409	-0.188982236504614	-0.188982236504614	-0.789820257597486	NA	-0.731838156444809	-0.272338724570659	-0.340157822135966	-0.188982236504614	-0.981719845628505	-0.34006218344418	-0.339980212347303	-0.272338867238923	-0.51278968686285	-0.3401482786915	-0.188982236504614	-0.188982236504614	-0.457847309627066	-0.188982236504614	-0.512780235288504	-0.27232899671347	-0.188982236504614	-0.340092948045484	-0.400592704667146	-0.188982236504614	-0.789544698178386	-0.272325732953556	-0.340129681194607	-0.340161446823865	-0.340052128564842	-0.340167013657898	0.768599822522011	NA	-0.272343882958107	-0.272348395143735	-0.340152300840207	-1.05438884201126	-0.512621584666934	-0.340085649443073	-0.339902323586008	-0.188982236504614	-0.272349967747384	-0.789804522504217	-0.400865026222238	-0.400639095882538	-0.188982236504614	-0.566616077009391	-0.40086380053681	-0.34015891601388	-0.400360387999187	-0.272341922278563	-0.188982236504614	NA	-0.272019914928369	-0.457805390661636	-0.512589273091134	-0.400856998879189	-0.400636626549019	-0.340147267962842	-0.272348939451995	-0.457690870875515	-0.188982236504614	-0.340157832759816	2.38503889379435	-0.340109685204513	-0.272347326732495	-0.188982236504614	-0.272296565376467	-0.340153499978153	-0.457816235102419	-0.340079117190644	-0.340108033555347	-0.340139196319934	-0.400883580755645	-0.731779311051301	-0.188982236504614	-0.188982236504614	-0.188982236504614	-0.188982236504614	NA	-0.188982236504614	-0.34013797642517	-0.188982236504614	-0.272334453578711	-0.272316468780635	-0.457734975804708	-0.340148277612398	-0.400760302639142	-0.457780027154786	-0.78978336915988	-0.340145132492064	-0.272345931680663	-0.272261216760439	2.74434795436541	-0.675737862278492	-0.339943080891742	-0.340155735096497	-0.400861541677508	-0.400788484529349	-0.272352366659673	-0.272340462263166	-0.188982236504614	-0.272349871428994	-0.340140915218409	1.15261466013888	-0.188982236504614	-0.272351599653741	-0.340125335412318	-0.400834717803253	-0.272341457600323	-0.272333390196766	-0.400858892937541	-0.188982236504614	-0.188982236504614	-0.620693897071158	-0.272331493448704	-0.512675803429232	-0.340147247814455	-0.272352202096211	-0.340163173684346	-0.188982236504614	-0.340017794782298	-0.188982236504614	-0.188982236504614	-0.272346416107446	-0.188982236504614	-0.272352123271057	-0.272352128196731	NA	-0.188982236504610
AD-04_seerum_pos	AD	F	36	NA	NA	NA	-0.506186567166084	-0.789864981358835	-0.78984678726589	-0.621019584910338	-0.789853178890807	-1.02134796549496	0.528203845228158	NA	NA	2.40559772533903	-0.743283569239068	-0.817469630610179	0.132269920194346	-1.22008724174061	0.251981527656172	0.253213505954958	0.731859198978324	0.330938088232681	0.751830962715786	0.694743776133073	0.0480961990410807	-0.0492182168046105	-0.651589605220761	0.152732488828348	0.220779292381572	0.624595445635306	-0.340159878443476	-0.340046440296482	-0.615378893184372	-0.188982236504614	-0.338273099589626	-0.908774923905001	-0.339474574093579	-0.398463653156626	-0.340110196000779	0.208106699109337	0.405133803930244	0.361699520274923	0.363672059054922	-0.454677180597075	1.58641553707122	1.35871748826449	1.64088489119289	0.38483915873426	NA	NA	-0.617649192378496	-0.843822899992167	-0.619022680196714	-0.566342083667197	-0.675039892684793	-0.272348910666704	-0.188982236504614	NA	1.15605366315549	2.82088430631381	-0.272324721714073	0.245148641450025	-0.400811703743726	-0.981490309727021	-0.911541769717405	0.227778550482374	0.335789591945464	0.157222343083464	0.450933291611456	0.282458221078928	0.0477632799850378	0.304743290492305	-0.214332672481601	-0.00781357266735849	0.228323293042388	0.400712724623008	0.177103132730756	0.181223094059777	0.177024829158632	0.753384032765989	0.49919242065186	0.201903620192182	-0.0711114733723854	0.0126364953920603	0.889476415242265	0.00120006863757593	0.324577625126593	0.649034254877368	0.60570125573086	0.561907271747042	0.4238538462247	-0.133080898260827	0.390959799208826	-0.101609592482459	0.253446531309958	0.516464985599393	0.321050657893892	-0.034984087590861	0.282432688464664	0.667476850056106	0.444681023291462	0.242493637237554	0.417000535028099	0.231992048400827	0.197325089386339	0.171137545730179	0.492513015853979	-1.69044779725839	0.17257610017803	0.200501343657736	0.255180793782507	0.388070905730752	0.116807475659594	0.118097668998586	0.109287233092371	0.329575018582343	0.468006173459475	0.427645340279103	-0.124278173378837	-0.260484172721461	-0.17257259626566	0.290296007269103	0.584727452067234	0.621800677380772	0.253406876845048	0.154371552850186	0.261192512723561	0.268501367748019	0.301923121549309	-0.453880045298334	0.541278614713794	0.691937648812259	0.164564695390938	0.119830856200093	0.136789158454667	0.204990912421595	0.417469891576409	0.211785917023774	-0.156709480050245	-0.0917903829650313	0.362541990770787	-0.0345713004706607	0.14965570191712	0.228496300472219	0.476966811730395	0.0503206386938263	0.316594971941793	-0.585382783806968	-0.124976054916859	0.214836901906246	0.165199340446243	0.202263841618899	0.143023054460188	0.346321900536213	0.216895891895272	0.613394682477585	0.218761692798109	0.634124666032809	0.640804742025865	0.605668445064813	-0.247032671502808	0.136584360791431	0.176550219985078	1.18960161608671	-1.05418997010393	-0.188982236504614	0.208321847472653	0.0278416997030694	0.339290082015418	-0.300843055164526	-0.023035659585865	0.0324198893937419	0.547642789857166	-0.26332168432898	0.0841504710748469	0.107556837700369	0.247277398944563	-0.160723598597447	0.242904788187566	0.226267056136574	0.160982557362896	0.38363286168554	-0.432766698057341	0.248264267078852	0.150667700092192	NA	0.818965789010844	0.42897559560946	3.51436674259349	-0.398880160068219	-0.398656060396534	-0.51236352164013	NA	-0.441691183509263	2.88554443836081	3.48435932212826	0.155319315114113	0.0735832068031697	0.169636880668195	-0.0469390542756831	-0.468581449903967	-0.392024717088591	-0.981871230507663	2.38083076890648	0.28164680475195	0.676582976138188	-2.40330637101705	0.219813327709887	0.339459608269363	0.309989378429711	0.202381600959671	0.0920679395721822	0.195672345384722	0.474291354639651	-0.130711189855139	0.21000745512359	0.154378326277252	0.475170450150064	-0.0609013036838773	0.220391271030049	0.383725270747052	0.442574598592353	0.361077819509333	0.225362091209028	-0.0849601043523179	0.5893590658544	0.301210671115699	0.0934377629564141	0.209053547017611	0.349499418487572	0.0296827881153117	0.113167002416461	-0.0124980194932875	0.232407035868356	0.54349462928123	0.358485715179637	0.0976788824677902	0.130683375516042	0.0851678927713018	1.14924871134821	0.00930902632405423	-0.86876212172218	0.361461192279141	0.392386378921016	0.293270375692729	-0.301820210950526	0.117357097715492	0.207303766740058	0.311946891639781	-0.913153909647085	-0.512639205491065	-0.242119661386382	0.00314372527199722	-0.115890380168025	-0.0468059120894958	0.485038336303361	0.124290401338791	-0.534194287072215	-0.419921065642114	-0.787554741688679	-0.188982236504614	-0.980269964114124	-0.730291104512696	0.169465638379153	-0.414004029724987	1.00908181940453	-0.250591805829722	0.859935902072331	0.0722719315252402	0.304357163009568	0.247131651969283	-0.145332854885192	0.0831714595539553	0.53169653900009	0.0633222966224595	0.514000786860444	0.168925680879747	0.87396414013009	-1.69124333157842	-0.731702005025148	0.272934369383806	1.05957142192461	0.0701745682631909	0.314744367390586	0.199969316070486	0.0346188942245335	0.218891108359003	-0.513940606477311	0.180006306858048	0.300545133708646	0.582947457632653	0.247339918342546	-0.338967664027794	-1.31316519539898	-1.30999750728901	-1.21637832069095	0.235789114835066	0.441687621401203	0.981233891201822	0.49005526493062	0.46106734816699	0.469255112937305	0.415414406492788	0.26780591233391	0.34829687121349	0.42001649232359	0.0135398984361738	0.217022975089255	0.244019939374725	0.360449492337105	0.24700991319562	0.0772338028102901	0.0933165133972148	-0.120002697849621	-0.0229663037709944	0.160065303344217	0.480493695059694	-0.0922659872149986	0.231966841895821	0.183251152079562	-0.673574937259309	0.537878868304489	0.695230964644589	0.341608619269048	0.232779235273095	0.548969777168249	-1.05309866622592	-0.911572059052316	0.501973944945743	-0.188982236504614	-0.339895371210135	-0.398964075296534	-0.188982236504614	-0.188982236504614	0.380431669380974	0.141191901366888	0.146610818541662	-0.302406779702341	-0.636672659112079	0.309827920937381	0.166162006716064	0.206369614335439	-0.188982236504614	-0.340078979595558	0.625780169494459	-0.4005333426305	-0.27234756051885	-0.271955194869367	0.056574502808387	0.761666843936606	1.41056239615398	-0.787881936031486	0.224235077379822	0.231437637909446	0.417884972636456	0.172168937973046	-0.188982236504614	-1.86239715952873	-0.512755466625216	-0.849750360455623	1.38041752298591	0.387841633510774	0.611975758346059	1.46201662198333	1.05265164132392	-0.457758641585252	-0.512776245474652	1.29911514148106	-0.400821436634995	-0.188982236504614	NA	-0.620873133168946	-0.0229658566261412	0.241139886435808	-0.188982236504614	-0.399289050854247	0.479661573533227	NA	-0.731678588599462	-0.512429985468087	-0.512817389934186	-0.789368483636358	-1.04056311258459	-0.789464869502646	0.799753342697241	0.506080392808547	-0.0222339185791509	0.0753876198535802	0.315940448915404	0.277469740343882	0.276007132318474	0.0625136323972176	0.0986859208030444	0.250035470994933	3.40298761013984	0.26354464742804	-0.452915041785482	-0.400069962881342	-0.272347700408832	-1.05421975319819	0.294954353984741	0.943113081610134	-0.400836907875472	1.0739370310324	0.675308928178938	0.374268939343133	-0.457708273768938	-0.56672463265684	0.167666341637407	0.238152238098578	-0.0162199297909702	-0.121265960493204	0.204044342964137	0.0564303359436284	0.159212986574019	0.656808259500312	-0.340140760811232	-0.789812354512991	0.361358606621308	0.0367368023492736	-0.188982236504614	0.28517865715726	-0.0238471853182232	-0.439822244725275	0.436455217447664	1.86622672538108	-0.512579925587743	0.243482544247577	-0.144418413758894	-0.272345915255253	-0.73141901608792	0.36705502005086	-0.620358882562062	-0.512343129353096	-0.340162971048432	-0.188982236504614	-0.188982236504614	NA	-0.326340641368403	-0.710539564340655	-0.535834926599917	0.141801352531865	0.114178138584815	0.524810205610336	-0.602104370093564	-0.368214967817624	-0.547950224379981	0.156871945997974	-0.475260263035755	-0.45676823214434	-0.251084800538131	-0.427202673214303	-0.666781133606589	-1.22024180354323	-0.566819062563276	-0.400862841388405	NA	-0.27234796568586	NA	NA	1.57609284649374	0.554250813208035	-0.621000871833288	3.5468582713681	5.10252038562457	-0.105984866594898	-0.340154504467495	-0.61607974195792	-0.457608121348963	-0.340162972342234	-0.702327925461004	-0.530686948895021	-0.698341685748748	0.114726996503234	-0.11938536563248	-0.272105899560749	NA	-0.788187507649559	-0.400819136372775	0.653281661725574	-0.619130707358871	-0.30157375397639	-0.749469027663598	-0.310489509808008	-0.188982236504614	-0.457737758631513	-0.340164118945382	1.00658105399483	1.28844909285818	-0.426369018083599	-0.303967276915641	0.321328346460421	0.344196069612426	-0.0970415036631558	-0.789149964297574	-0.620873325753816	-0.272284067566666	-0.73172054031551	1.4530999012813	-0.400856297749871	0.644762911820264	1.7268899851744	1.11981557474209	-1.54297533252006	0.232771528880396	-1.42452869621574	-0.271179870108221	-0.913653453238073	1.12504743617155	1.28507032018555	-0.620379369185241	-0.729903414766522	-0.456432761351099	-0.565966496759869	-0.340139012530224	0.237401961440057	-0.0537803470409082	1.23432714678058	-0.602876388460331	-0.586912665001529	0.21436637204403	-0.682369386470514	-0.400806232400017	0.120868360336813	0.422010584643982	-0.400628072685236	NA	0.22322777492618	-0.593293546561019	-0.621739207298837	-0.511274391397746	0.234315365307459	-0.339899601993765	-0.73104741711263	-0.675354569613424	1.27889454163176	-0.707387351511894	-0.106707202441862	-0.242627206383671	-0.235243227368568	NA	NA	0.204955986695755	-0.673468733334082	-0.512772352395742	2.04725394329839	2.97568189926116	-0.67432005922333	0.833857756454667	0.882944598037845	0.387386646724339	-0.188982236504614	-0.272260072576847	-0.980287720263783	1.86347888315498	-0.272350943049874	0.427001308405959	0.652987154581959	0.66513379221297	0.796171138492742	0.204629395668747	1.46155914424388	0.888031580534255	-1.13334565162432	0.806607167313434	-0.331057527987288	-0.331548569684109	-1.12845391187853	-0.620834010886417	-0.400827492666596	-0.272345885967743	0.222759839014887	0.393626206878823	0.108324913571915	1.10122917678903	-0.620259726114819	NA	-0.272258770433157	-0.457133759629853	-0.445379174570193	0.240241146382873	-0.55288728572487	-0.611218575429128	-0.116927895862132	1.10254301564906	NA	-0.188982236504614	-0.400348994631553	0.287783996241572	-0.00100617401982504	1.70701845491403	-0.565645908445403	0.231481275484027	0.257849424915601	0.445553481564687	-0.340078003395233	0.15005324308239	-0.280930313746916	-0.0827527361859014	-0.310528126066166	0.512983878640313	-0.565802760865436	-0.188982236504614	NA	-0.188982236504614	-0.339226311799235	-0.675647787425712	-0.188982236504614	-0.340130379792293	1.48182057609991	-0.457760157532723	0.352195725097406	-0.029654856455237	-0.340058103036098	-0.457811713282772	-0.675754192812754	1.68104439918711	-1.05288491237789	-0.336901535932698	0.201630268922118	1.93957601880338	0.197855862244238	-0.400817207791543	0.624528206278194	0.554426906292204	-0.272347899350644	-0.272191486935502	1.30702405555452	-0.457817518576915	0.024318925470965	0.157526757104859	-0.51281136383835	NA	-0.272280461880874	NA	-0.566944461733295	-0.457707409359101	1.87061554925509	-0.566790114203632	-2.10530547707364	-0.400849464685113	0.190202974960004	-2.10232835781589	0.495765583123863	0.314141570641254	-0.620395811513887	-0.512399067194753	-0.452770208632709	-0.437303244442654	0.189209338683316	0.254448388960439	0.461002245278592	NA	-0.272304272223922	-0.272351932665633	NA	-0.981592371065672	-0.457715418257232	0.295185600915862	0.346000861808082	-0.400714183594796	-0.675674971232449	-0.400750920876679	0.190583121117307	0.205113278191499	1.0586598917227	0.217304659767793	-2.82788494619498	-0.270124398759118	1.07959863630231	-0.399863152693759	-0.188982236504614	0.496052599480843	-0.40031525690652	0.22895041968593	-0.0269583127951786	-0.340134799975149	NA	NA	NA	-0.340139327533446	0.299622081559131	-0.512217657104726	0.373994061477462	-0.27234893910316	0.678072806996543	2.10807815618711	-0.158685512505505	-0.188982236504614	NA	0.664408939108546	0.447438002733619	-0.272330282434833	1.31943499526083	-0.272322303591642	-0.188982236504614	-0.51271078876006	0.446738482633446	0.341658368904462	NA	-0.272349907159919	0.16358081770736	-0.621049860404733	-0.424383338490692	-0.675689243976343	2.43592816750116	0.15266330920157	-0.185899387282722	-3.53364725381894	-2.1042669731255	-0.512018024873349	-0.400613281637773	0.552781308762672	NA	1.49976091865183	0.185743753510173	-1.70021428727943	-0.188982236504614	0.219578893946736	-0.188982236504614	0.198770060829054	0.554745186215268	-0.188982236504614	-0.400873744283483	-0.272351735390738	-0.188982236504614	-2.40356904404122	-0.340131054429466	-2.10442277824793	0.254747255102288	-0.188982236504614	0.810713851697937	-0.27235233685466	-0.188982236504614	2.09957303399806	-0.188982236504614	0.2296059271014	0.24984174887627	0.279537055069357	0.709069421901573	0.246044242306478	-1.42625743843891	-1.87842169159707	3.43096100756522	0.31676385881639	-0.33989983349603	-0.271391560628381	-1.13353972602831	1.19337142066511	-0.400857333694559	-0.272247327120477	0.251086372803981	-1.3163531079445	-0.620599838129512	-0.675307853582421	0.567923958316842	0.237648458772615	-0.339990959619379	-0.188982236504614	-2.10476880126465	0.346225418378698	0.204864167109403	-0.675689108550069	-0.512775189342752	-0.512670761604695	-0.566921940225643	1.32263068490469	0.148007672886006	-0.339958623185463	-1.13355527929831	-0.339185350731503	-0.45749118589615	-0.675809982005369	0.197136907683813	2.80802905704322	1.19454401104518	-0.339997175912555	-0.565485689857778	-1.42617649727989	-0.0235570360446979	0.282566953468164	-0.955311405105675	-0.272233199224411	-0.272333948886416	-0.981615447929967	1.8832937979781	2.39829897331396	0.505579748030486	0.399744602568985	-0.188982236504614	0.151457577221005	-0.272338702989398	-0.272288814980252	-0.27234379651352	0.421583814494608	-0.512691978659969	0.58409510658737	0.473350385446862	5.10252038562457	NA	NA	-0.340145612216745	1.01447842726705	0.410302265155458	0.99932644056684	0.408098071952092	-0.188982236504614	-1.22026394679674	1.8289287267679	-0.272129407218026	NA	-0.511920430923019	-0.788864361823451	-3.53388493772852	-0.675081753803305	-0.272226043026419	NA	-0.730978065080439	0.324344308211409	0.259129449720891	0.618520997112721	0.282425415870386	-1.31691894886432	0.360441905472058	0.409597522979028	0.546950691341651	-0.45766491321828	0.780700374411014	-2.10470681631166	-0.272345439344921	-0.188982236504614	0.341269089572704	-0.272290667667174	NA	-1.31688748956551	-0.272339865071067	-0.188982236504614	0.124637538065709	NA	-0.566838086803894	0.729514068239379	-0.457606376183309	2.56602754100704	NA	NA	NA	NA	NA	-0.27226242747825	-5.08922033301758	-0.400839082379261	-0.789473062678041	-1.21932598591971	-0.188982236504614	-0.512708442192833	-0.512748552890109	0.292556948882483	-0.457667676157479	0.665726701873795	0.840979526200343	0.475249563538619	-0.400728460926774	0.420654919647277	-0.238192265694071	0.530636548856603	-0.566937811344359	-0.272340318611143	0.510730825515551	0.516019801047083	-0.3400016447869	-0.620130036048035	0.314505137298866	-0.220498663464281	-0.272205841135641	-0.400887885398619	-1.69986169590047	0.411643273333931	-0.188982236504614	0.498050309372185	1.51116640182402	-0.850163627291462	0.746668995966517	0.669272579213807	-0.674776393186477	0.267190575515706	-0.400768662080967	-0.566876186765299	5.10252038562457	-0.272352282823462	-0.913852149824274	-1.42614302220892	0.960541568312862	0.616403828741955	-0.981711409739635	-5.0810860674259	-0.981636840482845	1.8718304394094	0.339961032960956	-0.512578216601235	-0.850109388478227	-0.675561431542795	NA	-0.675831503193793	-0.400816594529253	-0.340157081484905	0.327968680343514	-0.188982236504614	0.408703991411976	2.60275782114073	0.669529930651879	-0.188982236504614	0.32776370483559	-0.400832488221396	0.647498350088789	-0.400829510754058	-0.675795049661251	0.378230774649725	0.422447974047625	-1.42610418074146	-0.272347127608691	0.385727249692795	1.26320431805113	-0.73178924824355	-1.31685591967038	0.214105032341712	-0.339999381399749	-0.272314540515274	-0.340167441509474	-1.22046865918711	-1.05442825566699	-0.400221133989533	-0.400768539133143	-0.850201670703177	0.191516982887998	0.29574736605596	-0.272341492280062	-0.400276838630661	0.581007228835866	0.657544224662526	1.40277031205486	-1.05454631340104	-0.913950473292163	-0.39935214185684	-1.13360667807094	-0.188982236504614	0.579794648439201	-0.400886344908077	0.839430999477366	-0.566811238017137	NA	0.454701915455363	-0.620931049545699	-0.512751146150002	-0.188982236504614	0.562608248225697	-0.340167535838911	-0.272342144793053	0.430568917230264	-0.272308500632369	-0.339869055221759	-0.188982236504614	0.31168989379383	0.412710340016223	1.67783755223664	-0.850175291492697	-2.10451112943729	-0.457784110080477	-0.98133938627319	-0.339688591686791	-1.31686038078836	0.397573172784718	-0.340071578722407	1.43141025988539	0.683027785250351	-0.731889296912358	0.709610536475152	0.400799594063102	-0.457776148905374	-0.457778075130156	0.651416640169136	0.354714684221584	1.62074994581637	-0.188982236504614	-1.31675748377229	-1.42603472447306	0.6959874442861	-0.339306708563386	0.580885079253095	NA	-0.340155982861235	1.19443326841807	-0.272348396371816	0.393992571461984	-0.457723899612926	-0.91382770836031	2.84100573113857	0.438298906934905	0.429801813994686	-2.105528426843	-2.83054639512415	1.03250925168746	NA	0.438664752416267	-0.913916939229302	-1.13345129073264	-0.272220088303634	-1.22032716852298	-0.566852738157812	-0.566781228749623	0.819735353614031	-0.188982236504614	-0.272070752301469	-0.271937276737318	-0.789742621641432	-0.914031672965606	0.56289503591129	1.73404252807602	-0.620987964937848	0.525727344478033	0.598182738645773	0.648613022340134	-1.55209401336526	0.895403464516027	-0.457708335760612	1.30567365691381	-0.620913821234886	-0.675489865086627	-1.42573019148346	1.12658317687236	-0.566784685160354	-0.340149501386919	-0.566852639323864	0.30703145085961	-0.400884629483633	0.474575546618214	-0.512723744963454	0.325388898398866	-0.340098686979365	-0.45775591695891	-0.512582960797256	-0.914010931682328	-0.789664379796525	-0.675686838134791	-0.400760058563665	-0.340146051789045	-1.13287306134661	0.721500603865642	-0.566611648711373	-2.10450024220791	2.1073706500931	2.81846865237051	-0.789651732685571	-0.789765548844138	0.341773713640811	-0.731749319585478	-0.40087353030646	-0.400804388106941	-0.981733206185892	-0.400767914980373	3.54065916689856	-0.272334494434402	-0.34000570416014	-0.340142632971555	-0.272352108392252	-0.400838944855356	-1.55209095319906	0.550163339464514	-0.512705761748001	-0.913965602744045	-0.675456450787493	-0.27225701410508	-0.400839207772559	-0.272250115847447	-0.566803651870859	-0.457790263744099	-0.340097882672732	5.10252038562457	-0.272280870968908	0.419526523614571	0.509849342992846	-0.457728113709087	-0.40077329131541	-0.34006565922421	-0.566805343064904	-2.10441909227051	-1.69940017099632	-0.272240163038085	0.517684740120447	-0.731754866045326	-0.340062811806513	-0.272343151760632	-0.2723523896561	-0.400840169873181	-0.566880697588376	NA	-0.457742872226362	0.409262497563132	-0.850120529097236	-0.457757080888698	NA	NA	NA	NA	-0.34010830079686	-0.731762753172617	-1.69940370287488	1.18891902875843	1.39903022355037	-0.512715302118957	-0.73188926765923	-0.675739244207692	-0.400841555051736	-0.400650702841038	-0.340166023845241	-0.188982236504614	0.508755079444486	-0.512423609456517	-0.188982236504614	5.10252038562457	-0.340099552483368	-0.457763134787519	-0.566852948764996	-0.188982236504614	-0.400820695068436	-0.512734960569652	0.337265109953142	-1.05422434150445	-0.272333385817002	-0.272269741347804	-0.188982236504614	0.924311521604319	-0.400837244178851	-0.457608343016871	0.778607075784576	0.443255994175675	-0.457663351278996	1.42361982092494	-0.400831291329059	NA	-0.340144542155408	-0.40076326453127	-0.340130813031113	-0.731836522552063	-0.188982236504614	-0.340084941202798	-0.340078520112787	-0.566874522702079	-1.1335886347754	-0.340147696553194	-0.850282627265511	1.13064941297925	-0.272259518357212	-0.675727274380069	1.65967195040978	-1.13369794784134	-0.272257096555102	-0.620939673820194	-0.339400759059564	-0.981827912893462	-0.620917047337244	-0.620768661238811	-0.457780290917221	-0.457806566712602	-0.188982236504614	-0.400821366027687	-1.05446787057689	-0.272273783313026	0.782268238310741	-0.272352266715712	-0.188982236504614	-0.566852857586903	0.973446746240062	-0.340079731392488	-0.400784070670503	-0.27228325751796	-0.340109635638813	1.27300454165343	-0.340126761516212	-0.340140463397792	-0.56688260785904	-0.27233354506156	0.615471626477856	-0.400818225143627	NA	NA	-0.457771855513847	NA	0.91293498229971	-0.188982236504614	0.730057570535572	-0.400876586681066	-0.188982236504614	0.978811604016671	1.11958952256704	-0.27232047860277	0.645466262025446	-0.566617234403857	-0.272332818304392	-0.400746479461699	-0.398776231379964	2.75892627790153	-0.4578123359015	-0.188982236504614	-0.981626752036762	1.28935742532899	-0.566857571444987	-0.34004318800733	-0.27233168995937	-0.272352026730273	-0.188982236504614	-0.913852802375673	-0.566866849065653	-0.621010128126711	-0.40087420836508	-0.340150903160049	1.0053012193735	-0.620856145110968	-0.512333253634086	-0.188982236504614	-0.188982236504614	-0.340120690496252	-0.340158261942232	-0.6754314458456	-0.675742605775503	-0.188982236504614	-0.78965365592375	-0.188982236504614	-0.272320186797406	-0.512732869838195	-1.05409472912642	-0.457813938437997	-0.731865624651668	1.39909573500484	-0.620899334084239	-0.400721487479607	-0.620963304799597	-1.70029956861608	-0.51273760257794	1.02916253807143	NA	1.79730904343785	-0.457799641495777	-0.850107806885828	-0.340131019795608	NA	-0.340139282951306	NA	-0.188982236504614	-1.87907119305209	0.399067121856965	-0.272283991289132	-0.675774185491649	-0.981828628482936	-0.272339110664028	-0.27229340458768	-0.40085909112285	-0.188982236504614	-0.271795887152083	-0.27217979196657	1.284297142926	-0.340102568533803	-0.272286338896063	-0.272222090285388	-0.27232627849317	-0.566915329747146	-0.621033250356219	-0.457840670388698	-0.512620122509183	-0.340055828283443	NA	-0.272318050047753	0.739299425500497	-0.272304617499748	-0.188982236504614	-0.789644189479475	-0.340151385876205	-0.340143556661049	-0.675731672607611	NA	-0.566892956272133	NA	-0.457802392793933	-0.340158970790606	-0.188982236504614	-0.512773059881817	-0.188982236504614	-0.340160033117244	-0.27230171358905	-0.339798381649471	-0.400868848306191	2.08636762060807	NA	-0.621020574302482	-0.566920997825066	-0.566712200230548	NA	NA	-0.40073252286172	-0.188982236504614	-0.620864124949765	-0.457682759253258	-0.56674588965339	-0.272311018037988	-1.13361560353678	-0.272337291479957	-0.457780599730659	-0.272341166068139	-0.850216067110869	-0.51267180231258	-0.339862925954057	-0.3401648873518	-0.188982236504614	-0.272302805109076	-1.21961300321361	-0.512656045150173	-1.05426449557054	-0.2723393244991	-0.731887086847819	-0.339962041796986	NA	-0.339966427317452	-0.400729297739653	-0.188982236504614	-0.457699191988015	0.729454289115269	-0.340153401130351	1.53636234072942	3.71784585694513	-0.34015347705011	-0.400823740617807	-0.340143144945446	-0.272351501552633	-0.675592496852847	-0.272351152547148	-0.340110066654861	-0.272337239330366	-0.731765716972468	NA	-0.272347127087537	-0.400337878822145	-0.340129258378829	-0.272351745313335	-0.272340166488883	-0.512801687633317	-0.272328828501498	-0.188982236504614	-0.272351964664773	NA	2.40797169147591	-0.675702229429105	-0.27234149647792	-0.340161729753771	-0.789552342957451	-0.566655967693484	-0.340128698184235	-0.27234953723867	NA	-0.400714954954508	-0.400828320675777	-0.40087782749235	-0.340095343464291	-0.340074893013641	-0.340118997749308	1.0587428697629	-0.188982236504614	-0.512757647130165	0.148505420997445	-0.51269657022075	NA	-0.512797266130085	-0.789139618249141	-0.188982236504614	-0.512701971525195	-0.272271820582019	0.799597318299154	-0.338812811225802	-0.188982236504614	-0.188982236504614	-0.340167338516717	-0.272352384757796	-0.512697159779958	-0.188982236504614	-0.272318832731061	0.940009850001439	-0.2723514641067	-0.56691878779791	-0.272349116482223	-0.400720458447785	-0.272341561275938	-0.272348634706997	-0.981258929799635	1.30535068271667	-0.2723486000089	-0.272348899676845	-0.400743372198067	1.33012256139561	-0.272340965706055	-0.27235071939076	-0.400675452467883	-0.913788443844311	-0.188982236504614	-0.620760433915337	-0.272350940594461	-0.400727240968564	-1.05444128631705	NA	1.45513639762707	-0.620804404861576	2.14135710361833	NA	-0.400862029067251	-0.400716142392226	-0.340115360692189	-0.272350948705414	0.997275333881748	-0.272352224524728	-0.188982236504614	-0.675508172159555	-0.340112546467515	-0.272345776852531	3.48412334132664	-0.272352331911293	-0.512643927095415	-0.789707107954437	-0.272335059382837	-0.51265997576044	-0.62093279788845	-0.400821015462368	-0.27234148205903	-0.272342408227289	-0.675651578819578	-0.512722275089606	-0.512499008458548	0.916038069516401	-0.566663273389852	-0.188982236504614	-0.512794635276014	-0.566801762399595	-0.188982236504614	-0.340119243471431	-0.271931610592127	-0.566886457427292	NA	0.718373212874131	0.427382667314669	-0.457691290360606	-0.457829775950643	-0.188982236504614	NA	-0.620813540699839	-0.566733070636299	-0.340165903548033	-0.400839771184288	-0.512772113425477	-0.457845212594524	-0.339709543624626	5.10252038562457	1.22430944593956	-0.400819929422295	-0.340109198996197	-0.272351003065965	-0.188982236504614	-0.272217055255139	-0.188982236504614	NA	-0.188982236504614	-0.188982236504614	-0.457744064218111	3.52281927149017	-0.338220031636792	-0.40086899818099	-0.400869835935432	-0.400888702455435	NA	-0.340162644632909	-0.67540983374054	-0.3399461555119	-0.340123253683774	-0.621000945951827	-0.566694512911798	0.978951888378014	-0.981485794195454	-0.675595884336011	-0.566753969121919	-0.188982236504614	-0.457810139337219	-0.34016286077258	-0.188982236504614	NA	-0.272349135619159	-0.340158721853977	-0.340103604404016	1.88618412567501	-0.272319158347081	2.11311298301391	-0.40080179031747	NA	-0.400660016784237	-0.340029820956055	-0.400884097110742	-0.566776775385655	-0.340057934131657	-0.27235222791386	NA	-0.272352208082869	-0.188982236504614	-0.272265410492647	-0.340129718162667	-0.340127156056657	-0.34014577336331	-0.340049973900234	-0.272348510868198	-0.340048906614974	-0.51277085506717	-0.566594405273349	-0.272350793095667	-0.457659663031076	-0.620700751091293	-0.789694654416573	-0.272290451296832	-0.340155139310474	-0.340162369229377	-0.457770587605902	NA	NA	-0.400704255663418	-0.272119567333566	-0.272177609397731	-0.40070249007727	-0.51272048671524	-0.188982236504614	2.0790869736666	-0.566759455940628	-0.45773498874117	-0.731668274578911	1.33158463383971	-0.675706309948791	5.10252038562457	NA	-0.850070572319604	-0.340076179672472	-0.566707856531852	-0.272335055957799	-0.272352101401432	-0.512650230504279	-0.789624579445396	-0.272350967264824	-1.31675067602124	-0.731693221885288	-1.05433885844362	1.1340982279316	-0.272278912769064	-0.272340198996744	-0.27206669886748	-1.13337468393055	1.68928391055962	-0.457669191095777	-0.188982236504614	-0.339967911784971	-0.272211956202613	-0.272275396437004	2.97872327306604	-0.620833222776311	-0.188982236504614	-0.188982236504614	-0.512767900202753	-0.188982236504614	-0.731684903046786	-0.188982236504614	-0.457778504500928	-0.272200746864704	-0.400840655855379	-0.188982236504614	1.93295408810487	-0.621039592508229	-0.188982236504614	1.15965855396896	-0.339910942106614	-0.339956373829627	-0.272220521807639	-0.272342012648827	-0.188982236504614	-0.272070426619798	-0.340118421513617	NA	-0.272330166361057	-0.272323651232342	-0.272324323889151	-0.188982236504614	-0.188982236504614	-0.272351798343239	-0.913902461799433	-0.400877428625571	-0.340129083759605	-0.272271663042888	-0.512557094416703	-0.731687294894255	-0.340126913048404	-0.850159274950932	NA	-0.789643680822944	-0.340086549125003	-0.340166654079108	-1.13335729476941	-0.272350032596864	-0.188982236504614	-0.675645006390857	-0.272347747659405	-0.340070900773274	-0.400817318984088	-0.272312882109917	-0.457773230166797	-0.188982236504614	0.878629602077553	-0.340127102167514	-0.457773778571868	-0.981778548477555	-0.272351795104367	-0.27233713174585	-0.566654205702689	-0.400798943550781	-0.272333232854587	-0.400835646723595	-0.340108207643952	-0.40088530275541	-0.850159942503083	0.612337785620385	-0.620763937087267	-0.188982236504614	-0.271972628362721	-0.34011812253168	-0.457723953635123	-0.272324584931787	1.14195616329793	0.932107390882889	-0.272352145348573	1.99070131594309	-0.188982236504614	-0.272345136654003	-0.27231170573819	-0.340095057922674	NA	-1.05452101363772	-0.340136296337001	-0.340136348393044	-0.188982236504614	-0.400737699738962	-0.340066815057333	-0.512596006290685	-0.272067519979336	NA	-0.272344943991164	NA	-0.913901778998195	-0.340163465462516	-0.272326470023602	-0.340115827081792	0.966347749279539	NA	-0.188982236504614	-0.340152273855958	-0.272316936936057	-0.188982236504614	-0.981924230673321	-0.340108434054409	-0.188982236504614	-0.188982236504614	-0.789820257597486	NA	-0.731838156444809	3.57720934366019	2.83810077222264	-0.188982236504614	-0.981719845628505	-0.34006218344418	2.72930855505665	-0.272338867238923	1.87159270078686	-0.3401482786915	-0.188982236504614	-0.188982236504614	-0.457847309627066	-0.188982236504614	-0.512780235288504	-0.27232899671347	-0.188982236504614	-0.340092948045484	-0.400592704667146	-0.188982236504614	-0.789544698178386	-0.272325732953556	-0.340129681194607	-0.340161446823865	-0.340052128564842	-0.340167013657898	-1.13299031985584	NA	-0.272343882958107	-0.272348395143735	-0.340152300840207	0.930983979618783	-0.512621584666934	-0.340085649443073	-0.339902323586008	-0.188982236504614	3.55604481791477	1.24939622150272	-0.400865026222238	2.38150503081505	-0.188982236504614	-0.566616077009391	-0.40086380053681	-0.34015891601388	-0.400360387999187	-0.272341922278563	-0.188982236504614	NA	-0.272019914928369	2.15252214821342	-0.512589273091134	-0.400856998879189	2.36921219516947	-0.340147267962842	-0.272348939451995	-0.457690870875515	-0.188982236504614	-0.340157832759816	-0.40088379495901	-0.340109685204513	-0.272347326732495	-0.188982236504614	-0.272296565376467	2.82976039039516	2.14144222407035	-0.340079117190644	-0.340108033555347	-0.340139196319934	-0.400883580755645	-0.731779311051301	-0.188982236504614	-0.188982236504614	5.10252038562457	-0.188982236504614	NA	-0.188982236504614	-0.34013797642517	-0.188982236504614	-0.272334453578711	-0.272316468780635	-0.457734975804708	-0.340148277612398	-0.400760302639142	-0.457780027154786	-0.78978336915988	-0.340145132492064	-0.272345931680663	-0.272261216760439	-0.339944174110344	-0.675737862278492	-0.339943080891742	-0.340155735096497	-0.400861541677508	-0.400788484529349	-0.272352366659673	-0.272340462263166	-0.188982236504614	-0.272349871428994	-0.340140915218409	1.10714845523164	-0.188982236504614	-0.272351599653741	-0.340125335412318	-0.400834717803253	-0.272341457600323	-0.272333390196766	-0.400858892937541	-0.188982236504614	-0.188982236504614	1.54195744987878	-0.272331493448704	-0.512675803429232	-0.340147247814455	-0.272352202096211	-0.340163173684346	-0.188982236504614	-0.340017794782298	-0.188982236504614	-0.188982236504614	-0.272346416107446	-0.188982236504614	-0.272352123271057	-0.272352128196731	NA	-0.188982236504611
AD-05_seerum_pos	AD	F	24	NA	NA	NA	-0.506186567166084	-0.789864981358835	-0.78984678726589	-0.621019584910338	-0.789853178890807	-0.505988530541898	0.445697784555281	NA	NA	-0.40078604563182	-1.10150134375866	-1.21143789099949	0.0921131147765538	-1.22008724174061	0.0190592065394479	0.00597121981309	-0.161323105068207	0.102667053286143	-0.256101944199122	-1.42606206844138	-0.35742986101813	-0.385378042004782	-0.587103498551982	0.191620374588884	0.275805042839296	-1.55231636038304	-0.340159878443476	-0.340046440296482	-0.615378893184372	-0.188982236504614	-0.338273099589626	1.15030631798007	-0.339474574093579	-0.398463653156626	-0.340110196000779	0.251657295499864	0.891644561031685	0.384229020455534	0.378152757306174	-0.454677180597075	0.220349462019457	0.246818477705868	0.185662810771118	0.482781833809005	NA	NA	-0.617649192378496	-0.843822899992167	1.64117263906407	-0.566342083667197	-0.675039892684793	-0.272348910666704	-0.188982236504614	NA	1.15574314491176	-0.34016124591736	-0.272324721714073	0.230998308574962	-0.400811703743726	-0.981490309727021	-0.911541769717405	-1.0827638376455	-0.845083065940283	-0.893799608069407	-0.727678313779863	-0.642495091552142	-0.68103704746572	-0.636667824413807	-0.909968709844979	-0.331411927257489	-0.703619806069894	-0.450387286050143	-0.932233058036091	-0.319225529254062	-0.343576658688435	-0.631675557921117	-0.511741569305763	0.152619530738563	-0.689991970502096	-0.800761391596354	-0.641719610910859	0.135867883489372	-1.16568002056273	-0.631209415780735	-1.14737705070492	-0.29286629142123	-0.614231061403009	-0.640411222412361	-0.690480298579975	-1.02318461454992	-0.734270896061951	-0.770942223541875	-0.694782958904199	-0.103942470016459	-1.09426030280616	-0.672252281478526	-0.684238666218091	-0.599566551137004	-0.54008357279074	-0.478339219517369	0.155353261389378	0.11441172729419	0.0216480402465651	0.359240270325798	-0.722280609854047	-0.493736262141954	-0.890789434003367	-0.763400950423418	-0.891292666047139	-0.739281658411707	-0.881459864659188	-0.567049399616868	-1.23637907739193	-0.739701840104417	-0.339081566692378	-1.0436789112905	-0.612070307578585	0.245255149987063	-0.987167060621998	-1.10000959560868	-0.478896482330888	-0.686919517239958	-0.668229735403433	-0.191862034414513	-0.624523049860106	-0.743217818347191	-0.735159745546359	-0.843450646091433	0.12722219062064	-0.252768914408993	-0.580942292503224	-0.67097297135282	-1.12629841351197	-0.257162320981637	-0.358918795662242	-0.796636197081887	-0.441382079183794	-0.938033547433325	-0.448749585644785	-0.350519415317773	-0.408457188775183	0.153814806059623	-0.425879850847923	-0.630590586911139	-0.124838897836063	-0.482194036956313	0.14941247670693	0.148155784597804	-0.771248402042661	-0.585863993412669	-0.973550743553504	-0.590858244467751	-0.584321998413337	-0.84462486944434	-1.06212803744499	-1.18000010591447	-1.30921192324608	-0.559069831823796	-1.04362709527831	1.2601201756017	-1.05418997010393	-0.188982236504614	-0.620652318119218	-0.575536948668163	-0.42646289186291	-0.467666571725191	-0.251305282461358	-0.330012391918732	-0.814865406646296	-0.903897557863849	-0.778761180075429	-0.538739160801849	-0.667440326348854	-0.456937024345541	0.234267845792895	0.178969422580058	-0.809400479160518	-0.553553124897379	-0.286889900658375	-0.540544247138095	0.17333087336234	NA	0.362422628889056	0.397926627458376	-0.27234550508616	-0.398880160068219	-0.398656060396534	1.80869576312866	NA	0.352828025680306	-0.340134554572489	-0.272320965318764	-0.911476120183647	-1.20464048806947	0.170001888589697	-0.692298432964282	-0.535295972733059	-0.585171410603252	-0.981871230507663	-0.400838032460801	0.297765051347421	0.654975998393523	0.404674489511135	-0.346286945728114	-0.671873184364006	-0.438246276102075	-0.965845548480807	-0.784121573120997	-0.377503625820401	0.406883010357621	-0.262214103051597	0.0937423068319529	0.144710303029718	-1.0693065851021	-0.789072860706457	-0.851527958162123	-0.516449528444741	-0.540245514330962	-0.720140011444795	-0.465441943010451	-0.772200189108829	-0.372028391462133	-0.416517272538639	-0.244223188395797	0.127361686456	0.309791034835941	-0.874518964737908	-0.861820052133505	-0.812814660528062	-0.724630231700465	-0.868118332703846	-0.574492916222864	-0.52723112090109	-0.89118363074125	-0.238742329495607	-0.912784335084765	-0.88450946962761	-1.15592594368707	-0.769492626496624	-0.477985568966067	-0.838702994554077	-0.852646471955089	-0.542132832986344	-0.836126816649175	-0.574399281687609	1.05735514913186	-0.512639205491065	-1.01678353860998	-1.25515426918844	-1.35768601123478	-0.946349749182424	-0.399605367108493	-0.757928362297894	-0.989787354605023	-0.162330706629233	-0.787554741688679	-0.188982236504614	0.914025706752791	-0.730291104512696	-0.212182866390698	-0.691075418886197	-0.238481865521102	-0.447067190021093	-0.697969535483439	-0.766071909098383	-0.937840392609506	-1.00229272130301	-0.704690011538152	-1.16405189955471	-0.36557889097141	-1.28995016829169	-0.320139116994604	0.0999674643317189	-0.543453977131238	-1.69124333157842	-0.731702005025148	0.225367589359819	1.06185640553168	-0.779453538125268	-0.394219967666269	0.171721164110729	-0.846578404782675	-0.633772396642165	-0.548106725082734	-0.262368131150413	-0.690289252393043	-0.295774242424993	0.12611472941297	-0.338967664027794	0.583330780473367	-1.30999750728901	-1.21637832069095	0.283776005879985	0.429213698246805	0.98896258545147	-0.317009470432575	-0.327193728761102	-0.439478267587041	-0.353436033318344	-0.632310672105669	-0.342052972005357	-0.538011365044039	-0.672345299465388	0.164954754600934	-0.223913062834069	0.374948798113267	-0.327593997321935	-0.598706507387101	-0.765802029478661	-0.313191577822188	-0.392668560576503	-0.64296145970238	-0.338985342303777	-0.630479940330106	0.180464654173994	0.143432342642422	-0.673574937259309	-0.484280459329834	-0.521911300135847	-0.165936959096682	-0.459323189681853	-0.807799984997908	0.832326357008225	0.955327674192617	0.273447332346201	-0.188982236504614	-0.339895371210135	-0.398964075296534	5.10252038562457	-0.188982236504614	-0.528746822624469	-0.775708046712957	-0.422476077735426	-0.94720837120607	-0.802940670610564	-1.05117228075815	-0.623294104777099	0.125189855049505	-0.188982236504614	2.79412700328545	-1.55062233257763	-0.4005333426305	-0.27234756051885	-0.271955194869367	-0.349451408464173	-1.22052170650624	-0.84792139826336	1.10312068371038	-0.874782758349398	-0.674528351319776	-0.755056820426167	-0.472157526840549	-0.188982236504614	0.306006258146042	-0.512755466625216	-0.849750360455623	1.33741500225746	0.320285547431937	0.588283686573583	1.41702919529705	-0.913807901985507	2.08035390577874	-0.512776245474652	1.28881048751473	-0.400821436634995	-0.188982236504614	NA	-0.620873133168946	-0.324242563058974	0.28580871455089	-0.188982236504614	-0.399289050854247	0.430673349470754	NA	1.25928019925152	-0.512429985468087	-0.512817389934186	-0.789368483636358	-1.04056311258459	-0.789464869502646	0.770445580321175	-0.935279223302409	-0.586954482237873	-0.861463657306899	-0.527197629438458	-0.862020764804203	-0.98875663673295	-0.835430388404516	-0.950794456326416	0.241646143588123	-0.272167955698857	-0.80724829931151	-0.452915041785482	-0.400069962881342	-0.272347700408832	0.912450390897497	0.225031967233273	0.821301320449496	-0.400836907875472	-0.913869462229561	0.670851596516129	0.311594212010556	-0.457708273768938	1.70194989448446	-0.191018527026804	-0.628830692129392	-0.559187492397327	-0.744223930052931	-0.427938651692535	-0.931311813740372	0.179079963238163	0.643498371511756	-0.340140760811232	-0.789812354512991	0.267970553190459	-0.678138501821325	-0.188982236504614	-0.911104610218566	-0.870859096343095	-0.752279244982731	0.370486903681728	-0.512169506311948	-0.512579925587743	-0.952155421708721	-0.617868006593645	-0.272345915255253	-0.73141901608792	0.286035747809704	-0.620358882562062	-0.512343129353096	-0.340162971048432	-0.188982236504614	-0.188982236504614	NA	-0.813730435740641	-0.704261862137796	-1.01356492858513	0.196923423575883	0.179774320259279	0.558902937812876	-0.811914270906762	-1.02180409737201	-0.816286640709595	0.130793499406925	-0.923482332894577	-0.45676823214434	-0.665993174755316	-0.444896991187951	-0.335843655618416	-1.22024180354323	-0.566819062563276	-0.400862841388405	NA	-0.27234796568586	NA	NA	-0.621024863187667	0.47202228890092	1.51223856397273	-0.272351991578882	-0.188982236504614	-0.130008602850346	-0.340154504467495	-0.61607974195792	-0.457608121348963	-0.340162972342234	-0.834991539158449	-0.544154097585592	-0.589628533978005	0.107702502543758	-1.01808034271223	-0.272105899560749	NA	1.08915263144507	-0.400819136372775	0.638558071911785	-0.619130707358871	-0.483625161322356	-1.01800126668034	-0.806120838523848	-0.188982236504614	-0.457737758631513	-0.340164118945382	1.02120975626002	1.30836360580387	-0.634350089682668	-0.712438471756486	-2.83016738211258	-2.83099829510184	-0.603118760583239	1.18948042548595	1.50019302872389	-0.272284067566666	-0.73172054031551	-0.675794991284316	-0.400856297749871	0.568494613445409	-0.566678641720256	-0.850342983411462	0.731300407385399	-0.456127743760227	0.639681024047308	-0.271179870108221	-0.913653453238073	1.11345174251499	1.32203779587241	1.6074956464795	-0.729903414766522	-0.456432761351099	-0.565966496759869	-0.340139012530224	-1.26326941258261	-0.893174769974467	-0.973856447102789	-0.535315122313517	-1.15858935448979	0.233851407996518	-0.883510543155582	-0.400806232400017	-0.774855569758951	0.424171858122671	-0.400628072685236	NA	0.288952763099679	-0.947578714952266	-0.845405878940149	-0.66389604217734	0.204934974809637	-0.339899601993765	1.3943976044112	-0.675354569613424	0.393438725098957	-0.653053411882117	-0.683940102619971	-0.699357513811262	-0.73226651257973	NA	NA	0.215555722162444	-0.625504950118126	-0.512772352395742	-0.511466100072425	-0.339237992960405	1.24769345588627	-1.12927010317186	0.820720786029825	0.305450827548822	-0.188982236504614	-0.272260072576847	-0.980287720263783	1.9037130236493	-0.272350943049874	-0.565431470083504	-0.736684519378275	-0.82151585642922	-0.846544879745142	0.193525242885956	-0.675787686260277	0.832091319268203	-1.13334565162432	0.849533150335606	-0.690936943174037	-0.680393375605997	-1.00428751067478	-0.620834010886417	-0.400827492666596	-0.272345885967743	0.15176768001145	0.392830161580319	-0.522617805489065	-0.749584923753545	-0.620259726114819	NA	-0.272258770433157	-0.457133759629853	-0.720530506907219	0.242507975136341	-0.668873870636084	-1.1022020907104	-0.411740176215057	-0.850182047712097	NA	-0.188982236504614	-0.400348994631553	0.271343157788099	-0.557123396158187	1.71875416766746	1.6804754008271	-0.480796906100066	-0.309001741352541	0.435568876221655	-0.340078003395233	-0.821490805715301	-0.588401231673846	-0.251205043131482	-0.0706087669125551	0.485524815242813	-0.565802760865436	-0.188982236504614	NA	-0.188982236504614	-0.339226311799235	-0.675647787425712	-0.188982236504614	-0.340130379792293	-0.62085744687154	-0.457760157532723	0.297878820797907	-0.201470106039847	-0.340058103036098	-0.457811713282772	-0.675754192812754	-0.620368222215705	0.788643421797901	-0.336901535932698	0.126668418981607	-0.749104755480248	0.103676996046853	-0.400817207791543	0.632175222673429	0.558217811246316	-0.272347899350644	3.41220952951652	-0.731809814598671	-0.457817518576915	-1.15846213636014	0.13508164989813	-0.931096976551567	NA	-0.272280461880874	NA	-0.566944461733295	-0.457707409359101	-0.512581248415529	1.77088750917115	0.451578077318169	-0.400849464685113	0.106939421929613	0.407641123578123	-0.0975092527746419	0.217963094601771	-0.620395811513887	-0.512399067194753	-0.753046094229958	-0.723682978723171	0.200478676272331	0.221094276122189	0.451913963672922	NA	-0.272304272223922	-0.272351932665633	NA	0.978996086529945	-0.457715418257232	0.244841920408681	0.334883664808511	-0.400714183594796	-0.675674971232449	-0.400750920876679	0.155468152859312	0.169294127000759	-0.913530435389117	0.172470457554448	0.30960574020056	-0.270124398759118	-0.981359682494454	-0.399863152693759	-0.188982236504614	0.446976325255424	2.23879678757197	0.126240688265956	-0.456463140728714	-0.340134799975149	NA	NA	NA	-0.340139327533446	-0.133689386548789	-0.512217657104726	0.339570784663224	3.55903153823235	-0.550607622361758	-0.457822402813005	-0.386358091195127	-0.188982236504614	NA	0.696372994253731	0.422677620139482	-0.272330282434833	-0.731918878629255	-0.272322303591642	-0.188982236504614	-0.51271078876006	0.445552287452052	0.284121572097739	NA	-0.272349907159919	0.178704820943073	-0.621049860404733	-0.855651985272179	-0.675689243976343	-0.400552068464612	-5.08532163340742	-0.651184333195846	0.286598639793503	-2.1042669731255	-0.512018024873349	-0.400613281637773	0.60085736493037	NA	-0.566099560748692	-0.347813630495695	-1.70021428727943	-0.188982236504614	0.135398893184866	-0.188982236504614	0.146076428410422	-1.69648618292861	-0.188982236504614	-0.400873744283483	-0.272351735390738	-0.188982236504614	0.366517560788	-0.340131054429466	0.43641729258072	0.2618021106575	-0.188982236504614	0.784126519240679	-0.27235233685466	-0.188982236504614	-0.457790717717604	-0.188982236504614	0.230919663622037	0.112622699244895	0.222513678516459	-0.899945039862627	-3.53251900618088	-1.42625743843891	0.498882988796689	-0.272234516778141	0.237444602955024	-0.33989983349603	-0.271391560628381	-1.13353972602831	1.12209422513885	-0.400857333694559	-0.272247327120477	0.206387358893977	0.729646091037592	-0.620599838129512	1.3214785695991	-1.12707869712752	0.21046134529094	-0.339990959619379	5.10252038562457	0.435728949097894	-2.83045194671618	-5.08862769312941	-0.675689108550069	-0.512775189342752	-0.512670761604695	-0.566921940225643	-0.73187007618794	-0.352903082420552	-0.339958623185463	-1.13355527929831	-0.339185350731503	-0.45749118589615	-0.675809982005369	0.0888329569301547	-0.340159892167362	1.12905197302452	-0.339997175912555	-0.565485689857778	0.651380547325505	-0.800866540784073	0.14878948598178	-0.593827487881074	-0.272233199224411	-0.272333948886416	0.924873929471909	-0.512346921856243	-0.400809632634153	0.487789415492228	0.344158125306345	-0.188982236504614	-0.83036416392169	-0.272338702989398	-0.272288814980252	-0.27234379651352	0.420023808890649	-0.512691978659969	-1.55028120186669	0.476885910814225	-0.188982236504614	NA	NA	-0.340145612216745	-0.913834737231448	-2.4042463700485	0.927396411909279	0.375903664318963	-0.188982236504614	-1.22026394679674	-0.512724167562005	-0.272129407218026	NA	-0.511920430923019	-0.788864361823451	0.225180641029621	-0.675081753803305	-0.272226043026419	NA	-0.730978065080439	0.297556566053196	0.263772233099391	0.576889859305016	0.243402491322187	0.699500738255016	0.344846668861405	0.438506840367707	-1.69991083767251	-0.45766491321828	0.757473867423698	0.445201596974371	-0.272345439344921	-0.188982236504614	0.343469956782862	-0.272290667667174	NA	-1.31688748956551	-0.272339865071067	-0.188982236504614	0.125770950875532	NA	-0.566838086803894	-1.21845879312435	-0.457606376183309	-0.400465585388315	NA	NA	NA	NA	NA	-0.27226242747825	0.144724269509971	-0.400839082379261	1.23810328345906	-1.21932598591971	-0.188982236504614	-0.512708442192833	-0.512748552890109	0.226679552964104	-0.457667676157479	0.685487410334049	-1.13343548254852	0.420392954483614	-0.400728460926774	0.358412350949269	-0.216225879066085	0.490962428249208	1.71046756217487	-0.272340318611143	0.468005315130705	0.475117066662004	-0.3400016447869	-0.620130036048035	0.30276157284142	-1.09882394171062	-0.272205841135641	-0.400887885398619	-1.69986169590047	-2.40200842023296	-0.188982236504614	0.475883470109888	1.41437960694724	-0.850163627291462	-1.31687818694486	-1.42640793195782	1.43752501155298	0.244660499819977	-0.400768662080967	-0.566876186765299	-0.188982236504614	-0.272352282823462	-0.913852149824274	0.650776395027571	-0.981699068146384	0.59319491661735	-0.981711409739635	0.125761383828135	0.999370532263315	-0.5127128206699	0.303056903114844	-0.512578216601235	-0.850109388478227	-0.675561431542795	NA	-0.675831503193793	-0.400816594529253	-0.340157081484905	0.28650610061832	-0.188982236504614	0.385530274926767	-0.33954791509432	0.571484112509652	-0.188982236504614	0.272976234170328	-0.400832488221396	0.662504560940069	-0.400829510754058	-0.675795049661251	0.362305597658673	0.458899164030851	0.654613306855599	-0.272347127608691	0.371274269113718	1.09451654007276	-0.73178924824355	-1.31685591967038	0.13495447578563	2.87561880303881	-0.272314540515274	2.82735263340731	-1.22046865918711	0.842667155504399	-0.400221133989533	-0.400768539133143	-0.850201670703177	0.116138591864917	0.247105915471855	-0.272341492280062	-0.400276838630661	0.538447397547623	0.643411781179534	-0.675697925311547	-1.05454631340104	1.03253649008828	-0.39935214185684	0.8042885847514	-0.188982236504614	-1.55211533417617	-0.400886344908077	-1.1334863100305	-0.566811238017137	NA	-2.10493504636882	-0.620931049545699	-0.512751146150002	-0.188982236504614	-1.70017800234082	-0.340167535838911	-0.272342144793053	-2.40343042769994	-0.272308500632369	-0.339869055221759	-0.188982236504614	0.265237937376126	-2.40364013129674	-0.566809556798277	-0.850175291492697	0.434824517318093	-0.457784110080477	-0.98133938627319	2.73640479246736	-1.31686038078836	0.342179007268401	-0.340071578722407	-0.675243811016217	-1.42638825814733	-0.731889296912358	0.709217852645178	0.395825212665868	-0.457776148905374	-0.457778075130156	0.642187507934885	0.290558963042208	-0.566429738963526	-0.188982236504614	0.718396001092113	0.661342495486359	-1.31707842775166	-0.339306708563386	-1.69978824594149	NA	-0.340155982861235	1.16893445826458	-0.272348396371816	0.370508007869285	-0.457723899612926	-0.91382770836031	-0.340095238878052	0.420034557147667	0.360703596823217	-2.105528426843	0.316608333483115	-0.913898332882368	NA	0.35196274419804	1.02971179179679	-1.13345129073264	-0.272220088303634	0.758245743296364	-0.566852738157812	-0.566781228749623	-1.13350377214723	-0.188982236504614	-0.272070752301469	-0.271937276737318	-0.789742621641432	1.01894966457265	0.534956678837534	-0.566887175969446	-0.620987964937848	-1.70021125234436	-1.69981751399541	0.622652363761758	0.612011031793246	-1.0545105955199	-0.457708335760612	-0.731828046589454	-0.620913821234886	-0.675489865086627	0.649844765631895	-0.849931837293865	-0.566784685160354	-0.340149501386919	-0.566852639323864	0.311345805940901	-0.400884629483633	0.464153430845798	-0.512723744963454	0.298973005164156	-0.340098686979365	-0.45775591695891	-0.512582960797256	-0.914010931682328	-0.789664379796525	-0.675686838134791	-0.400760058563665	-0.340146051789045	0.912450126749303	-1.31709346850856	-0.566611648711373	0.412078848358477	-0.457799305465748	2.81164581422139	-0.789651732685571	-0.789765548844138	0.320040435260593	-0.731749319585478	-0.40087353030646	-0.400804388106941	0.927321085662936	-0.400767914980373	-0.272352389639431	-0.272334494434402	-0.34000570416014	-0.340142632971555	-0.272352108392252	-0.400838944855356	0.593800587882688	0.528318792511103	-0.512705761748001	1.01065808335235	1.41128818939013	-0.27225701410508	-0.400839207772559	-0.272250115847447	-0.566803651870859	-0.457790263744099	-0.340097882672732	-0.188982236504614	-0.272280870968908	0.353109747039722	0.4876669548872	-0.457728113709087	-0.40077329131541	-0.34006565922421	-0.566805343064904	0.464467390828486	-1.69940017099632	-0.272240163038085	-1.87937243443972	-0.731754866045326	-0.340062811806513	-0.272343151760632	-0.2723523896561	-0.400840169873181	-0.566880697588376	NA	-0.457742872226362	0.291226989832628	1.10777000313437	-0.457757080888698	NA	NA	NA	NA	-0.34010830079686	-0.731762753172617	0.565167313088013	-0.789744063252343	-0.675732590622409	-0.512715302118957	-0.73188926765923	-0.675739244207692	-0.400841555051736	-0.400650702841038	-0.340166023845241	-0.188982236504614	-1.87949153188038	-0.512423609456517	-0.188982236504614	-0.188982236504614	-0.340099552483368	-0.457763134787519	-0.566852948764996	-0.188982236504614	-0.400820695068436	-0.512734960569652	0.289071773788251	-1.05422434150445	-0.272333385817002	-0.272269741347804	-0.188982236504614	0.808940160968672	-0.400837244178851	-0.457608343016871	-1.22049164531331	0.40676052348312	-0.457663351278996	-0.67556850247115	-0.400831291329059	NA	-0.340144542155408	-0.40076326453127	-0.340130813031113	-0.731836522552063	-0.188982236504614	-0.340084941202798	-0.340078520112787	-0.566874522702079	-1.1335886347754	2.87976175147373	-0.850282627265511	-0.85026523822238	-0.272259518357212	-0.675727274380069	-0.566120428138422	-1.13369794784134	-0.272257096555102	-0.620939673820194	-0.339400759059564	-0.981827912893462	-0.620917047337244	1.52590833389769	-0.457780290917221	-0.457806566712602	-0.188982236504614	-0.400821366027687	-1.05446787057689	-0.272273783313026	-1.21990068700733	-0.272352266715712	-0.188982236504614	-0.566852857586903	-0.981791445003711	-0.340079731392488	-0.400784070670503	-0.27228325751796	-0.340109635638813	-0.731746381613074	-0.340126761516212	-0.340140463397792	-0.56688260785904	-0.27233354506156	-1.55186217007298	-0.400818225143627	NA	NA	-0.457771855513847	NA	-1.05448049167106	-0.188982236504614	-1.31714145643267	-0.400876586681066	-0.188982236504614	-0.98176532822261	1.11034393118313	-0.27232047860277	-1.42625139452404	-0.566617234403857	-0.272332818304392	-0.400746479461699	-0.398776231379964	-0.339922534194913	-0.4578123359015	-0.188982236504614	-0.981626752036762	-0.73183288257375	-0.566857571444987	-0.34004318800733	-0.27233168995937	-0.272352026730273	-0.188982236504614	-0.913852802375673	-0.566866849065653	-0.621010128126711	-0.40087420836508	-0.340150903160049	-0.981832162226267	-0.620856145110968	-0.512333253634086	-0.188982236504614	-0.188982236504614	-0.340120690496252	-0.340158261942232	1.40062848178883	-0.675742605775503	-0.188982236504614	-0.78965365592375	-0.188982236504614	-0.272320186797406	-0.512732869838195	0.915115121968004	-0.457813938437997	1.30111599378699	-0.67567049604937	-0.620899334084239	-0.400721487479607	-0.620963304799597	0.548976827235429	-0.51273760257794	-0.914068339354701	NA	-0.512676603868969	-0.457799641495777	-0.850107806885828	-0.340131019795608	NA	-0.340139282951306	NA	-0.188982236504614	0.472850877130161	0.382658106571927	-0.272283991289132	-0.675774185491649	-0.981828628482936	-0.272339110664028	-0.27229340458768	-0.40085909112285	-0.188982236504614	-0.271795887152083	-0.27217979196657	-0.731729230071077	-0.340102568533803	-0.272286338896063	-0.272222090285388	-0.27232627849317	-0.566915329747146	-0.621033250356219	-0.457840670388698	-0.512620122509183	-0.340055828283443	NA	-0.272318050047753	-1.31709919081917	-0.272304617499748	-0.188982236504614	-0.789644189479475	-0.340151385876205	-0.340143556661049	1.39957868658615	NA	-0.566892956272133	NA	-0.457802392793933	-0.340158970790606	-0.188982236504614	-0.512773059881817	-0.188982236504614	-0.340160033117244	-0.27230171358905	-0.339798381649471	-0.400868848306191	-0.457832730789666	NA	-0.621020574302482	-0.566920997825066	-0.566712200230548	NA	NA	-0.40073252286172	-0.188982236504614	-0.620864124949765	-0.457682759253258	-0.56674588965339	-0.272311018037988	0.821092405051464	-0.272337291479957	-0.457780599730659	-0.272341166068139	-0.850216067110869	-0.51267180231258	-0.339862925954057	-0.3401648873518	-0.188982236504614	-0.272302805109076	-1.21961300321361	-0.512656045150173	0.896123255489297	-0.2723393244991	-0.731887086847819	-0.339962041796986	NA	-0.339966427317452	-0.400729297739653	-0.188982236504614	-0.457699191988015	0.722018981156947	-0.340153401130351	-0.620886147110709	-0.272019558229687	-0.34015347705011	-0.400823740617807	-0.340143144945446	-0.272351501552633	-0.675592496852847	-0.272351152547148	-0.340110066654861	-0.272337239330366	-0.731765716972468	NA	-0.272347127087537	-0.400337878822145	-0.340129258378829	-0.272351745313335	-0.272340166488883	-0.512801687633317	3.58860352380657	-0.188982236504614	-0.272351964664773	NA	-0.400883615318893	-0.675702229429105	-0.27234149647792	-0.340161729753771	-0.789552342957451	-0.566655967693484	-0.340128698184235	-0.27234953723867	NA	-0.400714954954508	-0.400828320675777	-0.40087782749235	-0.340095343464291	-0.340074893013641	-0.340118997749308	1.06238152701625	-0.188982236504614	-0.512757647130165	0.169977007550746	-0.51269657022075	NA	-0.512797266130085	-0.789139618249141	-0.188982236504614	-0.512701971525195	-0.272271820582019	0.909275910511394	-0.338812811225802	-0.188982236504614	-0.188982236504614	-0.340167338516717	-0.272352384757796	-0.512697159779958	-0.188982236504614	-0.272318832731061	-1.05445295815496	-0.2723514641067	-0.56691878779791	-0.272349116482223	-0.400720458447785	-0.272341561275938	-0.272348634706997	0.934941492333442	1.25300062987613	-0.2723486000089	-0.272348899676845	-0.400743372198067	1.27808783545994	-0.272340965706055	-0.27235071939076	-0.400675452467883	-0.913788443844311	-0.188982236504614	-0.620760433915337	-0.272350940594461	-0.400727240968564	0.881790126315704	NA	-0.620708014299071	-0.620804404861576	2.05094953058094	NA	-0.400862029067251	-0.400716142392226	-0.340115360692189	-0.272350948705414	1.00518444266078	-0.272352224524728	-0.188982236504614	-0.675508172159555	-0.340112546467515	-0.272345776852531	-0.27232070287238	-0.272352331911293	-0.512643927095415	-0.789707107954437	-0.272335059382837	-0.51265997576044	1.51768195580898	2.36537053091952	-0.27234148205903	-0.272342408227289	-0.675651578819578	-0.512722275089606	-0.512499008458548	0.902333734539171	-0.566663273389852	-0.188982236504614	-0.512794635276014	-0.566801762399595	-0.188982236504614	-0.340119243471431	-0.271931610592127	-0.566886457427292	NA	-1.31653662574393	0.452093270273714	-0.457691290360606	-0.457829775950643	-0.188982236504614	NA	-0.620813540699839	-0.566733070636299	-0.340165903548033	-0.400839771184288	-0.512772113425477	-0.457845212594524	-0.339709543624626	-0.188982236504614	-0.789454989655734	-0.400819929422295	-0.340109198996197	-0.272351003065965	-0.188982236504614	-0.272217055255139	-0.188982236504614	NA	-0.188982236504614	-0.188982236504614	-0.457744064218111	-0.272349222121013	-0.338220031636792	-0.40086899818099	-0.400869835935432	-0.400888702455435	NA	-0.340162644632909	1.4116918696357	-0.3399461555119	-0.340123253683774	-0.621000945951827	-0.566694512911798	0.97884598506093	-0.981485794195454	-0.675595884336011	-0.566753969121919	-0.188982236504614	-0.457810139337219	2.84875312333416	-0.188982236504614	NA	-0.272349135619159	-0.340158721853977	-0.340103604404016	-0.512723458456435	-0.272319158347081	2.0034884388452	-0.40080179031747	NA	-0.400660016784237	-0.340029820956055	-0.400884097110742	-0.566776775385655	-0.340057934131657	-0.27235222791386	NA	-0.272352208082869	-0.188982236504614	3.44659874854941	-0.340129718162667	-0.340127156056657	-0.34014577336331	2.74896047422091	-0.272348510868198	-0.340048906614974	-0.51277085506717	-0.566594405273349	-0.272350793095667	-0.457659663031076	1.54329308954531	1.21283789768138	-0.272290451296832	-0.340155139310474	-0.340162369229377	-0.457770587605902	NA	NA	-0.400704255663418	-0.272119567333566	-0.272177609397731	-0.40070249007727	-0.51272048671524	-0.188982236504614	-0.457765528191393	-0.566759455940628	-0.45773498874117	-0.731668274578911	-0.731724075958243	-0.675706309948791	-0.188982236504614	NA	-0.850070572319604	-0.340076179672472	-0.566707856531852	-0.272335055957799	-0.272352101401432	-0.512650230504279	-0.789624579445396	-0.272350967264824	0.70284086184568	-0.731693221885288	0.886670201826133	1.10040017328048	-0.272278912769064	-0.272340198996744	-0.27206669886748	-1.13337468393055	-0.566790027825572	-0.457669191095777	-0.188982236504614	-0.339967911784971	-0.272211956202613	-0.272275396437004	-0.339950935762328	-0.620833222776311	-0.188982236504614	-0.188982236504614	-0.512767900202753	-0.188982236504614	-0.731684903046786	-0.188982236504614	-0.457778504500928	-0.272200746864704	-0.400840655855379	-0.188982236504614	-0.512686186482353	-0.621039592508229	-0.188982236504614	-0.850037513257193	-0.339910942106614	-0.339956373829627	-0.272220521807639	-0.272342012648827	-0.188982236504614	-0.272070426619798	-0.340118421513617	NA	-0.272330166361057	-0.272323651232342	-0.272324323889151	-0.188982236504614	-0.188982236504614	-0.272351798343239	1.00958445601311	-0.400877428625571	-0.340129083759605	-0.272271663042888	-0.512557094416703	-0.731687294894255	-0.340126913048404	-0.850159274950932	NA	1.1981412337927	-0.340086549125003	-0.340166654079108	0.829599969584748	-0.272350032596864	-0.188982236504614	-0.675645006390857	-0.272347747659405	-0.340070900773274	-0.400817318984088	-0.272312882109917	-0.457773230166797	-0.188982236504614	-1.05439188817589	-0.340127102167514	-0.457773778571868	-0.981778548477555	-0.272351795104367	-0.27233713174585	-0.566654205702689	-0.400798943550781	-0.272333232854587	-0.400835646723595	-0.340108207643952	-0.40088530275541	-0.850159942503083	0.58303865417869	1.62757181492243	-0.188982236504614	-0.271972628362721	-0.34011812253168	-0.457723953635123	-0.272324584931787	-0.850267258460285	0.889816650147148	-0.272352145348573	-0.512373814795233	-0.188982236504614	-0.272345136654003	-0.27231170573819	-0.340095057922674	NA	-1.05452101363772	-0.340136296337001	2.85591482623168	-0.188982236504614	-0.400737699738962	-0.340066815057333	-0.512596006290685	-0.272067519979336	NA	-0.272344943991164	NA	-0.913901778998195	-0.340163465462516	-0.272326470023602	-0.340115827081792	-0.98137419530394	NA	-0.188982236504614	-0.340152273855958	-0.272316936936057	-0.188982236504614	0.982937792649728	-0.340108434054409	-0.188982236504614	-0.188982236504614	-0.789820257597486	NA	1.29646779148616	-0.272338724570659	-0.340157822135966	-0.188982236504614	-0.981719845628505	-0.34006218344418	-0.339980212347303	-0.272338867238923	-0.51278968686285	2.83595226770152	-0.188982236504614	-0.188982236504614	-0.457847309627066	-0.188982236504614	-0.512780235288504	-0.27232899671347	-0.188982236504614	-0.340092948045484	-0.400592704667146	-0.188982236504614	-0.789544698178386	-0.272325732953556	-0.340129681194607	-0.340161446823865	-0.340052128564842	-0.340167013657898	-1.13299031985584	NA	-0.272343882958107	-0.272348395143735	-0.340152300840207	-1.05438884201126	-0.512621584666934	-0.340085649443073	-0.339902323586008	-0.188982236504614	-0.272349967747384	-0.789804522504217	-0.400865026222238	-0.400639095882538	-0.188982236504614	-0.566616077009391	-0.40086380053681	-0.34015891601388	-0.400360387999187	-0.272341922278563	-0.188982236504614	NA	-0.272019914928369	-0.457805390661636	-0.512589273091134	2.35311435942654	-0.400636626549019	-0.340147267962842	-0.272348939451995	-0.457690870875515	-0.188982236504614	-0.340157832759816	-0.40088379495901	-0.340109685204513	-0.272347326732495	-0.188982236504614	-0.272296565376467	-0.340153499978153	-0.457816235102419	-0.340079117190644	2.77144341501763	-0.340139196319934	-0.400883580755645	-0.731779311051301	-0.188982236504614	-0.188982236504614	-0.188982236504614	-0.188982236504614	NA	-0.188982236504614	-0.34013797642517	-0.188982236504614	-0.272334453578711	-0.272316468780635	2.06198282592913	-0.340148277612398	-0.400760302639142	-0.457780027154786	1.16167515196505	-0.340145132492064	-0.272345931680663	-0.272261216760439	-0.339944174110344	-0.675737862278492	-0.339943080891742	-0.340155735096497	2.35765926402057	-0.400788484529349	-0.272352366659673	-0.272340462263166	-0.188982236504614	-0.272349871428994	-0.340140915218409	-0.850116047443706	-0.188982236504614	-0.272351599653741	-0.340125335412318	-0.400834717803253	-0.272341457600323	-0.272333390196766	-0.400858892937541	-0.188982236504614	-0.188982236504614	-0.620693897071158	-0.272331493448704	-0.512675803429232	-0.340147247814455	-0.272352202096211	-0.340163173684346	-0.188982236504614	-0.340017794782298	-0.188982236504614	-0.188982236504614	-0.272346416107446	-0.188982236504614	3.53543825879227	-0.272352128196731	NA	-0.18898223650461
AD-07_seerum_pos	AD	F	50	NA	NA	NA	-0.506186567166084	-0.789864981358835	-0.78984678726589	-0.621019584910338	-0.789853178890807	-1.82431001424768	0.501956736345618	NA	NA	-0.40078604563182	-0.348714000672234	-0.430879422073965	0.136450598831998	-1.22008724174061	0.151407149288841	0.146729727806231	0.715105882157716	0.391947325814469	0.698160679143777	-1.42606206844138	-1.73692034398183	-0.247463261165085	-0.885438278023387	0.180184177243202	0.247630444387969	-1.55231636038304	-0.340159878443476	-0.340046440296482	1.42508950793817	-0.188982236504614	-0.338273099589626	0.927190431111557	-0.339474574093579	-0.398463653156626	-0.340110196000779	0.209008697449392	0.445123538582312	-2.83254232139404	0.336907074289035	-0.454677180597075	0.588503976103991	0.549809823038212	0.663008263208341	0.26281006113504	NA	NA	-0.617649192378496	-0.843822899992167	-0.619022680196714	-0.566342083667197	1.32011759918852	-0.272348910666704	-0.188982236504614	NA	-0.850352988055643	-0.34016124591736	-0.272324721714073	0.231926447559648	-0.400811703743726	-0.981490309727021	-0.911541769717405	0.416549099851779	0.552454090045815	0.343261317464897	0.376268225730813	0.232402652642599	0.32780181483821	0.317877607824102	-0.0959298398913061	0.487238687791897	0.264049025935783	0.487659852665104	0.121693739479439	0.585257338821383	0.473836236496433	0.464500978690983	0.578720869275062	0.181261798850939	0.277086852004677	0.349975358463654	0.433500159002149	0.469072317137183	0.828354831317271	0.678859038156136	0.517400503626475	0.761962138857172	-0.206501250918281	0.234908219363144	0.13765369887211	0.216271164533515	0.184016507338629	0.172157561847006	0.142700948728535	0.000658874787374416	0.244299380739488	0.516745281152982	0.490395006102238	0.419499501458955	0.53605914232261	0.399454792070285	0.176041132392985	0.238330347949231	-0.0278873153653376	-1.69044779725839	0.151796692832585	0.224251226006467	0.166701557225921	0.287575171750363	0.292634864873126	0.368498774218237	0.206101128209556	0.198031139092861	0.0804428392328598	0.213589847550683	-0.0841387961122008	0.493847674178283	0.546924594658129	0.256128699266217	0.564037155035009	0.406146275477152	0.626944137357161	0.528699873593892	0.545578643624715	0.285113863931327	0.35248418954075	-0.148227685756187	0.741779538110853	0.782447453428744	0.235009720609091	0.740338658811419	1.29754243277189	0.55337964024885	0.49264478611482	1.2272673439183	0.213556637962473	-0.065560284904157	0.400392313044134	0.102601411166381	-0.077497261459635	0.0355209313046069	0.180854134754454	0.470463803039382	0.198424315922535	-0.00262367668601518	-0.00379415518781637	0.477270382177174	0.183134021102655	0.216805960023529	0.541035856752189	0.378034329378562	0.256113191070963	0.454983353963168	0.640405945571467	0.0165407360636246	0.788218201409479	0.429976798232762	-0.219294225121653	-0.0688394900969505	0.651168326461088	-0.789736507189649	-1.05418997010393	-0.188982236504614	-0.096453922720296	0.270087479870379	0.180812101827024	-0.208614471247709	0.393884399582225	0.326190112829417	0.293121929596476	0.190909788559685	0.256674511983012	0.405423571674704	0.27731873286186	-0.17999246213304	0.282727886449585	0.395572195068699	-0.240035535198861	0.258612262991552	0.179533229549672	0.159130695992052	0.177303937909949	NA	0.293320923433712	0.404042575440128	-0.27234550508616	-0.398880160068219	-0.398656060396534	-0.51236352164013	NA	-0.492500086673139	-0.340134554572489	-0.272320965318764	0.7745391738889	0.479134961808233	0.215062163192648	0.448770267484509	-0.293110219695401	0.562500663124966	-0.981871230507663	-0.400838032460801	-1.87588165174736	-1.5505832557793	0.372534923639612	0.163473979528887	0.572887489618453	0.391736548287336	0.525352921634565	0.507327839925403	0.174700011400836	0.457474450782192	0.149909314836827	0.218732846482377	0.236588363105593	0.128116762480409	-0.0829566274687875	0.245382778013402	0.183544993075949	0.3421505051758	0.42301491536936	0.407419121830747	0.00302584294994983	0.185132020236717	-0.213061433740985	0.391471280757974	0.221194766312959	0.332728697298765	0.433027272607523	0.547411553146527	0.287208695092158	0.568915338233355	0.432293941359352	0.186624093851602	0.684413899182339	0.483650894804029	0.25727151358852	-0.912784335084765	0.0632508900936336	-0.547878807185174	0.456685873572742	0.653578828090177	0.394428337671388	0.120138798714009	0.509757626413405	0.0479093268803957	0.241288570496896	1.00554171905871	-0.512639205491065	0.0639275919864849	0.166200441725534	0.136470598609781	0.127968630741896	0.271580973934203	0.619837937647468	0.0827504190193485	0.831900298466978	-0.787554741688679	-0.188982236504614	-0.980269964114124	-0.730291104512696	0.384829158707735	0.189005834266014	-0.155368940333112	0.0735956839435448	0.473684943268782	0.754426238608701	0.197114139486318	0.675951361748892	0.590714281217216	0.922839735600967	0.400714912508066	0.483615966444901	-0.0327787370440202	0.194881888612063	0.0781534369254306	-1.69124333157842	-0.731702005025148	0.271358588590561	1.05665267409073	0.314968689932113	0.4944115109111	0.217598716878249	0.722548994845266	0.487959336868725	0.282614015147624	0.228096999500797	0.560771260621313	0.103055196258299	0.190382833427823	-0.338967664027794	0.635970745202279	-1.30999750728901	-1.21637832069095	0.150984376774177	0.429449562566878	0.986674767525055	0.322597004508031	0.486933635294192	0.415327461380855	0.632009562401762	0.669423182423386	0.447073597048959	0.506890540170043	0.830803617214199	0.262009419698922	0.318070818140767	0.361723113194676	-0.0102396369995299	0.327296610950582	0.331020015778104	0.512439662946581	0.410041637015173	0.167785751016727	0.0115980701720929	0.323603744051115	0.207415340418466	0.203396265823729	-0.673574937259309	-0.712740951767732	-0.501824503431238	0.193486540707433	-0.511078358460305	0.26209453410134	-1.05309866622592	-0.911572059052316	0.296548503236922	-0.188982236504614	-0.339895371210135	-0.398964075296534	-0.188982236504614	-0.188982236504614	0.546831218295524	0.454267208408825	0.604534342242872	0.657514935654785	0.29433204429399	0.40301861355709	0.132274233959606	0.222968300788254	-0.188982236504614	-0.340078979595558	0.522940862225481	-0.4005333426305	-0.27234756051885	-0.271955194869367	-0.203678408322241	0.754448707455929	1.05070053123318	-0.787881936031486	0.437273934925371	0.473349496548445	0.300875288257599	0.218173137452022	-0.188982236504614	-1.86239715952873	-0.512755466625216	-0.849750360455623	1.29320936788367	0.226231521288426	0.527747976556207	-0.675711135056775	1.1049530976538	-0.457758641585252	-0.512776245474652	1.34618338026214	2.42966076168355	-0.188982236504614	NA	-0.620873133168946	0.579679092908082	0.327156864386974	-0.188982236504614	-0.399289050854247	0.360093889679652	NA	-0.731678588599462	-0.512429985468087	-0.512817389934186	-0.789368483636358	0.522614988044074	-0.789464869502646	0.810222550144142	0.428525833416677	0.315535030402338	0.305065307210949	0.66816469857853	0.571443654948578	0.461615645427212	0.5917860288283	0.388591532300524	0.270325758400374	-0.272167955698857	0.586661494907961	1.90264971377685	-0.400069962881342	-0.272347700408832	-1.05421975319819	0.26639821910767	0.922523049392409	-0.400836907875472	1.06082871154248	-1.21827626178139	-2.83207705168842	-0.457708273768938	-0.56672463265684	0.0704943508919585	-0.0023303258899914	0.212030111027452	0.385472476365438	0.1135264884323	0.474611545101454	0.219187759202839	0.674705003505968	-0.340140760811232	1.1783151501361	0.137952327909819	0.60241218020938	-0.188982236504614	0.457075759947213	0.624802411508283	0.963855069544263	0.315423351680036	-0.512169506311948	-0.512579925587743	0.542983574700362	0.616700846722339	-0.272345915255253	-0.73141901608792	0.350456429385906	-0.620358882562062	-0.512343129353096	-0.340162971048432	-0.188982236504614	-0.188982236504614	NA	-0.260891403986226	-0.508324881257242	-0.20018242719865	0.208963375324743	0.171019693054802	0.528384708858662	-0.261214606219972	-0.473834050833044	-0.19646738754119	0.17769160786636	-0.337758405651679	-0.45676823214434	-0.234582185910515	-0.171071893596528	-0.52338741183455	-1.22024180354323	-0.566819062563276	-0.400862841388405	NA	-0.27234796568586	NA	NA	-0.621024863187667	0.518238194275076	1.54340024657765	-0.272351991578882	-0.188982236504614	-0.0995358935321857	-0.340154504467495	-0.61607974195792	-0.457608121348963	-0.340162972342234	-0.666952434423108	-0.356398369978097	0.359329267921352	0.175269446869915	-0.169209924862062	3.69366186700589	NA	-0.788187507649559	-0.400819136372775	0.673643795985762	-0.619130707358871	-0.321265255172788	-0.0761187742654216	0.138327336512237	-0.188982236504614	-0.457737758631513	-0.340164118945382	1.02030797927388	-0.730953491354766	-0.267225038555561	0.0270722830225467	0.309172606619632	0.332941052008069	0.0701476298284981	-0.789149964297574	-0.620873325753816	-0.272284067566666	-0.73172054031551	1.42013952345918	-0.400856297749871	0.573368169678244	-0.566678641720256	1.10566231899513	-1.54297533252006	0.348127722693032	0.692198605574343	-0.271179870108221	-0.913653453238073	1.17758224394174	1.35855061298886	-0.620379369185241	-0.729903414766522	-0.456432761351099	-0.565966496759869	-0.340139012530224	0.522901982196545	0.25690290405524	-0.973856447102789	-0.630131948721828	-0.615359828459867	0.235052847219038	-0.535602348217912	2.38498426486123	0.513982402076881	0.437599062777339	-0.400628072685236	NA	0.211419837736499	-0.0948747505236886	-0.131282094363915	-0.537129949551513	0.216768963185716	-0.339899601993765	1.2693562111057	-0.675354569613424	0.343976089514926	-0.0640487096839395	0.0020127744283892	-0.0440360543155046	-0.138196319856972	NA	NA	0.260931410314796	-0.319940446067033	-0.512772352395742	-0.511466100072425	-0.339237992960405	-0.67432005922333	-1.12927010317186	0.857388725208448	0.217865540516142	-0.188982236504614	-0.272260072576847	-0.980287720263783	-0.512809055386422	-0.272350943049874	0.468617725549339	0.865172503901854	0.42625095591788	0.445436209878695	0.211963387088251	-0.675787686260277	0.781816436254486	-1.13334565162432	-1.13333272711354	-0.430590586364344	-0.628138520885614	-0.226317268468036	-0.620834010886417	-0.400827492666596	-0.272345885967743	0.303151255488637	0.474510780663136	0.575011375738161	0.406467737214444	1.66464569512112	NA	-0.272258770433157	-0.457133759629853	-0.102182713441755	0.234611312122085	0.217971488315841	0.032323105686544	0.148352371003931	1.09921045283531	NA	-0.188982236504614	-0.400348994631553	0.268629850604851	0.0435197194127709	-0.566864812944083	-0.565645908445403	0.750928212698742	0.296654448458795	0.48336680240576	-0.340078003395233	0.855181777865192	0.0638443213200416	-0.124009946789312	-0.0430073842958261	0.492596698340033	-0.565802760865436	-0.188982236504614	NA	-0.188982236504614	-0.339226311799235	1.37874421024786	-0.188982236504614	-0.340130379792293	-0.62085744687154	-0.457760157532723	0.358251324264724	0.054762396398934	-0.340058103036098	2.07626978565916	-0.675754192812754	1.42782381846395	-1.05288491237789	-0.336901535932698	-5.08352576611717	0.425412475994948	0.210120282292264	-0.400817207791543	0.646815579556691	0.577410506137393	-0.272347899350644	-0.272191486935502	-0.731809814598671	-0.457817518576915	-0.133823617630932	0.189916059594254	0.150628088750478	NA	-0.272280461880874	NA	-0.566944461733295	-0.457707409359101	-0.512581248415529	1.68549420537802	0.423805400822658	-0.400849464685113	0.224449064185279	0.448480490243589	0.746206831332071	0.302287188165225	-0.620395811513887	-0.512399067194753	-0.212974348448933	0.36382384296008	0.250001698004097	0.249903219635962	0.498782480317472	NA	-0.272304272223922	-0.272351932665633	NA	-0.981592371065672	-0.457715418257232	-3.53530997967917	-2.832512464436	-0.400714183594796	-0.675674971232449	-0.400750920876679	0.249057814469884	0.243405311487063	-0.913530435389117	0.194299303395832	0.369172587932887	-0.270124398759118	-0.981359682494454	-0.399863152693759	-0.188982236504614	0.344974306251611	-0.40031525690652	0.215046960504667	0.143448699481586	-0.340134799975149	NA	NA	NA	2.79179938114956	0.447406427307443	-0.512217657104726	0.355022590130551	-0.27234893910316	0.939988611886709	-0.457822402813005	0.260234573469704	-0.188982236504614	NA	-1.42533595137792	0.439825052564603	-0.272330282434833	-0.731918878629255	-0.272322303591642	-0.188982236504614	-0.51271078876006	0.458440600246482	0.361746755361924	NA	-0.272349907159919	0.1638183506199	-0.621049860404733	-0.0450678961763914	-0.675689243976343	-0.400552068464612	0.193864757994889	0.229929367626314	0.29388021762678	0.459079239173919	-0.512018024873349	-0.400613281637773	0.559610091493009	NA	-0.566099560748692	0.582284833218339	0.577444726200375	-0.188982236504614	0.198404676329711	-0.188982236504614	0.162485272160465	-1.69648618292861	-0.188982236504614	-0.400873744283483	-0.272351735390738	-0.188982236504614	0.391188339605841	-0.340131054429466	0.453724746459586	-3.5336911947795	-0.188982236504614	0.796184505641379	-0.27235233685466	-0.188982236504614	-0.457790717717604	-0.188982236504614	0.265701849763148	0.293062562227002	0.308273140631623	0.642518980204293	0.251821767432637	-1.42625743843891	0.517293370665641	-0.272234516778141	-3.53469522588309	-0.33989983349603	-0.271391560628381	-1.13353972602831	1.13750531732628	-0.400857333694559	-0.272247327120477	0.253290547642974	-1.3163531079445	1.55321382793257	1.31244858858921	0.466774677003954	0.228855252012103	-0.339990959619379	-0.188982236504614	0.467923268559625	0.370204663690522	0.234163488175648	-0.675689108550069	-0.512775189342752	-0.512670761604695	-0.566921940225643	-0.73187007618794	0.614108892621511	-0.339958623185463	-1.13355527929831	-0.339185350731503	-0.45749118589615	1.43881915540031	0.128493233651632	-0.340159892167362	1.09062333516731	-0.339997175912555	-0.565485689857778	0.678074880938882	0.356754721372463	0.255242858124921	0.0779238954622112	-0.272233199224411	-0.272333948886416	0.981764423833833	1.96956035035165	-0.400809632634153	0.522555719030334	0.398995205767061	-0.188982236504614	0.486163506433091	-0.272338702989398	-0.272288814980252	-0.27234379651352	0.471457591349746	-0.512691978659969	0.59557664050165	0.487356945843201	-0.188982236504614	NA	NA	-0.340145612216745	-0.913834737231448	0.404520493192815	-0.981504153010383	0.419058157622386	-0.188982236504614	-1.22026394679674	-0.512724167562005	-0.272129407218026	NA	-0.511920430923019	-0.788864361823451	0.273582313833234	-0.675081753803305	-0.272226043026419	NA	-0.730978065080439	0.326081731324333	0.280620873309327	0.611100686687614	0.335057540818897	0.7114810446676	0.388471652668666	0.456822000232185	0.534796987000795	-0.45766491321828	0.804128823885951	0.466239421423118	3.51424145282779	-0.188982236504614	0.375327421418296	-0.272290667667174	NA	-1.31688748956551	-0.272339865071067	-0.188982236504614	-5.0867169653535	NA	-0.566838086803894	0.706087632126117	-0.457606376183309	-0.400465585388315	NA	NA	NA	NA	NA	-0.27226242747825	0.277449166310232	-0.400839082379261	-0.789473062678041	-1.21932598591971	-0.188982236504614	-0.512708442192833	-0.512748552890109	0.301509320638853	-0.457667676157479	-1.31674569690274	0.843516548398899	0.465429497301035	-0.400728460926774	-2.40269401154998	0.193778213173508	0.496389131915062	-0.566937811344359	-0.272340318611143	0.513843535921584	0.509665518008612	-0.3400016447869	-0.620130036048035	0.335607943116356	0.417979357079362	-0.272205841135641	-0.400887885398619	-1.69986169590047	0.405661772685554	-0.188982236504614	0.524417077584455	-0.675344799683479	-0.850163627291462	0.716668075841858	0.675563980325874	-0.674776393186477	0.288576620482421	-0.400768662080967	-0.566876186765299	-0.188982236504614	-0.272352282823462	1.05080896537164	0.658510606053876	0.973276998049355	0.590996242919423	0.940522381193984	0.205604219000653	0.964636145724227	-0.5127128206699	0.347851072078033	-0.512578216601235	1.11449072131901	-0.675561431542795	NA	1.41438452500462	-0.400816594529253	-0.340157081484905	0.340483244735248	-0.188982236504614	0.42101856467131	-0.33954791509432	0.495788910776966	-0.188982236504614	0.349398002348082	-0.400832488221396	-1.42618070066805	-0.400829510754058	1.43373689557915	-2.40337725137305	0.44138559152384	0.691989625445106	-0.272347127608691	0.393495716911266	-0.849942049041423	-0.73178924824355	0.711427671613416	0.274979750655168	-0.339999381399749	3.60134232342508	-0.340167441509474	0.793292066067566	-1.05442825566699	-0.400221133989533	-0.400768539133143	-0.850201670703177	0.259110268429248	0.29407869195187	-0.272341492280062	-0.400276838630661	-1.70017201532319	-1.42639256331741	-0.675697925311547	-1.05454631340104	-0.913950473292163	-0.39935214185684	-1.13360667807094	-0.188982236504614	0.600311075443125	-0.400886344908077	0.840131224484268	-0.566811238017137	NA	0.476582288076121	1.51489277853508	-0.512751146150002	-0.188982236504614	0.546767386018521	-0.340167535838911	-0.272342144793053	0.407528629913395	-0.272308500632369	-0.339869055221759	-0.188982236504614	0.334053541150243	0.429039378974385	1.66686022622594	-0.850175291492697	0.494782472410939	-0.457784110080477	-0.98133938627319	-0.339688591686791	0.740226097197702	0.398084209476128	-0.340071578722407	1.34365735614151	0.674191872636062	1.33829038232459	-1.31710814053065	0.406912205049241	-0.457776148905374	-0.457778075130156	0.665289974903076	0.353685534788416	-0.566429738963526	-0.188982236504614	-1.31675748377229	-1.42603472447306	0.701913678765045	-0.339306708563386	-1.69978824594149	NA	-0.340155982861235	1.20157518236459	-0.272348396371816	-2.40341364110288	-0.457723899612926	-0.91382770836031	-0.340095238878052	0.492183845337322	0.432731094004159	0.446041244032097	0.372013030147158	1.04180529426497	NA	0.40942896290568	-0.913916939229302	0.854759718854301	-0.272220088303634	0.779407943923371	-0.566852738157812	-0.566781228749623	-1.13350377214723	-0.188982236504614	-0.272070752301469	-0.271937276737318	1.19341772290029	-0.914031672965606	0.579201018183215	-0.566887175969446	-0.620987964937848	0.583777503469939	0.569711302592731	0.670619732847877	0.617884243428272	0.907404244896195	-0.457708335760612	1.30737122164239	-0.620913821234886	-0.675489865086627	-1.42573019148346	1.12798418044232	-0.566784685160354	-0.340149501386919	-0.566852639323864	0.358864435805122	-0.400884629483633	-2.10437938325359	-0.512723744963454	0.355082827530119	-0.340098686979365	-0.45775591695891	-0.512582960797256	-0.914010931682328	1.21892831586755	-0.675686838134791	2.3744095716372	-0.340146051789045	-1.13287306134661	0.739057326455858	-0.566611648711373	-2.10450024220791	-0.457799305465748	-0.340153426003231	1.16051364958134	-0.789765548844138	0.354891850434242	-0.731749319585478	-0.40087353030646	-0.400804388106941	0.98285009412107	2.39138074570675	-0.272352389639431	-0.272334494434402	-0.34000570416014	2.87451276713462	-0.272352108392252	-0.400838944855356	0.635204884968504	0.588196774651672	-0.512705761748001	-0.913965602744045	-0.675456450787493	-0.27225701410508	-0.400839207772559	-0.272250115847447	-0.566803651870859	-0.457790263744099	-0.340097882672732	-0.188982236504614	-0.272280870968908	0.431467068318099	0.51610498164842	-0.457728113709087	-0.40077329131541	-0.34006565922421	-0.566805343064904	0.475201055616035	0.577596929084311	-0.272240163038085	0.520069779336865	1.26553207399667	-0.340062811806513	-0.272343151760632	-0.2723523896561	2.34948534805273	-0.566880697588376	NA	-0.457742872226362	0.307815082244807	1.13108323008378	-0.457757080888698	NA	NA	NA	NA	-0.34010830079686	1.31361754418157	-1.69940370287488	1.19465178216149	-0.675732590622409	-0.512715302118957	-0.73188926765923	-0.675739244207692	-0.400841555051736	-0.400650702841038	-0.340166023845241	-0.188982236504614	0.51377544183328	-0.512423609456517	-0.188982236504614	-0.188982236504614	-0.340099552483368	2.04186985053321	-0.566852948764996	-0.188982236504614	-0.400820695068436	-0.512734960569652	0.361079294666193	0.925893458366972	-0.272333385817002	-0.272269741347804	-0.188982236504614	0.857582539765291	-0.400837244178851	-0.457608343016871	0.79117467187518	0.441202414710016	-0.457663351278996	-0.67556850247115	-0.400831291329059	NA	-0.340144542155408	-0.40076326453127	-0.340130813031113	-0.731836522552063	-0.188982236504614	-0.340084941202798	-0.340078520112787	-0.566874522702079	-1.1335886347754	-0.340147696553194	-0.850282627265511	1.11733248078613	-0.272259518357212	1.39583756930359	1.66672709378846	0.85367524949622	-0.272257096555102	-0.620939673820194	-0.339400759059564	0.985418746243222	1.52431150662145	-0.620768661238811	-0.457780290917221	2.08193828196552	-0.188982236504614	-0.400821366027687	0.918971650405078	-0.272273783313026	0.809715270547995	-0.272352266715712	-0.188982236504614	-0.566852857586903	0.982565022257314	-0.340079731392488	-0.400784070670503	-0.27228325751796	-0.340109635638813	1.29866198690387	-0.340126761516212	-0.340140463397792	1.65268805954489	-0.27233354506156	0.59545026111621	-0.400818225143627	NA	NA	-0.457771855513847	NA	0.911729790929399	-0.188982236504614	-1.31714145643267	-0.400876586681066	-0.188982236504614	0.982594100839857	1.13018738043959	-0.27232047860277	0.649094647743893	-0.566617234403857	-0.272332818304392	-0.400746479461699	-0.398776231379964	-0.339922534194913	-0.4578123359015	-0.188982236504614	-0.981626752036762	1.32187278793784	-0.566857571444987	-0.34004318800733	-0.27233168995937	-0.272352026730273	-0.188982236504614	-0.913852802375673	-0.566866849065653	-0.621010128126711	-0.40087420836508	-0.340150903160049	1.00498907175215	-0.620856145110968	1.8696710161574	-0.188982236504614	-0.188982236504614	-0.340120690496252	-0.340158261942232	-0.6754314458456	-0.675742605775503	-0.188982236504614	-0.78965365592375	-0.188982236504614	-0.272320186797406	-0.512732869838195	0.900675785031406	-0.457813938437997	-0.731865624651668	-0.67567049604937	-0.620899334084239	-0.400721487479607	-0.620963304799597	0.579539147074642	-0.51273760257794	1.03693437803867	NA	-0.512676603868969	-0.457799641495777	-0.850107806885828	-0.340131019795608	NA	-0.340139282951306	NA	-0.188982236504614	0.522571137751926	0.427102454364442	-0.272283991289132	1.41730077202847	0.993349003283223	-0.272339110664028	-0.27229340458768	-0.40085909112285	-0.188982236504614	-0.271795887152083	-0.27217979196657	-0.731729230071077	-0.340102568533803	-0.272286338896063	-0.272222090285388	-0.27232627849317	-0.566915329747146	1.53160627137271	-0.457840670388698	-0.512620122509183	-0.340055828283443	NA	-0.272318050047753	0.757093576427495	-0.272304617499748	-0.188982236504614	-0.789644189479475	-0.340151385876205	-0.340143556661049	1.43864164633704	NA	-0.566892956272133	NA	-0.457802392793933	-0.340158970790606	-0.188982236504614	-0.512773059881817	-0.188982236504614	2.80671194814508	-0.27230171358905	-0.339798381649471	-0.400868848306191	-0.457832730789666	NA	-0.621020574302482	-0.566920997825066	-0.566712200230548	NA	NA	-0.40073252286172	-0.188982236504614	-0.620864124949765	-0.457682759253258	-0.56674588965339	-0.272311018037988	0.822044850188378	-0.272337291479957	-0.457780599730659	-0.272341166068139	-0.850216067110869	-0.51267180231258	-0.339862925954057	-0.3401648873518	-0.188982236504614	-0.272302805109076	0.812018463161129	-0.512656045150173	-1.05426449557054	-0.2723393244991	1.31787057673563	-0.339962041796986	NA	-0.339966427317452	-0.400729297739653	-0.188982236504614	-0.457699191988015	-1.31698996789853	-0.340153401130351	-0.620886147110709	-0.272019558229687	-0.34015347705011	2.35698484278643	-0.340143144945446	-0.272351501552633	-0.675592496852847	-0.272351152547148	-0.340110066654861	-0.272337239330366	-0.731765716972468	NA	-0.272347127087537	-0.400337878822145	-0.340129258378829	-0.272351745313335	-0.272340166488883	-0.512801687633317	-0.272328828501498	-0.188982236504614	-0.272351964664773	NA	-0.400883615318893	-0.675702229429105	-0.27234149647792	-0.340161729753771	-0.789552342957451	-0.566655967693484	-0.340128698184235	-0.27234953723867	NA	-0.400714954954508	2.39934030844618	-0.40087782749235	-0.340095343464291	-0.340074893013641	-0.340118997749308	-0.914149819550723	-0.188982236504614	-0.512757647130165	0.235865479116889	-0.51269657022075	NA	-0.512797266130085	1.20127395014518	-0.188982236504614	-0.512701971525195	-0.272271820582019	0.800689454838271	-0.338812811225802	-0.188982236504614	-0.188982236504614	-0.340167338516717	-0.272352384757796	-0.512697159779958	-0.188982236504614	-0.272318832731061	0.923702874249004	-0.2723514641067	-0.56691878779791	-0.272349116482223	-0.400720458447785	-0.272341561275938	-0.272348634706997	-0.981258929799635	-0.731640880719582	-0.2723486000089	-0.272348899676845	-0.400743372198067	-0.731667857988505	-0.272340965706055	-0.27235071939076	-0.400675452467883	-0.913788443844311	-0.188982236504614	-0.620760433915337	3.52857645988255	-0.400727240968564	-1.05444128631705	NA	-0.620708014299071	-0.620804404861576	-0.457801192691566	NA	-0.400862029067251	-0.400716142392226	-0.340115360692189	-0.272350948705414	-0.98193507064427	-0.272352224524728	-0.188982236504614	-0.675508172159555	-0.340112546467515	-0.272345776852531	-0.27232070287238	-0.272352331911293	-0.512643927095415	1.22183791405402	-0.272335059382837	-0.51265997576044	-0.62093279788845	-0.400821015462368	-0.27234148205903	-0.272342408227289	-0.675651578819578	1.81571944753854	-0.512499008458548	-1.05458740102194	-0.566663273389852	-0.188982236504614	-0.512794635276014	-0.566801762399595	-0.188982236504614	2.81830682923358	-0.271931610592127	-0.566886457427292	NA	-1.31653662574393	0.501927292747717	-0.457691290360606	2.08194162439703	-0.188982236504614	NA	-0.620813540699839	-0.566733070636299	-0.340165903548033	2.40488129036845	-0.512772113425477	-0.457845212594524	-0.339709543624626	-0.188982236504614	-0.789454989655734	-0.400819929422295	-0.340109198996197	-0.272351003065965	-0.188982236504614	-0.272217055255139	-0.188982236504614	NA	-0.188982236504614	-0.188982236504614	-0.457744064218111	-0.272349222121013	-0.338220031636792	-0.40086899818099	-0.400869835935432	2.42225388882773	NA	-0.340162644632909	1.44263965983883	-0.3399461555119	-0.340123253683774	1.54658739052603	-0.566694512911798	-0.98150613097305	-0.981485794195454	1.36886738740399	-0.566753969121919	-0.188982236504614	-0.457810139337219	-0.34016286077258	-0.188982236504614	NA	-0.272349135619159	-0.340158721853977	-0.340103604404016	-0.512723458456435	-0.272319158347081	-0.457500534714047	-0.40080179031747	NA	-0.400660016784237	-0.340029820956055	-0.400884097110742	-0.566776775385655	-0.340057934131657	-0.27235222791386	NA	-0.272352208082869	-0.188982236504614	-0.272265410492647	-0.340129718162667	-0.340127156056657	-0.34014577336331	-0.340049973900234	-0.272348510868198	-0.340048906614974	-0.51277085506717	-0.566594405273349	-0.272350793095667	-0.457659663031076	-0.620700751091293	-0.789694654416573	-0.272290451296832	-0.340155139310474	-0.340162369229377	-0.457770587605902	NA	NA	-0.400704255663418	-0.272119567333566	-0.272177609397731	-0.40070249007727	-0.51272048671524	-0.188982236504614	-0.457765528191393	-0.566759455940628	-0.45773498874117	-0.731668274578911	1.32192277005557	1.44854293431532	-0.188982236504614	NA	1.1088178149009	-0.340076179672472	-0.566707856531852	-0.272335055957799	-0.272352101401432	-0.512650230504279	-0.789624579445396	-0.272350967264824	0.744780289204093	1.31249215325818	-1.05433885844362	1.12930761922275	-0.272278912769064	-0.272340198996744	-0.27206669886748	0.875271219632689	-0.566790027825572	-0.457669191095777	-0.188982236504614	-0.339967911784971	-0.272211956202613	-0.272275396437004	-0.339950935762328	-0.620833222776311	-0.188982236504614	-0.188982236504614	-0.512767900202753	-0.188982236504614	-0.731684903046786	-0.188982236504614	-0.457778504500928	-0.272200746864704	-0.400840655855379	-0.188982236504614	-0.512686186482353	-0.621039592508229	-0.188982236504614	-0.850037513257193	-0.339910942106614	-0.339956373829627	-0.272220521807639	-0.272342012648827	-0.188982236504614	-0.272070426619798	-0.340118421513617	NA	-0.272330166361057	-0.272323651232342	-0.272324323889151	-0.188982236504614	-0.188982236504614	-0.272351798343239	1.0792577821852	-0.400877428625571	-0.340129083759605	-0.272271663042888	-0.512557094416703	-0.731687294894255	-0.340126913048404	-0.850159274950932	NA	-0.789643680822944	-0.340086549125003	-0.340166654079108	0.85881421719243	-0.272350032596864	-0.188982236504614	1.36824187251512	-0.272347747659405	-0.340070900773274	-0.400817318984088	-0.272312882109917	-0.457773230166797	-0.188982236504614	-1.05439188817589	-0.340127102167514	-0.457773778571868	-0.981778548477555	-0.272351795104367	-0.27233713174585	-0.566654205702689	-0.400798943550781	-0.272333232854587	-0.400835646723595	-0.340108207643952	-0.40088530275541	-0.850159942503083	0.665610888129218	1.58479445132469	-0.188982236504614	-0.271972628362721	-0.34011812253168	-0.457723953635123	-0.272324584931787	-0.850267258460285	-1.05421701796615	-0.272352145348573	-0.512373814795233	-0.188982236504614	-0.272345136654003	-0.27231170573819	-0.340095057922674	NA	0.898080551398337	-0.340136296337001	-0.340136348393044	-0.188982236504614	-0.400737699738962	-0.340066815057333	-0.512596006290685	-0.272067519979336	NA	-0.272344943991164	NA	-0.913901778998195	-0.340163465462516	-0.272326470023602	-0.340115827081792	0.989120845081318	NA	-0.188982236504614	-0.340152273855958	3.48083758480603	-0.188982236504614	-0.981924230673321	-0.340108434054409	-0.188982236504614	-0.188982236504614	-0.789820257597486	NA	1.31598316019267	-0.272338724570659	-0.340157822135966	-0.188982236504614	-0.981719845628505	2.80550273640717	-0.339980212347303	-0.272338867238923	-0.51278968686285	-0.3401482786915	-0.188982236504614	-0.188982236504614	2.10657089056788	-0.188982236504614	-0.512780235288504	-0.27232899671347	-0.188982236504614	-0.340092948045484	-0.400592704667146	-0.188982236504614	-0.789544698178386	-0.272325732953556	-0.340129681194607	2.83265825358553	-0.340052128564842	-0.340167013657898	0.888257855302627	NA	-0.272343882958107	-0.272348395143735	2.87170295483016	0.909413645276105	-0.512621584666934	-0.340085649443073	-0.339902323586008	-0.188982236504614	-0.272349967747384	-0.789804522504217	-0.400865026222238	-0.400639095882538	-0.188982236504614	1.71118670313875	-0.40086380053681	-0.34015891601388	-0.400360387999187	-0.272341922278563	-0.188982236504614	NA	3.71775322067446	2.10996446165936	-0.512589273091134	-0.400856998879189	-0.400636626549019	-0.340147267962842	-0.272348939451995	-0.457690870875515	-0.188982236504614	-0.340157832759816	-0.40088379495901	-0.340109685204513	-0.272347326732495	-0.188982236504614	-0.272296565376467	2.87073220744942	2.12067227356445	-0.340079117190644	-0.340108033555347	-0.340139196319934	2.39262260228743	1.32918332724609	-0.188982236504614	-0.188982236504614	-0.188982236504614	-0.188982236504614	NA	-0.188982236504614	-0.34013797642517	-0.188982236504614	-0.272334453578711	-0.272316468780635	-0.457734975804708	-0.340148277612398	-0.400760302639142	-0.457780027154786	-0.78978336915988	-0.340145132492064	-0.272345931680663	-0.272261216760439	-0.339944174110344	-0.675737862278492	-0.339943080891742	-0.340155735096497	-0.400861541677508	2.42135781312736	-0.272352366659673	-0.272340462263166	-0.188982236504614	-0.272349871428994	-0.340140915218409	1.1001074574149	-0.188982236504614	3.54942077972568	-0.340125335412318	-0.400834717803253	-0.272341457600323	3.58373308494733	-0.400858892937541	-0.188982236504614	-0.188982236504614	-0.620693897071158	-0.272331493448704	1.9100317177764	-0.340147247814455	-0.272352202096211	-0.340163173684346	-0.188982236504614	-0.340017794782298	-0.188982236504614	-0.188982236504614	-0.272346416107446	-0.188982236504614	-0.272352123271057	-0.272352128196731	NA	5.10252038562453
AD-08_seerum_pos	AD	M	35	NA	NA	NA	-0.506186567166084	-0.789864981358835	-0.78984678726589	-0.621019584910338	-0.789853178890807	-0.837938915324179	0.519352801059041	NA	NA	-0.40078604563182	-0.690637242564374	-0.394620759747242	0.219424500797362	-1.22008724174061	0.33032171105029	0.335379784521744	0.160069545093759	0.299322618387909	0.0761453019882417	0.627310499503513	-0.114407765119201	-0.326052199714419	0.15125689891907	0.141772444520954	0.256415279347573	0.606786147170644	-0.340159878443476	-0.340046440296482	-0.615378893184372	-0.188982236504614	-0.338273099589626	-0.908774923905001	-0.339474574093579	-0.398463653156626	-0.340110196000779	0.189932679083704	0.14265974300063	0.340792221314388	0.291551314305983	-0.454677180597075	-0.114396055367695	0.0900914603850187	-0.124823298671637	0.45553032040567	NA	NA	1.36489174736061	0.969928592719914	-0.619022680196714	-0.566342083667197	-0.675039892684793	-0.272348910666704	-0.188982236504614	NA	-0.850352988055643	-0.34016124591736	-0.272324721714073	0.307286450700834	2.34189757937443	1.00814044285793	1.11732595845938	2.90929833274503	2.70106805675096	2.78341095031824	2.48000428410707	2.91298968036459	2.92492530551551	2.70575077252658	3.69133743935236	2.95544089278361	2.96851565244776	2.71835567195025	2.8838649279523	2.49838989239958	2.94244848761181	2.4079396042961	2.28915393962781	0.352642659630491	2.99071237349615	2.48058614432114	2.40866498810914	2.56941085278315	2.89734487372405	2.72729079540382	2.75378543936848	2.8101859458133	2.35957679639316	2.87753800599247	2.89269774853289	2.87245203381504	2.71969513718707	2.70782189342887	2.81288727280929	3.01592595298629	2.79566042412689	2.37600913830082	2.71030589192908	2.78705320880167	2.17705801342097	2.30894690125219	0.439244181247261	0.377691594733156	2.46568339042053	0.676432412409421	2.58742646891221	3.15167481237283	2.62559626873421	2.76787772801797	2.78109388671963	2.7717579924187	2.72406009083113	3.19720008117488	2.78338393609422	2.63348799232819	2.6840138023559	2.68602619715036	2.82799990527472	0.45473507835778	2.50426710414046	2.52248375659389	2.87011639177088	2.77128921850938	2.69343483552552	2.83043963494683	2.85113385301362	3.70727985816456	2.45362342160289	2.67364819071359	0.432111547946062	2.53559134828183	2.34582744565209	2.46927964550817	2.43229322820419	2.05004474693414	3.06352131168995	3.0361221282737	3.01359820535503	2.60748598644694	2.72773513270166	2.87723873099257	2.90924901299714	2.53995820285225	3.12046683709876	3.21027249138692	2.13436358572955	2.8527187481042	0.375454753023487	0.449727253287403	2.70384540866306	2.68946100672407	2.92032833453761	2.7492899235456	2.49643941149733	2.81871832057365	2.53628775227739	3.06149072664753	2.28339482252544	2.78035726762699	2.89392112024036	-0.789736507189649	0.935703453547486	-0.188982236504614	3.08321227674188	3.03885739208129	2.80613355668894	2.94023169314532	3.07986058522141	2.80231016305191	2.67234446971769	3.10799532165398	3.07542140109488	2.84842995159613	2.97559448162984	2.79090302332219	0.436525162961566	2.71543262260086	2.91830581895084	2.71118462348437	2.57634450082071	3.06286184328024	0.429720715493335	NA	0.569839986886037	0.47590675956921	-0.27234550508616	-0.398880160068219	2.22680053201114	-0.51236352164013	NA	-0.354039510909611	-0.340134554572489	-0.272320965318764	2.96423393552216	2.95681991487154	0.397713064524583	2.85517907074881	3.09519484643199	2.48520967605141	-0.981871230507663	-0.400838032460801	0.517698195541915	0.639015828471958	0.299972947793127	3.23433277001297	2.69466710217726	3.06775318396243	2.5330541929857	2.76330805949338	2.41604134161994	0.621006286422913	2.55706333748748	0.373301326078074	0.36396936560711	2.69557457995429	2.72460619519604	2.64226767025428	1.88238228470308	3.03042164285651	2.98629696032407	1.72334957291231	2.94461720859571	2.94115354239057	2.175493653983	2.87077395262672	0.39506728299876	0.544315629105534	2.56843423776653	2.86969351206313	2.89912946884961	3.02590607411715	3.09750076773804	3.20061285473254	3.11695184978858	2.89252116239628	3.40726667385447	1.18177059065988	3.25046377278243	3.47982379592706	2.57026780050318	2.66873065693197	2.4719028876411	2.71286896029453	2.71762089008564	2.93586753491875	2.82728876775047	-0.913153909647085	-0.512639205491065	3.10824274348008	3.05927300869922	3.10345441664545	2.92560770427225	2.86891088190345	2.41468900725502	2.69617494944863	2.00603153595653	-0.787554741688679	-0.188982236504614	-0.980269964114124	-0.730291104512696	2.64865766300335	2.81621454882044	2.60997963212382	2.54263606872015	2.78519942595462	2.81476944443768	2.98170928185706	3.02921613683859	3.18190255442493	2.94795764355139	2.54640141154876	2.45960943993136	2.36800157962445	0.414957434568217	2.5316886201275	0.66134535843038	1.35092856313677	0.486958090658549	-0.914169149539821	3.09200286488422	3.03142160781678	0.375518534945871	2.83685490616979	3.16053785208356	2.88086653746218	2.70146027309392	2.98369255968884	2.69369896675144	0.396745379822423	-0.338967664027794	0.731248480019479	0.754816248096685	-1.21637832069095	0.13555355135113	0.483120390546242	0.973626248904221	3.01478903737136	2.97042625992462	2.67121762676877	2.91474448073609	2.49547598371065	2.9681007502034	2.69843567475782	2.71733875923857	0.506272247644851	2.7851942318549	0.396241107749037	2.78990931981558	3.00957530158834	3.11018104009896	2.40622557066492	2.79491267603549	3.11293009080194	2.59548852416911	3.17080980737189	0.482150839795817	0.468334943845277	-0.673574937259309	1.86695629180199	1.80875344554534	2.0228712177394	1.55069950162923	2.26274010923097	0.830470161265712	-0.911572059052316	0.177869417620221	-0.188982236504614	-0.339895371210135	-0.398964075296534	-0.188982236504614	-0.188982236504614	2.86229359435948	3.06804074697877	2.69056709897993	2.70511905727833	2.61842219579054	2.65939060126883	2.51004568553146	0.412028161615531	-0.188982236504614	-0.340078979595558	-1.55062233257763	2.38074913881767	-0.27234756051885	-0.271955194869367	2.07892582055625	0.803113507717336	1.09601709691537	-0.787881936031486	3.22227136804817	2.80434625080649	2.99405222180693	2.58453151022228	-0.188982236504614	0.640550909886739	-0.512755466625216	1.18192063763491	-0.731694354142994	0.364930995484875	0.61161332599448	-0.675711135056775	1.06794744474046	-0.457758641585252	1.87991480126964	1.32182405803999	-0.400821436634995	-0.188982236504614	NA	-0.620873133168946	3.18514448086516	0.480467000728011	-0.188982236504614	-0.399289050854247	0.438753819844322	NA	-0.731678588599462	-0.512429985468087	1.87570530956695	-0.789368483636358	-1.04056311258459	-0.789464869502646	0.898322380470094	3.08813447836857	2.98607361764788	2.98123364641323	2.9653024425214	2.94873159672666	3.2550527659751	2.79804224243569	2.98159050296442	0.435287039671001	-0.272167955698857	3.03358536996002	-0.452915041785482	-0.400069962881342	-0.272347700408832	-1.05421975319819	0.470329390974121	-1.05200423784833	-0.400836907875472	-0.913869462229561	-1.21827626178139	-2.83207705168842	-0.457708273768938	1.60290423197362	2.79801505603514	3.26136203013676	3.14947510178125	2.74156398718527	2.9872094997213	2.53040929618541	0.43725080308911	-1.5499667839685	-0.340140760811232	-0.789812354512991	0.329687442522182	3.01425685476057	-0.188982236504614	3.05398982186482	2.99250740303996	2.57988680436133	0.411899873308441	-0.512169506311948	1.77913845766683	2.89662398424211	2.70833955876455	-0.272345915255253	-0.73141901608792	0.335402141971383	-0.620358882562062	1.89551703857256	-0.340162971048432	-0.188982236504614	-0.188982236504614	NA	3.435691449986	3.22809012084148	3.32244928813937	0.468299796910301	0.496589832353766	0.387611073936127	3.60285041058484	3.56353142105916	3.66327198708424	0.478061960062689	3.3209835323308	-0.45676823214434	3.4904665707422	3.75478609684717	3.71632934398096	-1.22024180354323	1.70395651541087	-0.400862841388405	NA	-0.27234796568586	NA	NA	1.54683410088042	0.539980785597866	1.57389291987967	-0.272351991578882	-0.188982236504614	0.368295360413025	-0.340154504467495	1.26245029202287	-0.457608121348963	-0.340162972342234	3.38627731850098	3.73415313591153	3.40935946376587	0.521623490189111	3.53811782211657	-0.272105899560749	NA	-0.788187507649559	-0.400819136372775	-1.31508400440255	-0.619130707358871	3.50765560305488	2.99329660170652	3.82796657166351	-0.188982236504614	-0.457737758631513	-0.340164118945382	0.886869871280437	-0.730953491354766	3.43764087121737	3.58451684767749	0.572123686631617	0.512295328331495	3.05425443589078	-0.789149964297574	-0.620873325753816	-0.272284067566666	1.32391348742317	1.4446931136407	2.39173826183555	-1.69882519220465	1.59671848386699	-0.850342983411462	-1.54297533252006	3.34233247490273	0.633309457184268	3.18476672605057	-0.913653453238073	1.13630787377901	1.32738521398512	-0.620379369185241	-0.729903414766522	-0.456432761351099	-0.565966496759869	-0.340139012530224	3.24722405399748	2.66820531134674	0.809627821144863	3.37628747875242	2.94164536342959	0.486460613658678	3.09911985095351	-0.400806232400017	2.7446150223883	0.4824624112866	-0.400628072685236	NA	0.0378685167840861	3.42453014747886	3.45222191361314	3.52078654339783	0.49974076862434	-0.339899601993765	-0.73104741711263	-0.675354569613424	-0.0641962668961015	3.5264403560729	3.31013584410087	3.60338464212202	3.65877583424135	NA	NA	0.506098607384504	3.71074532690282	-0.512772352395742	-0.511466100072425	-0.339237992960405	-0.67432005922333	0.733192634382564	0.878354733863535	0.148149203413062	-0.188982236504614	-0.272260072576847	-0.980287720263783	-0.512809055386422	-0.272350943049874	3.04070421764296	2.60454258366134	3.06742641941637	2.85390195644163	0.436297913931088	-0.675787686260277	0.748322373328381	-1.13334565162432	-1.13333272711354	3.29109764453733	3.00309822141548	3.00474377512404	1.52081799174681	-0.400827492666596	-0.272345885967743	0.480844421873456	0.564052869233585	3.0561066477567	2.99502304783821	-0.620259726114819	NA	-0.272258770433157	-0.457133759629853	3.55655815394988	0.536255416087712	3.5718259995253	3.84731936386005	3.3646076234382	1.1509905870631	NA	-0.188982236504614	2.39899728943349	0.228723269982387	2.49734871969168	-0.566864812944083	-0.565645908445403	2.86609817144252	2.92670248231369	0.59044448819165	-0.340078003395233	2.86808971900168	3.37316472855092	2.82874515307974	3.47850301827383	0.624515376767792	-0.565802760865436	-0.188982236504614	NA	-0.188982236504614	-0.339226311799235	-0.675647787425712	-0.188982236504614	-0.340130379792293	-0.62085744687154	-0.457760157532723	0.49682856248752	2.31388227337202	-0.340058103036098	-0.457811713282772	-0.675754192812754	1.48261080319411	0.959556591392716	-0.336901535932698	0.425756028720813	1.26211603862161	0.420347453239165	2.33091557411142	-1.55189034767831	-1.70041559018399	-0.272347899350644	-0.272191486935502	-0.731809814598671	-0.457817518576915	3.54713640006702	0.497610921525747	3.62616108898178	NA	-0.272280461880874	NA	-0.566944461733295	-0.457707409359101	-0.512581248415529	-0.566790114203632	0.482536071275137	-0.400849464685113	0.426983669175745	0.538487917899149	2.69418772993488	0.459921495426778	1.5424212677657	-0.512399067194753	3.42460726607643	3.6420507404295	0.497735486145187	0.488649531163391	0.650647747445923	NA	-0.272304272223922	-0.272351932665633	NA	-0.981592371065672	-0.457715418257232	0.436191007051064	0.465650864619295	-0.400714183594796	-0.675674971232449	-0.400750920876679	0.484364848660795	0.478243599764161	0.989362019652795	0.40579650848933	0.551924851893654	-0.270124398759118	-0.981359682494454	-0.399863152693759	-0.188982236504614	0.447719915177585	-0.40031525690652	0.494129648998222	2.94019333487147	-0.340134799975149	NA	NA	NA	-0.340139327533446	2.43585938004375	-0.512217657104726	0.493038668391158	-0.27234893910316	2.39634237516022	-0.457822402813005	2.57943468020186	-0.188982236504614	NA	-1.42533595137792	0.635178764889172	-0.272330282434833	-0.731918878629255	-0.272322303591642	-0.188982236504614	1.869912205801	0.549524112847975	0.497313231621214	NA	-0.272349907159919	-5.09059569527907	-0.621049860404733	3.53059417639734	1.50202671295007	-0.400552068464612	0.383028582617809	3.64489421691044	0.324213960486962	0.60054722910177	-0.512018024873349	-0.400613281637773	0.566878805034264	NA	-0.566099560748692	2.66216783976176	0.652819243768796	-0.188982236504614	0.359050342611422	-0.188982236504614	0.41628037373465	0.54571762307379	-0.188982236504614	-0.400873744283483	-0.272351735390738	-0.188982236504614	0.544162163086377	-0.340131054429466	0.60766979221375	0.476304689572372	-0.188982236504614	-1.22059175901269	-0.27235233685466	-0.188982236504614	2.09100326766051	-0.188982236504614	0.484911810203477	0.437864930402459	0.43613107050141	2.91532024443191	0.519374963318018	0.783481664514671	0.542593639948115	-0.272234516778141	0.385092156405054	-0.33989983349603	-0.271391560628381	-1.13353972602831	1.15427387739058	-0.400857333694559	-0.272247327120477	0.498868276427301	-1.3163531079445	-0.620599838129512	1.4301452686573	3.26180163157483	0.45021766787538	2.92011040457982	-0.188982236504614	0.591835327356764	0.490221430246817	0.431635316061605	1.46012757400938	1.89855135111309	1.99198271968169	1.69280376547403	1.31593019352966	2.45813944566133	2.7472160322055	0.945871521217814	2.7433379209586	-0.45749118589615	-0.675809982005369	0.514379684205762	-0.340159892167362	1.05527693686006	-0.339997175912555	1.5732127099482	0.76285044207861	2.61423317703864	0.426140982447434	2.73610475394539	-0.272233199224411	-0.272333948886416	1.09623294066189	-0.512346921856243	-0.400809632634153	0.641325219914828	0.56245920956281	-0.188982236504614	2.52764899307263	-0.272338702989398	-0.272288814980252	-0.27234379651352	0.625585331996076	-0.512691978659969	-1.55028120186669	0.664905395826243	-0.188982236504614	NA	NA	-0.340145612216745	1.17579427927582	0.480976703238399	0.965370429422006	0.527090012868765	-0.188982236504614	0.910080587754291	1.90896791757442	-0.272129407218026	NA	1.79432735585328	1.20371433494213	0.506459486826482	-0.675081753803305	-0.272226043026419	NA	-0.730978065080439	0.510255222401814	0.471463131775949	0.731425085930453	0.472768541584056	0.847593694025127	0.571002896438461	0.608640837528379	0.710739569615623	-0.45766491321828	0.878842455037131	0.555020640742954	-0.272345439344921	-0.188982236504614	0.47211731192954	-0.272290667667174	NA	0.841006812866785	-0.272339865071067	-0.188982236504614	0.423049358940349	NA	-0.566838086803894	-1.21845879312435	2.07196439277336	-0.400465585388315	NA	NA	NA	NA	NA	-0.27226242747825	0.401060974405029	-0.400839082379261	-0.789473062678041	-1.21932598591971	-0.188982236504614	1.9667575270166	1.93738751519215	0.447110132591385	-0.457667676157479	0.841754558622159	0.966481898806145	0.571769002694974	2.52572614408407	0.550262196123448	2.67404078161734	0.59468699890924	-0.566937811344359	-0.272340318611143	0.617427401297039	0.616830267509372	-0.3400016447869	-0.620130036048035	0.457205536325713	2.62808945971467	-0.272205841135641	-0.400887885398619	0.699306293426893	0.565982015333515	-0.188982236504614	0.617531782162743	-0.675344799683479	1.19566839118325	0.839679076382193	0.738664306037094	-0.674776393186477	0.387458810616543	-0.400768662080967	1.77228941380078	-0.188982236504614	-0.272352282823462	1.14455855560932	0.788980717541237	1.06842728815879	-1.69965323037101	1.08277451194016	0.44572055191956	0.968870228955497	1.89469917261894	0.452071273110908	2.022135847683	1.2598890913656	-0.675561431542795	NA	-0.675831503193793	-0.400816594529253	-0.340157081484905	0.479859109573785	-0.188982236504614	0.532053179050385	-0.33954791509432	-1.69810822324709	-0.188982236504614	0.480528290044583	-0.400832488221396	0.777146298530241	-0.400829510754058	-0.675795049661251	0.53305639360215	-2.10514866138387	0.72782674118033	-0.272347127608691	0.523063274046456	1.09694479615738	1.40152454983488	0.817566997702246	0.416037412239945	-0.339999381399749	-0.272314540515274	-0.340167441509474	0.884674693988618	0.947766541727112	-0.400221133989533	-0.400768539133143	1.23592959967642	0.424182862744837	0.398120445617966	-0.272341492280062	-0.400276838630661	0.65807558540406	0.751571139947157	1.51336064361429	0.919630247311446	-0.913950473292163	2.16171308030489	0.938882584697567	-0.188982236504614	0.710451563179432	-0.400886344908077	0.940818154331142	1.79916483333194	NA	0.540347002259987	1.62808912925407	-0.512751146150002	-0.188982236504614	0.642645127241107	-0.340167535838911	-0.272342144793053	0.507306076190347	-0.272308500632369	-0.339869055221759	5.10252038562457	0.485234184387492	0.493298841785164	1.79172418146681	1.23564008442694	0.536446781318135	2.1773651523377	1.10350755738223	-0.339688591686791	0.806740978147784	0.552085055542746	2.92622250671817	1.3874494832376	0.756080613169838	-0.731889296912358	0.819903383497179	0.525869468261438	2.18480240859387	2.18385457009983	0.786399582313891	0.464253575091787	-0.566429738963526	-0.188982236504614	0.711449272882942	0.771162626954316	0.828716829986303	-0.339306708563386	0.677118310590095	NA	-0.340155982861235	1.34045844806472	-0.272348396371816	0.493029660752031	2.20848738100064	1.12915500428842	-0.340095238878052	0.564730007068459	0.501736513589379	0.546750001148735	0.483266172592686	1.14143136041912	NA	0.551406442508152	1.15529299079332	0.927752443611848	3.65337176475199	0.889559949845728	1.77467726639872	1.71428546932338	0.958672982319281	-0.188982236504614	3.70397080525118	-0.271937276737318	1.30766997311666	1.0748162107023	0.640850051058144	-0.566887175969446	-0.620987964937848	0.655570248004063	0.663684418566568	0.769925211167888	0.687486253006976	0.972196000222171	2.21610680432404	1.35398845920008	1.64382349392253	1.51855434844604	0.815348799997559	1.20198444522794	1.81146044504812	-0.340149501386919	1.75057643406484	0.475200215626222	-0.400884629483633	0.583184569147876	1.96620864335142	0.403137756513317	-0.340098686979365	-0.45775591695891	1.99035144958087	1.12973071903778	1.29340637274413	1.50761515103189	2.5114055965302	2.88260172703179	-1.13287306134661	0.813814068522555	-0.566611648711373	0.580119234181455	-0.457799305465748	-0.340153426003231	1.30265655906846	1.29583169204382	0.456719622740823	1.3683456892297	-0.40087353030646	2.49796524002556	1.04658212692475	2.51196032775146	-0.272352389639431	3.5824674458084	2.9620674545061	-0.340142632971555	-0.272352108392252	2.473751678082	0.70886856354615	0.694166683063827	1.96164202992618	1.12757966375402	1.40224805275848	3.63657042406421	2.47583723410955	3.63993489407749	1.78544393442828	-0.457790263744099	2.88552849398788	-0.188982236504614	-0.272280870968908	0.497920807943692	0.59035245030095	2.21063279988211	2.50461708175076	2.93509444631699	1.7748975296271	0.598078688844126	0.678656767004411	3.64458984193874	0.571511235807808	1.37174712739374	2.93933447872288	-0.272343151760632	-0.2723523896561	2.4510393689873	1.76400281612885	NA	2.20080074102591	0.42857366961285	1.23100563583652	2.19532243863353	NA	NA	NA	NA	-0.34010830079686	1.38585414467655	0.658123118543194	1.28879687045627	1.48490100478685	1.97187702290633	1.33102437946996	-0.675739244207692	2.46997241257672	2.55761859920266	-0.340166023845241	5.10252038562457	0.592719905690907	-0.512423609456517	-0.188982236504614	-0.188982236504614	-0.340099552483368	2.18396354338227	1.76343191432784	-0.188982236504614	2.47247216143474	1.96523151427316	0.468329881834468	1.05897795413699	-0.272333385817002	3.63001744485821	-0.188982236504614	0.893598270048499	2.46326815945874	-0.457608343016871	0.850807859954142	0.558709518643116	2.22766988623085	1.54807391133888	2.47841934469035	NA	2.88195960897663	2.50642984277091	2.87829017969252	1.37582237703047	-0.188982236504614	2.92764270832426	2.92839948651452	1.74829522804505	0.883227781217153	-0.340147696553194	1.17835133794419	1.18579343751616	3.6353182477604	1.47515046425338	-0.566120428138422	0.915641877943528	3.63652946795656	1.60373162305462	-0.339400759059564	1.04949860799095	1.6479484037501	1.68490921826163	2.18006252328952	2.16537219131832	-0.188982236504614	2.39091185063373	0.99649496109196	3.62782933382757	0.907101385742096	-0.272352266715712	5.10252038562457	-0.566852857586903	1.03579893102815	2.92166565082941	2.50767655715091	3.62246300322921	2.91247894862066	1.37375706998735	2.89937486311805	2.88509748799046	1.7563432015688	-0.27233354506156	0.754970324264359	2.47672918410543	NA	NA	2.18347548431401	NA	0.990135039745908	-0.188982236504614	0.80516746016753	2.43248585662944	5.10252038562457	1.06418544176753	1.19003555868059	-0.27232047860277	0.78331865746929	1.8514219458843	-0.272332818304392	2.52063875556844	2.37545200050186	-0.339922534194913	2.13998988376867	5.10252038562457	1.06834736887394	1.37778329933104	1.74793035995225	-0.34004318800733	-0.27233168995937	-0.272352026730273	-0.188982236504614	1.13580966375806	1.77677733782983	1.5973443987462	2.43112939323942	2.87587952862037	-0.981832162226267	1.66236207730487	1.97297482197328	-0.188982236504614	5.10252038562457	2.89591914319985	-0.340158261942232	-0.6754314458456	1.45746672050733	-0.188982236504614	1.3031428472049	5.10252038562457	3.59666275578076	1.95440045004856	0.952428549304305	-0.457813938437997	-0.731865624651668	1.52144288822971	1.62484337554638	2.50331938915265	1.57259428303445	0.652790147153643	1.95800477560792	1.10166732715096	NA	1.93499256088898	2.17157557182295	1.22501622495218	2.89523958769225	NA	2.88071204249558	NA	-0.188982236504614	0.640959862081296	0.505830751177724	-0.272283991289132	1.48725263290036	1.02893269023867	-0.272339110664028	3.61627948627956	2.40996056135266	-0.188982236504614	-0.271795887152083	3.66912442718131	1.40933456994993	-0.340102568533803	3.62063740058318	-0.272222090285388	3.59111837006163	1.70102006114169	1.56620308488086	2.09931283504276	1.95534877937141	2.94071511351827	NA	3.59847923486368	0.818682955137704	3.6087753054042	5.10252038562457	1.2930292723812	2.85527077308967	2.84830044444712	1.49970985776535	NA	1.74421326368718	NA	-0.457802392793933	-0.340158970790606	5.10252038562457	-0.512773059881817	5.10252038562457	-0.340160033117244	-0.27230171358905	3.00853123259625	2.45047765289491	-0.457832730789666	NA	-0.621020574302482	1.71698511091381	1.82857547534954	NA	NA	2.48936952148698	-0.188982236504614	1.64081516699703	2.19634609700998	-0.56674588965339	-0.272311018037988	-1.13361560353678	-0.272337291479957	2.1701357202005	3.57379151008982	1.20231124807149	1.98502341854237	-0.339862925954057	-0.3401648873518	-0.188982236504614	3.61004483974503	0.920368001701021	1.92463301174585	0.912436898203321	3.57640016554173	1.34866866087363	-0.339962041796986	NA	2.96827084543637	2.52719911471457	-0.188982236504614	2.05564162200554	-1.31698996789853	-0.340153401130351	1.65917498833231	-0.272019558229687	-0.34015347705011	2.47675550954203	-0.340143144945446	-0.272351501552633	1.46504505260285	-0.272351152547148	2.87943915223355	3.57913858784296	-0.731765716972468	NA	-0.272347127087537	-0.400337878822145	2.87907110933681	-0.272351745313335	3.57523216951184	1.90759582387984	-0.272328828501498	-0.188982236504614	-0.272351964664773	NA	-0.400883615318893	1.51693021323806	3.57330116296905	2.86043289111891	1.30505157371712	1.79727738742515	-0.340128698184235	3.55736007730466	NA	2.53718920023727	-0.400828320675777	2.4418737662513	-0.340095343464291	2.92860694405462	-0.340118997749308	-0.914149819550723	5.10252038562457	1.92754119007681	-5.08573326254405	1.92682873076884	NA	1.90635481511304	-0.789139618249141	-0.188982236504614	1.97605721044359	-0.272271820582019	0.859210358573334	-0.338812811225802	-0.188982236504614	-0.188982236504614	-0.340167338516717	-0.272352384757796	-0.512697159779958	-0.188982236504614	3.59782071196074	1.00939714523905	-0.2723514641067	1.67346283596681	-0.272349116482223	2.29648119178997	-0.272341561275938	-0.272348634706997	1.08562644961909	1.40200283153364	-0.2723486000089	-0.272348899676845	2.50005106678568	1.41952558286181	3.57408531765151	-0.27235071939076	2.53169529050221	-0.913788443844311	5.10252038562457	1.66035508241667	-0.272350940594461	-0.400727240968564	1.00761463511939	NA	1.53523933889888	1.65643107044053	-0.457801192691566	NA	-0.400862029067251	2.51034142575876	2.90717872532528	3.55251451060621	-0.98193507064427	-0.272352224524728	-0.188982236504614	1.54486844550699	-0.340112546467515	-0.272345776852531	3.59621493335525	-0.272352331911293	2.0017822980289	1.31595357527064	-0.272335059382837	-0.51265997576044	1.61911892557524	-0.400821015462368	-0.27234148205903	3.50899486191012	1.50814952742656	1.91881979695301	2.01777334588044	-1.05458740102194	1.64435141100957	-0.188982236504614	-0.512794635276014	1.80530838444909	-0.188982236504614	-0.340119243471431	-0.271931610592127	-0.566886457427292	NA	0.874659121997991	0.605274029646515	-0.457691290360606	2.08524166027949	5.10252038562457	NA	1.66753374157702	-0.566733070636299	-0.340165903548033	-0.400839771184288	-0.512772113425477	-0.457845212594524	-0.339709543624626	-0.188982236504614	1.33846813479331	2.48365943421584	2.7555073904802	-0.272351003065965	-0.188982236504614	-0.272217055255139	-0.188982236504614	NA	-0.188982236504614	-0.188982236504614	-0.457744064218111	-0.272349222121013	2.36768831730905	2.43948085313752	2.37552138895876	-0.400888702455435	NA	-0.340162644632909	1.56823535500481	2.98296233662954	2.78665993573308	-0.621000945951827	1.79756627385447	1.09081915859707	1.10351416619579	1.52807447911922	-0.566753969121919	-0.188982236504614	2.12583548311596	-0.34016286077258	-0.188982236504614	NA	-0.272349135619159	-0.340158721853977	2.89936660102851	-0.512723458456435	3.59754445448575	-0.457500534714047	-0.40080179031747	NA	2.54242788037186	-0.340029820956055	-0.400884097110742	1.80294977870807	2.94129461791292	-0.27235222791386	NA	-0.272352208082869	-0.188982236504614	3.63230192425942	2.89168206397709	-0.340127156056657	-0.34014577336331	-0.340049973900234	-0.272348510868198	-0.340048906614974	-0.51277085506717	1.77165916301653	-0.272350793095667	2.16036139381709	1.67320727543133	1.32202514826396	-0.272290451296832	2.86937057491594	2.85390560557925	2.08694168346441	NA	NA	2.48497487295698	-0.272119567333566	3.66992012056011	2.50452099706724	1.96631230563063	-0.188982236504614	-0.457765528191393	1.8103205841288	2.16211905148258	1.4233902591189	1.40979995634343	1.49855684738372	-0.188982236504614	NA	1.2193169922868	-0.340076179672472	1.81361906901613	3.5818086882165	-0.272352101401432	2.00134759760265	1.28020817040502	-0.272350967264824	0.820020062759404	1.3905434935644	0.981293661369395	1.20709231509984	-0.272278912769064	-0.272340198996744	-0.27206669886748	0.95119092468378	1.79698373571064	-0.457669191095777	-0.188982236504614	2.9785062783012	3.65673197009439	-0.272275396437004	-0.339950935762328	1.64447058106247	-0.188982236504614	5.10252038562457	-0.512767900202753	-0.188982236504614	1.40203325241195	-0.188982236504614	2.15391609398936	3.66120302042133	2.47038769978694	-0.188982236504614	-0.512686186482353	-0.621039592508229	5.10252038562457	1.2044282945543	2.92007311483187	-0.339956373829627	-0.272220521807639	-0.272342012648827	5.10252038562457	-0.272070426619798	2.9030962073546	NA	-0.272330166361057	-0.272323651232342	-0.272324323889151	-0.188982236504614	-0.188982236504614	-0.272351798343239	1.13202216528053	-0.400877428625571	2.89440434713656	-0.272271663042888	2.02682392340181	1.40147050487765	-0.340126913048404	1.20010740064425	NA	1.3239411626335	-0.340086549125003	-0.340166654079108	0.918465499357434	-0.272350032596864	-0.188982236504614	1.49396771616848	-0.272347747659405	2.93308804910626	2.47251822919557	-0.272312882109917	-0.457773230166797	-0.188982236504614	0.972180703660959	2.88201678842295	2.18646112106439	1.04680148194049	3.5482509677666	-0.27233713174585	1.8031361540544	-0.400798943550781	-0.272333232854587	-0.400835646723595	-0.340108207643952	-0.40088530275541	1.22004927979503	0.689338618743916	-0.620763937087267	-0.188982236504614	-0.271972628362721	2.76348852845723	2.18116835330669	-0.272324584931787	1.19963827312228	1.01613932190772	-0.272352145348573	-0.512373814795233	-0.188982236504614	-0.272345136654003	-0.27231170573819	2.88544650495321	NA	-1.05452101363772	-0.340136296337001	-0.340136348393044	-0.188982236504614	-0.400737699738962	2.93722984086801	1.97657522539587	-0.272067519979336	NA	-0.272344943991164	NA	1.14054865133744	-0.340163465462516	-0.272326470023602	-0.340115827081792	1.06219899220916	NA	5.10252038562457	-0.340152273855958	-0.272316936936057	-0.188982236504614	-0.981924230673321	-0.340108434054409	-0.188982236504614	-0.188982236504614	-0.789820257597486	NA	-0.731838156444809	-0.272338724570659	-0.340157822135966	-0.188982236504614	1.03474196406169	-0.34006218344418	2.96763898446769	-0.272338867238923	1.92039448085534	-0.3401482786915	-0.188982236504614	5.10252038562457	-0.457847309627066	-0.188982236504614	-0.512780235288504	-0.27232899671347	-0.188982236504614	-0.340092948045484	-0.400592704667146	-0.188982236504614	1.28560066649057	-0.272325732953556	2.89803311767165	-0.340161446823865	2.93624129477159	-0.340167013657898	0.95834507542132	NA	3.56951034045114	-0.272348395143735	-0.340152300840207	0.96514802420695	1.95522429231806	2.91709593990613	2.99959748721821	-0.188982236504614	-0.272349967747384	-0.789804522504217	2.41891649806397	-0.400639095882538	-0.188982236504614	1.77217667930355	-0.40086380053681	-0.34015891601388	2.18619946803535	-0.272341922278563	-0.188982236504614	NA	-0.272019914928369	-0.457805390661636	2.00750104874254	-0.400856998879189	-0.400636626549019	2.80756125240809	-0.272348939451995	-0.457690870875515	-0.188982236504614	-0.340157832759816	-0.40088379495901	-0.340109685204513	3.56291879953537	-0.188982236504614	-0.272296565376467	-0.340153499978153	-0.457816235102419	-0.340079117190644	-0.340108033555347	-0.340139196319934	-0.400883580755645	-0.731779311051301	-0.188982236504614	-0.188982236504614	-0.188982236504614	-0.188982236504614	NA	5.10252038562457	-0.34013797642517	-0.188982236504614	-0.272334453578711	-0.272316468780635	-0.457734975804708	-0.340148277612398	-0.400760302639142	2.17876334826909	-0.78978336915988	-0.340145132492064	3.5151946129108	3.63445912499632	2.9861463590527	-0.675737862278492	2.93682138434876	2.864833382133	-0.400861541677508	2.47289398847619	-0.272352366659673	-0.272340462263166	-0.188982236504614	-0.272349871428994	2.86432843967052	1.20630262016818	-0.188982236504614	-0.272351599653741	-0.340125335412318	2.44538033930165	-0.272341457600323	-0.272333390196766	-0.400858892937541	-0.188982236504614	-0.188982236504614	-0.620693897071158	3.5858231164156	1.93449150697671	-0.340147247814455	-0.272352202096211	-0.340163173684346	-0.188982236504614	-0.340017794782298	-0.188982236504614	-0.188982236504614	-0.272346416107446	-0.188982236504614	-0.272352123271057	-0.272352128196731	NA	-0.188982236504617
AD-09_seerum_pos	AD	F	24	NA	NA	NA	2.06174810014383	-0.789864981358835	-0.78984678726589	-0.621019584910338	-0.789853178890807	2.07905047944712	0.584274725516414	NA	NA	-0.40078604563182	-0.355539813235192	-0.436393661069352	0.062585142695048	-1.22008724174061	-3.52442539367436	-3.52304814799566	-0.92995920663845	-0.275559518867707	-0.965583853258644	0.748231637550256	0.779699760837343	0.602069926018847	0.108296829781524	0.216006444611505	0.201952199885908	0.659216506975811	2.84066186093663	-0.340046440296482	-0.615378893184372	5.10252038562457	-0.338273099589626	-0.908774923905001	2.69651170988017	2.43252095613959	-0.340110196000779	-5.0918770183662	-3.24482257457838	-2.83254232139404	-2.83216955048543	2.111385123518	-1.08528243795259	-1.78268142421337	-1.18323366817637	-2.4002616344045	NA	NA	-0.617649192378496	1.42939256245387	1.60494611129763	-0.566342083667197	-0.675039892684793	-0.272348910666704	-0.188982236504614	NA	-0.850352988055643	-0.34016124591736	-0.272324721714073	-3.51503998583742	-0.400811703743726	0.981115780514387	-0.911541769717405	1.81428748457982	1.68539601153978	1.80462513383438	1.66773225016648	1.40762807400004	2.02701575093694	1.97979186073805	0.654456199404977	1.81384371228382	1.38567624034811	1.83999646910405	1.26259066475901	2.29032933879823	1.51889511610291	1.75913304401985	1.99500936299012	0.300552622351552	1.59910639550094	1.41373066907463	0.677690988367586	1.21804046496171	1.49394482318571	1.61429095141719	1.52194281576905	1.7438265164446	1.91508479437853	1.83758224526006	1.43070094578915	1.88540054196207	1.808655810408	1.74622513184539	1.91259510590383	1.57336517114672	1.92914828912054	1.96476391107789	2.11801013446129	1.616136265676	1.79735886371381	1.98713267091869	0.30933066019727	0.29752651428624	1.72619353363528	-1.69044779725839	1.94765638387319	1.37972698164256	1.99979352955203	1.79376575312036	1.94011356565975	1.93839992002217	1.84042449642775	1.60723744577526	1.61236075104787	1.86044834801148	1.6640120899581	2.06336683766228	1.9830993259863	0.375339716213488	2.00010013843971	1.8264779213325	1.77870157534637	1.85419353127769	2.030138222067	1.77982968830262	1.75164051334818	0.577569465780078	1.70706751300076	1.88888228936099	0.312690334427777	2.00046631261753	1.38543762785983	1.80458161435574	1.52125396022256	1.78789388278623	2.2034305698376	1.97941544987188	1.62126951076427	2.35383088343663	2.12498724705216	1.66862968358213	1.82776147021341	2.32337230233291	1.65894390263251	1.85160979661126	2.30714509016788	2.02612961143413	0.344045362439674	0.366602732969273	1.98171743351544	1.87453883997289	2.04728760750252	1.71561445701982	1.81200048109791	2.04917899846909	1.82453451973744	1.95550024502648	2.00042980934019	1.67407520465921	1.19150216200086	-0.789736507189649	0.780501148622792	-0.188982236504614	1.69422646044717	2.02395134813195	2.06715752206437	1.98513058934182	1.97829989422245	2.03910312876249	2.01164370912985	1.64569976171048	1.52307522858561	1.89649805189406	1.65981942809874	2.11336217215001	0.381535026250648	1.82911373892981	1.48436763589482	1.26526046032503	1.86603042454854	1.66168006179389	0.321430062690716	NA	-2.07049945793281	0.214325191551516	-0.27234550508616	-0.398880160068219	-0.398656060396534	-0.51236352164013	NA	2.74476976090591	-0.340134554572489	-0.272320965318764	1.82599099667776	1.68431627483644	0.28275456625172	1.71737782030395	1.6049846221037	1.9755331456925	-0.981871230507663	2.46680282412497	0.585637831504775	-1.5505832557793	-2.40330637101705	1.28778829510719	1.89362612145817	1.25399043881266	1.69989077916173	1.88507448896416	2.07071661356985	0.532357801208253	1.96217191531485	0.327396663535196	0.356325027718296	2.05976719579945	2.41607657349574	1.88823999187839	2.29280265953348	1.42393364614855	1.52580526564533	2.31896790440229	1.88493669745849	1.457976583912	2.17194047317775	1.55616342623257	0.323620918809566	0.422764474822471	1.85576013842752	1.5595790936136	1.76204804629055	1.77510888239255	1.6076573439829	1.30647706841442	1.70641247881375	1.47992092193701	1.29360264586048	-0.912784335084765	1.9227788354115	0.0467238520990224	1.92695284155082	1.98808192611955	2.17507865898965	1.54134918108932	1.55854785762869	1.65927043388176	1.89271827287406	1.03085072933659	-0.512639205491065	1.90185550450013	1.98960973399794	1.93277391585999	2.02364350509452	1.74315681360037	1.34433733616653	2.14286572026296	2.06270283176922	-0.787554741688679	-0.188982236504614	-0.980269964114124	-0.730291104512696	1.84328262860923	2.70581939661001	2.01000664054888	2.59323878990378	1.5205696516663	1.75815631952309	1.64298196605771	1.66698593670505	1.68923407376362	1.55801571407448	1.66505153806737	1.28868767996159	0.968796530180655	0.344803696488418	1.30546670335556	-1.69124333157842	-0.731702005025148	0.379705783155918	-0.914169149539821	1.65292983104288	1.36697449499417	0.310935596057823	1.84330476284619	1.69026157540127	1.64860276976625	1.29839746260973	1.95168862110183	1.99402819155585	0.354696588168893	-0.338967664027794	-1.31316519539898	-1.30999750728901	0.653195804637566	-0.0084674486758759	-2.09886842299553	-0.981974490661837	1.59443076624965	1.47167048634993	1.79709953829163	1.57475987169992	1.95796417942002	1.43283486254891	2.0352901600815	1.79354331443519	0.340418063040313	1.67818682993411	-2.40242697109304	1.98431772591934	1.91019458269954	1.35124511218859	2.0394363300175	2.19972041666715	1.34125547065745	2.15587443357295	1.85408347832007	0.308264463530498	0.349187554574945	-0.673574937259309	2.72486914036785	2.98695374913883	2.59745147113287	2.72083369818071	2.53767550751445	-1.05309866622592	-0.911572059052316	-0.216850106111216	5.10252038562457	-0.339895371210135	2.81083509581926	-0.188982236504614	-0.188982236504614	1.49585014608046	1.59782069764626	1.85890522628636	1.20174582540375	1.4387524236256	1.499705395629	1.91431039809786	-5.09091313499464	-0.188982236504614	-0.340078979595558	-1.55062233257763	-0.4005333426305	-0.27234756051885	-0.271955194869367	1.27652296222058	-1.22052170650624	-0.84792139826336	-0.787881936031486	1.5677282936706	1.41587956869695	1.65334688762152	1.54266811396748	-0.188982236504614	0.324690345210498	-0.512755466625216	-0.849750360455623	1.29784701875195	0.234825800990735	0.521993455561822	1.38132249544124	-0.913807901985507	-0.457758641585252	-0.512776245474652	-0.731853194483362	-0.400821436634995	-0.188982236504614	NA	-0.620873133168946	1.58137866499648	0.410072904543353	-0.188982236504614	2.36146042263496	-2.39969179359193	NA	1.30737061614647	-0.512429985468087	-0.512817389934186	-0.789368483636358	-1.04056311258459	-0.789464869502646	-1.22025237306493	1.69246231286393	1.56186721143588	1.48184347493659	1.35030503994386	1.45603020846904	1.22322580937968	1.44961741871834	1.66818010192816	0.38490036748386	-0.272167955698857	1.62421048274019	-0.452915041785482	-0.400069962881342	3.51895914689803	-1.05421975319819	0.372501844551566	1.0840448409081	2.47595862283829	1.13282171089492	-1.21827626178139	0.439341390245311	-0.457708273768938	-0.56672463265684	2.03520013967563	1.79578980584363	1.33603483376342	1.8667471169033	1.84509858437638	2.11595745508068	0.363698949830064	-1.5499667839685	2.78607190853265	-0.789812354512991	0.149832871893707	1.71255096869325	-0.188982236504614	1.84463462736089	1.7731316498527	1.67296742246117	0.346742254598005	-0.512169506311948	-0.512579925587743	1.88040835043043	2.11768175097032	-0.272345915255253	1.1738483643878	-2.83053339499792	-0.620358882562062	-0.512343129353096	-0.340162971048432	5.10252038562457	5.10252038562457	NA	-0.297549128760184	-0.313963181216071	-0.603140537619066	0.13658356646674	0.240777040767399	-2.09946412567276	-0.654493084258065	-0.391863731840458	-0.16354759373106	0.183669231162834	-0.364726186146925	2.35176474113075	-0.509416667355775	0.117764533073231	-0.477418981561183	-1.22024180354323	-0.566819062563276	-0.400862841388405	NA	-0.27234796568586	NA	NA	-0.621024863187667	-1.87934028750546	-0.621000871833288	-0.272351991578882	-0.188982236504614	-4.95276967567279	-0.340154504467495	1.5412173856805	-0.457608121348963	-0.340162972342234	-0.485684339115396	-0.258003144868307	-0.406536248994987	0.180172133915963	-0.531112800256747	-0.272105899560749	NA	-0.788187507649559	-0.400819136372775	0.706630955637339	-0.619130707358871	-0.0210070018779413	-0.498549556118102	0.116923439695578	-0.188982236504614	-0.457737758631513	-0.340164118945382	-0.98077611638369	-0.730953491354766	-0.621200236160033	-0.0117598774373545	0.300867932864311	0.446615449199215	1.86679861959897	1.30078640850876	1.51944167457447	-0.272284067566666	-0.73172054031551	-0.675794991284316	-0.400856297749871	0.473606051950656	-0.566678641720256	-0.850342983411462	-1.54297533252006	1.21700270016462	0.795740506192471	-0.271179870108221	1.09769815780718	-0.850185785711014	1.22837584629546	-0.620379369185241	-0.729903414766522	-0.456432761351099	-0.565966496759869	-0.340139012530224	1.0733967887247	1.88784004209851	0.96189491730492	-0.0885373167573553	0.515269754205146	0.265789531125545	0.417411695449109	-0.400806232400017	2.19076392445715	0.451531451298827	-0.400628072685236	NA	-5.05809223055751	-0.913178147158275	-0.790246568497131	-0.6251461904731	0.250269288055889	-0.339899601993765	1.4059124357032	-0.675354569613424	-0.115841588363506	-1.13376487836044	-0.978297991757197	-0.405577302233659	-0.43123190529287	NA	NA	0.24203884944248	0.144031541586341	1.92749833430649	-0.511466100072425	-0.339237992960405	-0.67432005922333	-1.12927010317186	-1.13373909503747	0.163465512133856	-0.188982236504614	3.63503879336995	-0.980287720263783	-0.512809055386422	-0.272350943049874	1.45932567699838	1.30294790377079	1.27405929737769	1.96109702326297	0.26579417150863	-0.675787686260277	-1.21905546139414	-1.13334565162432	-1.13333272711354	0.0211481383982931	-0.501813055468998	-0.538484955349488	1.54949197289312	-0.400827492666596	-0.272345885967743	0.293107640250075	0.503685722051745	2.12532721494952	1.20596078514616	-0.620259726114819	NA	-0.272258770433157	-0.457133759629853	0.165935872116083	0.256809458010472	-1.12926071516049	-0.521933858479772	-0.743552941345553	1.13813072167905	NA	-0.188982236504614	-0.400348994631553	0.396015985965147	2.31567841826607	-0.566864812944083	-0.565645908445403	1.4959776739334	1.24005993172726	0.534665225387952	2.92189192686838	1.3796600775967	-0.868380647936097	-0.806656488416403	-0.746810223252155	0.578967989489261	-0.565802760865436	5.10252038562457	NA	-0.188982236504614	-0.339226311799235	1.41788682160274	-0.188982236504614	-0.340130379792293	-0.62085744687154	-0.457760157532723	0.441041004234362	1.50431670880846	-0.340058103036098	-0.457811713282772	-0.675754192812754	-0.620368222215705	0.819305412702714	-0.336901535932698	0.375428695306576	0.303715175320614	0.311590242380604	-0.400817207791543	-1.55189034767831	-1.70041559018399	-0.272347899350644	3.66476913080654	-0.731809814598671	2.14796843069341	-0.829116642795644	-5.08108864055875	-0.646439024133852	NA	-0.272280461880874	NA	-0.566944461733295	-0.457707409359101	-0.512581248415529	-0.566790114203632	-2.10530547707364	2.44883598906294	0.355181671614087	0.476566367224936	1.95700581758178	0.374602005224547	-0.620395811513887	-0.512399067194753	-0.971815814492728	-0.245272958924426	0.208808512336834	0.200546905432238	-1.87910358651811	NA	-0.272304272223922	-0.272351932665633	NA	-0.981592371065672	-0.457715418257232	0.361890950677399	0.408629596714956	-0.400714183594796	-0.675674971232449	2.42075566186644	-5.07966823390942	0.376801488961503	-0.913530435389117	0.381495952243801	0.433626856351172	-0.270124398759118	-0.981359682494454	-0.399863152693759	-0.188982236504614	0.374368228811593	-0.40031525690652	0.34187447062375	2.32497667640749	-0.340134799975149	NA	NA	NA	-0.340139327533446	1.76751187472498	-0.512217657104726	0.427080391302086	3.5220408784498	1.45948999012634	-0.457822402813005	1.68071675761545	-0.188982236504614	NA	-1.42533595137792	0.439753976223406	-0.272330282434833	-0.731918878629255	-0.272322303591642	-0.188982236504614	-0.51271078876006	0.532748350915774	0.421997153843441	NA	-0.272349907159919	0.353358164816596	-0.621049860404733	-1.59922440285472	1.46584298419394	-0.400552068464612	0.330620747322553	1.13535771843693	-3.53364725381894	0.554653828171949	-0.512018024873349	-0.400613281637773	-1.70004058178465	NA	-0.566099560748692	1.7431683164139	0.599262327239176	-0.188982236504614	0.404497138272637	-0.188982236504614	0.28737739790963	-1.69648618292861	-0.188982236504614	-0.400873744283483	-0.272351735390738	-0.188982236504614	0.361056141055002	-0.340131054429466	0.459709350173999	0.209452459907942	-0.188982236504614	-1.22059175901269	-0.27235233685466	-0.188982236504614	-0.457790717717604	-0.188982236504614	0.28308234580735	-5.08431319798368	0.383549623036724	1.2915046361386	0.252013522773412	0.694675990272045	0.395163912031912	-0.272234516778141	0.414751923003309	-0.33989983349603	-0.271391560628381	-1.13353972602831	1.02996443549209	-0.400857333694559	3.43716867796627	0.280482243975347	0.715688343742759	-0.620599838129512	-0.675307853582421	1.7011031576726	0.378762416326249	-0.339990959619379	-0.188982236504614	0.516619811009227	0.405173683136967	0.29238358441403	-0.675689108550069	-0.512775189342752	1.87104031317031	-0.566921940225643	-0.73187007618794	1.48636226480075	-0.339958623185463	0.864688012612177	-0.339185350731503	-0.45749118589615	-0.675809982005369	0.166224619388496	-0.340159892167362	-0.849866576308705	-0.339997175912555	2.01519600132028	0.721194870870616	1.8065575314494	0.31222047177429	2.03319681648266	3.64772157882021	-0.272333948886416	0.956960445332803	-0.512346921856243	-0.400809632634153	0.587009338113663	0.346512508766197	5.10252038562457	1.73648723570204	3.57723811459977	-0.272288814980252	3.56965639134672	0.464471338397576	-0.512691978659969	-1.55028120186669	0.520296068705217	-0.188982236504614	NA	NA	-0.340145612216745	1.04544535744769	0.441379283965667	-0.981504153010383	0.474749022956448	-0.188982236504614	0.781729488882765	-0.512724167562005	-0.272129407218026	NA	-0.511920430923019	1.16535581314602	0.282137768092191	-0.675081753803305	-0.272226043026419	NA	-0.730978065080439	0.382375256004033	-3.53569920209803	0.661175891879135	0.390512593724079	-1.31691894886432	-2.40318099437222	0.361991128493093	0.538258667602351	-0.45766491321828	0.85312230514759	0.53376443956493	-0.272345439344921	-0.188982236504614	0.488223431844167	-0.272290667667174	NA	-1.31688748956551	3.57565482548669	5.10252038562457	0.343892218002743	NA	-0.566838086803894	-1.21845879312435	-0.457606376183309	2.45891219730296	NA	NA	NA	NA	NA	-0.27226242747825	0.275976918794286	-0.400839082379261	-0.789473062678041	-1.21932598591971	-0.188982236504614	1.88523695387254	1.91396667675157	0.363346631763474	-0.457667676157479	0.791381779999485	0.886241882914311	0.52547536464306	2.33673927961843	0.484539876563496	1.94649250982531	0.553041885564657	-0.566937811344359	-0.272340318611143	0.567172520121176	0.555196912253399	-0.3400016447869	1.68866081176831	0.478169052061889	2.03542672404084	3.41815884303722	-0.400887885398619	0.525564448230287	0.492433344003264	-0.188982236504614	0.577704647164343	-0.675344799683479	1.19447478264177	0.781463762929598	0.716416608298319	-0.674776393186477	0.425901906694963	2.48345069573244	1.68916100770369	-0.188982236504614	-0.272352282823462	1.08804649170178	0.693693686934782	1.02133663417247	-1.69965323037101	0.964723576240465	0.299872684464408	-0.981636840482845	1.95785589414456	0.440960694650038	-0.512578216601235	1.1074601729798	-0.675561431542795	NA	-0.675831503193793	-0.400816594529253	-0.340157081484905	0.424819387570592	5.10252038562457	0.471996500413879	3.04589448020032	-1.69810822324709	-0.188982236504614	0.42959530632244	2.48086640518868	0.717880210150647	-0.400829510754058	-0.675795049661251	0.476917655080238	-2.10514866138387	0.773292042026381	-0.272347127608691	0.510855694968866	-0.849942049041423	-0.73178924824355	0.76674131962104	0.323222006156631	-0.339999381399749	-0.272314540515274	-0.340167441509474	-1.22046865918711	-1.05442825566699	-0.400221133989533	2.49434142879519	-0.850201670703177	0.318890877127185	0.387330859983216	-0.272341492280062	2.53755736148616	0.596312936418834	0.723883088610063	1.46301374111125	-1.05454631340104	-0.913950473292163	-0.39935214185684	0.884677549446235	-0.188982236504614	-1.55211533417617	-0.400886344908077	0.90593096770506	-0.566811238017137	NA	0.536296810379447	1.56214835663136	-0.512751146150002	-0.188982236504614	0.611351201758322	-0.340167535838911	-0.272342144793053	0.480962632164513	3.60596995007626	2.81072876108864	-0.188982236504614	0.476890353281384	0.474033407909146	1.70453905241323	-0.850175291492697	0.530740388724819	2.10847253816331	1.04179407729559	-0.339688591686791	0.785829873619608	0.495507182854275	-0.340071578722407	-0.675243811016217	0.700502163662716	-0.731889296912358	-1.31710814053065	0.449640692846534	2.11176821267153	2.11210720780591	-1.42615993586124	0.372778200711619	-0.566429738963526	-0.188982236504614	-1.31675748377229	0.755359074443013	-1.31707842775166	-0.339306708563386	0.628051159189485	NA	-0.340155982861235	-0.789611824920867	-0.272348396371816	0.476791912662288	-0.457723899612926	1.12893815494732	-0.340095238878052	0.526686903035685	0.485425498205451	0.427225130472067	0.430685115160324	1.09004127762528	NA	0.462745508576713	-0.913916939229302	0.905626464107736	-0.272220088303634	0.743697156863391	-0.566852738157812	-0.566781228749623	0.823032925217961	5.10252038562457	-0.272070752301469	-0.271937276737318	-0.789742621641432	-0.914031672965606	0.626894283795439	1.75160618272626	-0.620987964937848	0.617949650362104	0.617355979846478	0.742752895453553	0.66913845646882	0.963036078477305	-0.457708335760612	1.350047964425	-0.620913821234886	1.47812035720624	-1.42573019148346	1.17963406724873	-0.566784685160354	-0.340149501386919	1.74213367559613	0.427312915410194	-0.400884629483633	0.523965662472162	1.84087322178223	0.415747046928629	-0.340098686979365	-0.45775591695891	-0.512582960797256	-0.914010931682328	1.28047975560793	1.45099923799664	-0.400760058563665	2.81404248076193	0.821399382772389	0.764757115425585	-0.566611648711373	0.515938908235321	2.14794269699586	-0.340153426003231	-0.789651732685571	-0.789765548844138	0.435026248936566	1.36526130332473	-0.40087353030646	-0.400804388106941	1.02012779116125	-0.400767914980373	-0.272352389639431	-0.272334494434402	-0.34000570416014	-0.340142632971555	-0.272352108392252	2.40565579741193	0.648953661988747	0.608974259238449	1.90323773672603	-0.913965602744045	-0.675456450787493	-0.27225701410508	2.39791657815128	-0.272250115847447	-0.566803651870859	-0.457790263744099	2.86835059846673	-0.188982236504614	-0.272280870968908	0.45048238716949	0.554618138520012	-0.457728113709087	-0.40077329131541	-0.34006565922421	1.73959425017774	0.520481156374799	0.648112413366348	-0.272240163038085	0.567704833270292	1.36524524163326	-0.340062811806513	-0.272343151760632	-0.2723523896561	2.43909960753324	-0.566880697588376	NA	-0.457742872226362	0.379359941743325	1.18161744053418	-0.457757080888698	NA	NA	NA	NA	2.91319856980759	1.34486489741582	-1.69940370287488	1.25641500609832	1.43691841202481	-0.512715302118957	-0.73188926765923	-0.675739244207692	2.40297245178234	-0.400650702841038	-0.340166023845241	-0.188982236504614	0.560849787682111	2.00711510584277	-0.188982236504614	-0.188982236504614	-0.340099552483368	2.10540313849293	-0.566852948764996	5.10252038562457	2.41272097294388	1.88296874381767	0.447112680600483	-1.05422434150445	-0.272333385817002	-0.272269741347804	-0.188982236504614	-1.13344999385751	2.42613758177852	-0.457608343016871	0.832708985704813	0.512001633750421	2.04412463409793	-0.67556850247115	-0.400831291329059	NA	2.82414115889925	-0.40076326453127	2.85135245992578	-0.731836522552063	-0.188982236504614	-0.340084941202798	-0.340078520112787	1.73975838081234	-1.1335886347754	-0.340147696553194	1.17217825554742	1.15412341283676	-0.272259518357212	1.45812220183844	-0.566120428138422	0.866809072512521	3.4421550424761	1.59992307997475	-0.339400759059564	0.986778197948944	-0.620917047337244	-0.620768661238811	-0.457780290917221	2.11273404887194	-0.188982236504614	-0.400821366027687	0.951737271515064	-0.272273783313026	0.85087846323348	3.54407121416209	-0.188982236504614	-0.566852857586903	1.00203402568358	-0.340079731392488	-0.400784070670503	-0.27228325751796	-0.340109635638813	1.37684130987941	2.81227684995912	2.82557212336091	1.70937316484639	-0.27233354506156	-1.55186217007298	2.41406762310242	NA	NA	2.11428803020269	NA	0.934585273540976	-0.188982236504614	0.768285164427309	2.40685173344082	-0.188982236504614	-0.98176532822261	1.15059202643599	3.48392244966917	-1.42625139452404	1.66014806025673	-0.272332818304392	-0.400746479461699	2.83220475243601	-0.339922534194913	2.1414719602767	-0.188982236504614	1.03602015507254	1.33931777834315	1.73120371423775	2.94860024001006	-0.27233168995937	-0.272352026730273	-0.188982236504614	1.08776271903146	-0.566866849065653	1.57868199136121	2.42705066280584	2.82291649131978	-0.981832162226267	1.57216920312717	-0.512333253634086	-0.188982236504614	-0.188982236504614	2.8337612612214	-0.340158261942232	1.46033838779323	-0.675742605775503	-0.188982236504614	1.26994491841118	-0.188982236504614	3.48366210095179	1.88505288808827	-1.05409472912642	-0.457813938437997	-0.731865624651668	1.44080562990353	1.5962273419968	-0.400721487479607	1.60113219795773	-1.70029956861608	-0.51273760257794	1.06818636179172	NA	-0.512676603868969	-0.457799641495777	1.18976030896326	2.8167967635749	NA	2.8374466798762	NA	-0.188982236504614	0.557281753046063	0.458336992913849	3.62203210751458	1.44540791907612	1.01367243133873	-0.272339110664028	-0.27229340458768	2.45104120077919	-0.188982236504614	-0.271795887152083	-0.27217979196657	-0.731729230071077	-0.340102568533803	-0.272286338896063	-0.272222090285388	-0.27232627849317	1.68784104963345	1.56960265900744	2.12738333899368	1.93765761197032	-0.340055828283443	NA	-0.272318050047753	-1.31709919081917	-0.272304617499748	-0.188982236504614	1.25844468860911	2.85588120100578	2.87006916088496	1.44459863599133	NA	1.71255092322463	NA	-0.457802392793933	-0.340158970790606	-0.188982236504614	1.90079852880489	-0.188982236504614	2.85559235378335	-0.27230171358905	-0.339798381649471	2.37581367524919	2.14555731944102	NA	-0.621020574302482	1.71322205632786	-0.566712200230548	NA	NA	2.43967225119857	5.10252038562457	1.60871397644674	2.12884474904321	-0.56674588965339	-0.272311018037988	-1.13361560353678	-0.272337291479957	-0.457780599730659	3.50707880768178	1.16007928496858	-0.51267180231258	-0.339862925954057	-0.3401648873518	5.10252038562457	-0.272302805109076	0.869521431230536	1.95876292991082	-1.05426449557054	3.50442227143488	1.32047520014091	2.94553271411963	NA	-0.339966427317452	-0.400729297739653	-0.188982236504614	-0.457699191988015	0.816883291259689	-0.340153401130351	-0.620886147110709	-0.272019558229687	-0.34015347705011	2.41978853510044	2.83743470330766	-0.272351501552633	1.35146099289413	-0.272351152547148	-0.340110066654861	3.50162963474656	-0.731765716972468	NA	3.56335364213555	-0.400337878822145	2.8518414328413	-0.272351745313335	-0.272340166488883	1.88642683197934	-0.272328828501498	-0.188982236504614	-0.272351964664773	NA	2.38026099131985	-0.675702229429105	3.50757774545688	2.82027074100829	1.29310011874011	1.78143172727619	-0.340128698184235	-0.27234953723867	NA	-0.400714954954508	-0.400828320675777	2.40049342472422	-0.340095343464291	-0.340074893013641	2.86277665083447	1.0550787543958	-0.188982236504614	-0.512757647130165	0.40418002035019	1.90379075822399	NA	1.89005438801221	1.40160810609717	-0.188982236504614	-0.512701971525195	-0.272271820582019	-1.13343777000588	-0.338812811225802	-0.188982236504614	-0.188982236504614	-0.340167338516717	-0.272352384757796	-0.512697159779958	-0.188982236504614	-0.272318832731061	-1.05445295815496	3.55014816729768	-0.56691878779791	-0.272349116482223	-0.400720458447785	-0.272341561275938	3.55982612402026	1.09264178913365	-0.731640880719582	3.55991461005099	-0.272348899676845	-0.400743372198067	1.37190577237243	-0.272340965706055	-0.27235071939076	-0.400675452467883	-0.913788443844311	-0.188982236504614	1.61272457306243	-0.272350940594461	2.46553247705178	0.966438394336437	NA	-0.620708014299071	1.60662707525352	-0.457801192691566	NA	2.45942691710683	-0.400716142392226	2.8118443793226	3.52861015573456	0.974334324424289	-0.272352224524728	-0.188982236504614	-0.675508172159555	2.89290318447564	3.51489109221591	-0.27232070287238	-0.272352331911293	-0.512643927095415	-0.789707107954437	-0.272335059382837	-0.51265997576044	-0.62093279788845	-0.400821015462368	-0.27234148205903	-0.272342408227289	1.45772938720859	1.94119720240871	-0.512499008458548	0.982162024682928	-0.566663273389852	-0.188982236504614	-0.512794635276014	-0.566801762399595	-0.188982236504614	-0.340119243471431	-0.271931610592127	-0.566886457427292	NA	-1.31653662574393	0.586086808677082	2.22376915164738	-0.457829775950643	-0.188982236504614	NA	-0.620813540699839	1.78160786975846	-0.340165903548033	2.45350000044303	-0.512772113425477	-0.457845212594524	-0.339709543624626	-0.188982236504614	1.27035515510967	2.40708880707755	-0.340109198996197	-0.272351003065965	-0.188982236504614	-0.272217055255139	-0.188982236504614	NA	-0.188982236504614	-0.188982236504614	-0.457744064218111	-0.272349222121013	3.0020617022576	2.42339974775642	-0.400869835935432	-0.400888702455435	NA	-0.340162644632909	1.48561165915511	-0.3399461555119	-0.340123253683774	1.56352510185205	1.76140270173668	-0.98150613097305	-0.981485794195454	-0.675595884336011	-0.566753969121919	-0.188982236504614	2.15052075360254	-0.34016286077258	-0.188982236504614	NA	-0.272349135619159	-0.340158721853977	-0.340103604404016	-0.512723458456435	-0.272319158347081	-0.457500534714047	-0.40080179031747	NA	-0.400660016784237	2.94049746332978	-0.400884097110742	-0.566776775385655	-0.340057934131657	-0.27235222791386	NA	-0.272352208082869	-0.188982236504614	-0.272265410492647	2.82987816118492	-0.340127156056657	-0.34014577336331	-0.340049973900234	-0.272348510868198	-0.340048906614974	-0.51277085506717	1.79699821378072	-0.272350793095667	2.17473717446401	1.60382725956391	-0.789694654416573	3.61813174811415	-0.340155139310474	-0.340162369229377	-0.457770587605902	NA	NA	2.45117571873899	-0.272119567333566	-0.272177609397731	-0.40070249007727	1.85954372322024	-0.188982236504614	2.18990409667321	-0.566759455940628	2.15453881648757	-0.731668274578911	-0.731724075958243	1.46082139484768	-0.188982236504614	NA	-0.850070572319604	-0.340076179672472	1.7461883214377	-0.272335055957799	-0.272352101401432	-0.512650230504279	1.29120378222914	-0.272350967264824	0.7807561546043	1.3670581433372	-1.05433885844362	1.19742761108068	-0.272278912769064	-0.272340198996744	-0.27206669886748	-1.13337468393055	-0.566790027825572	-0.457669191095777	-0.188982236504614	-0.339967911784971	-0.272211956202613	3.62694001919789	-0.339950935762328	1.58423701187271	-0.188982236504614	-0.188982236504614	-0.512767900202753	-0.188982236504614	1.36917918112526	-0.188982236504614	2.13040220062058	-0.272200746864704	-0.400840655855379	5.10252038562457	-0.512686186482353	-0.621039592508229	-0.188982236504614	1.19281845690321	2.90991983285225	-0.339956373829627	-0.272220521807639	-0.272342012648827	-0.188982236504614	-0.272070426619798	-0.340118421513617	NA	-0.272330166361057	-0.272323651232342	-0.272324323889151	5.10252038562457	-0.188982236504614	-0.272351798343239	1.10965455555734	-0.400877428625571	2.8241892902445	-0.272271663042888	-0.512557094416703	-0.731687294894255	-0.340126913048404	1.18754785912446	NA	-0.789643680822944	-0.340086549125003	-0.340166654079108	0.920285494537361	-0.272350032596864	-0.188982236504614	1.45250305661581	-0.272347747659405	-0.340070900773274	-0.400817318984088	3.60264822431343	2.12957149373068	5.10252038562457	-1.05439188817589	2.84991175229114	-0.457773778571868	-0.981778548477555	-0.272351795104367	-0.27233713174585	1.79038082791663	2.46725558285773	-0.272333232854587	2.47297942663661	-0.340108207643952	-0.40088530275541	1.20329678361543	0.667371393745131	-0.620763937087267	-0.188982236504614	-0.271972628362721	-0.34011812253168	2.11564051856318	-0.272324584931787	-0.850267258460285	-1.05421701796615	-0.272352145348573	-0.512373814795233	-0.188982236504614	-0.272345136654003	-0.27231170573819	2.87023577187675	NA	0.966498503942252	2.88549420873242	-0.340136348393044	-0.188982236504614	2.52331601347768	-0.340066815057333	1.92828101846449	-0.272067519979336	NA	3.5676528163045	NA	-0.913901778998195	-0.340163465462516	-0.272326470023602	2.90461815552172	1.05637017282724	NA	-0.188982236504614	-0.340152273855958	-0.272316936936057	-0.188982236504614	-0.981924230673321	-0.340108434054409	-0.188982236504614	-0.188982236504614	-0.789820257597486	NA	1.3684072587022	-0.272338724570659	-0.340157822135966	-0.188982236504614	-0.981719845628505	-0.34006218344418	-0.339980212347303	-0.272338867238923	1.88355387621494	-0.3401482786915	-0.188982236504614	-0.188982236504614	-0.457847309627066	-0.188982236504614	-0.512780235288504	3.58843289070284	-0.188982236504614	2.91561771223649	2.48544093813581	5.10252038562457	1.27614797184471	-0.272325732953556	-0.340129681194607	-0.340161446823865	-0.340052128564842	2.84210515111728	0.915330760777401	NA	3.51143061645965	3.56042895091236	-0.340152300840207	0.972057738269052	-0.512621584666934	2.82946566715547	-0.339902323586008	-0.188982236504614	-0.272349967747384	-0.789804522504217	2.42843770079663	-0.400639095882538	-0.188982236504614	1.79773454900779	-0.40086380053681	-0.34015891601388	2.55290777994567	3.57265805017661	-0.188982236504614	NA	-0.272019914928369	-0.457805390661636	-0.512589273091134	-0.400856998879189	-0.400636626549019	-0.340147267962842	-0.272348939451995	-0.457690870875515	-0.188982236504614	-0.340157832759816	-0.40088379495901	-0.340109685204513	-0.272347326732495	-0.188982236504614	-0.272296565376467	-0.340153499978153	-0.457816235102419	-0.340079117190644	-0.340108033555347	-0.340139196319934	-0.400883580755645	-0.731779311051301	-0.188982236504614	-0.188982236504614	-0.188982236504614	5.10252038562457	NA	-0.188982236504614	-0.34013797642517	5.10252038562457	-0.272334453578711	-0.272316468780635	-0.457734975804708	-0.340148277612398	-0.400760302639142	-0.457780027154786	1.24915646366774	2.78551498178448	-0.272345931680663	-0.272261216760439	-0.339944174110344	1.48998777224858	2.87958144649514	2.83660006588958	-0.400861541677508	-0.400788484529349	-0.272352366659673	-0.272340462263166	-0.188982236504614	-0.272349871428994	-0.340140915218409	-0.850116047443706	-0.188982236504614	-0.272351599653741	-0.340125335412318	2.44789580018244	-0.272341457600323	-0.272333390196766	-0.400858892937541	-0.188982236504614	-0.188982236504614	-0.620693897071158	-0.272331493448704	1.93842845519174	-0.340147247814455	-0.272352202096211	-0.340163173684346	-0.188982236504614	-0.340017794782298	-0.188982236504614	-0.188982236504614	-0.272346416107446	-0.188982236504614	-0.272352123271057	-0.272352128196731	NA	-0.18898223650461
AD-10_seerum_pos	AD	F	46	NA	NA	NA	-0.506186567166084	1.2233774105795	1.22196448964819	1.53600298439021	1.21782654982449	-1.67372216218304	0.511829276481646	NA	NA	-0.40078604563182	-0.0505062630042054	0.0370862981549529	0.236065246002624	-1.22008724174061	0.220311335259302	0.224864844752038	-0.357509977970174	0.1402350966905	-0.436730443917139	-1.42606206844138	-0.0897543540581174	-0.586068701345263	0.762993244344248	0.183903039976315	0.285357474751321	-1.55231636038304	-0.340159878443476	-0.340046440296482	1.43914324351044	-0.188982236504614	-0.338273099589626	-0.908774923905001	-0.339474574093579	-0.398463653156626	-0.340110196000779	0.264246212717523	0.902942403265168	0.36091777899537	0.372236403392929	-0.454677180597075	-0.448462485647659	-0.272510099662867	-0.470792609443184	0.39568194477036	NA	NA	-0.617649192378496	-0.843822899992167	-0.619022680196714	-0.566342083667197	-0.675039892684793	-0.272348910666704	-0.188982236504614	NA	1.11846959290776	-0.34016124591736	-0.272324721714073	0.321539765158922	-0.400811703743726	0.982307774242563	1.04474105287849	-0.190777658034076	-0.267119517309982	-0.114135322592128	-0.302013554196624	-0.0865911600779908	-0.550923270694346	-0.382567278779077	-0.048482633321657	-0.458506588589515	-0.376321239950666	-0.514194295040265	-0.218179470553147	-0.323240956303442	-0.597745855890009	-0.586570179529266	0.0840484941715301	0.143780997360542	-0.250209701368415	-0.0815541876421306	0.294829624057818	-0.713789395471004	-0.443599145332417	-0.781391730198874	-0.78976976538884	-0.143943283079879	-0.746240557771786	-0.0779003004133441	-0.157543371653435	-0.0960209641803653	-0.396075405291758	-0.45190516956524	-0.595542649610665	-0.483336953762897	0.374202296595625	0.0273551396556839	-0.47286420442229	-0.410728981147226	-0.29314431564785	-1.06087582473015	0.110022377604014	0.124247413697697	-0.185669041622682	0.592747099495128	-0.0572218726229609	-0.094071329366865	-0.18650007858878	-0.56454192235091	-0.559332032683347	-0.281708481530957	-0.489649500208782	-0.251959858781089	0.040391641628958	-0.569210205579756	-0.595253900632459	-0.619554574918553	-0.532383003439418	0.247768378280844	-0.633666139592887	-0.807467126625467	-0.324917724111815	-0.507883794782416	-0.500407713666234	-0.266888191562238	-0.683539865758623	0.127819869571034	-0.432737707045542	-0.388419074596851	0.1704495348968	-0.371144584544147	-0.927044957799069	-0.633561180560729	-0.117785415832681	-0.404270828430158	-0.401281554377562	0.094836053625893	-0.413569559109496	-0.345099173371757	-0.238245858825196	-0.53441080911615	-0.277471162001358	-0.0784935761442446	-0.776145960462468	0.387279593039762	-0.19509962842784	-0.309287158158017	0.0969815408630592	0.157116322487632	-0.23870715457859	-0.244592813633314	0.0465606716389424	-0.285796682296049	-0.375306397478021	-0.170933980750208	-0.24865368813851	-0.260347766427504	-0.562695256691584	-0.23115491057969	-0.075750994574536	-0.789736507189649	0.882878955460009	-0.188982236504614	-0.036582067944094	-0.203701574039538	-0.691805916329319	0.0393705228228863	-0.519992766596779	-0.166902737282653	-0.507059025090447	0.0896632657228929	-0.494909000588165	-0.0599070731497136	-0.285233638022753	-0.146248798475997	0.236037893479349	-0.595949822557946	-0.0308378199251317	-0.501827263938965	-0.285757817963046	-0.154693756723191	0.165098628461617	NA	0.416609331778075	0.309617885991651	-0.27234550508616	-0.398880160068219	-0.398656060396534	-0.51236352164013	NA	0.193980357783812	-0.340134554572489	-0.272320965318764	-0.196020248214195	-0.384370368660027	0.16930545056438	-0.31556341776053	-0.223755544277408	-0.842175981055264	-0.981871230507663	-0.400838032460801	-1.87588165174736	0.62195173372347	0.409955115005395	-0.0768128775025406	-0.289367366154025	-0.0900491217330784	-0.33141851101009	-0.748820920795377	-0.951679113700535	0.436480508947412	-0.16362047509239	0.221396227554659	0.150674579508549	-0.279701759164804	-0.160063812704157	-0.37058160170004	-0.765231859328437	-0.281763085485511	-0.540015803785941	-0.822418175580941	-0.337922707262031	-0.0809077136618161	-0.768153435413911	-0.614460519953459	0.163865360204996	0.295535784523728	-0.713339968958931	-0.266675744824022	-0.431408690700183	-0.504853405033458	-0.184420835024262	-0.00851962126335904	-0.0931559674293596	-0.472315728572001	-0.872109862777116	0.999845518286562	0.333818366412074	0.51221901303434	-0.249219066165114	-0.363491292548943	-0.831977060634588	-0.496326772432447	-0.591139434721748	-0.697539077079017	-0.39097888965452	1.07960358167124	1.86834303207279	-0.187599266111827	-0.108389853361302	-0.212093476862476	-0.413790062206312	-0.689959619474559	-0.326077816634454	0.299523437865006	-1.05307166463543	-0.787554741688679	-0.188982236504614	1.03027319394796	1.38861601338893	-0.21276433176629	-0.400025798804874	-0.775604983648319	-0.42018490498654	-0.291003350639982	-0.255714994524213	-0.121408778683662	-0.607579967938319	-0.160852967510982	-0.0749792289200142	-0.156050430142085	-0.610111215055813	-0.299158860762276	0.145758265374359	-0.534783834788618	0.569858844799964	1.24369811651529	0.26660208130269	-0.914169149539821	-0.410162154700867	-0.507404682469356	0.15580163725775	-0.196629957301612	-0.256202550220021	-0.492592917176709	-0.517170814675033	-0.401266418639063	-0.93943355302818	0.11611982904131	-0.338967664027794	0.755725175228743	0.718708548983168	0.785776145338988	0.18410767821289	0.493055453845109	0.986315193934817	-0.493164950448911	-0.289260884712628	-0.590947714884335	-0.393437135315748	-0.50339691616461	-0.402338439088544	-0.565059974381945	-0.788891252704152	0.128025590708826	-0.481921448598489	0.403673804678035	-0.218250266161017	0.107193122539778	-0.0793798701805548	-0.149736239150425	-0.112273566776658	-0.390037573883654	-0.638154202099423	-0.0720231392315816	0.193526240887253	0.17087762367606	-0.673574937259309	-0.770567651144812	-0.887200825149599	-0.790087504024312	-1.1494105497794	-0.63813252465825	0.952892976827613	1.06038993541685	0.375995959653015	-0.188982236504614	-0.339895371210135	-0.398964075296534	-0.188982236504614	-0.188982236504614	-0.134508230113111	-0.209322590873454	-0.42114394139674	0.224407915791079	-0.67385534556334	-0.868369430152224	-0.458764702500863	0.173709039672151	-0.188982236504614	-0.340078979595558	0.559195340798281	-0.4005333426305	-0.27234756051885	-0.271955194869367	0.546645366311001	-1.22052170650624	-0.84792139826336	1.19852823453982	-0.5842405733113	-0.569474436554395	-0.271745988437127	0.130291584158568	-0.188982236504614	0.552184795857019	1.89128052783655	-0.849750360455623	1.35769198397494	0.345727717609555	0.590347768139264	-0.675711135056775	1.12387690656153	-0.457758641585252	1.92501768328535	1.34530743549862	-0.400821436634995	-0.188982236504614	NA	-0.620873133168946	-0.180711246313992	0.246789267378236	-0.188982236504614	-0.399289050854247	0.453914597393763	NA	-0.731678588599462	-0.512429985468087	-0.512817389934186	1.25056376893419	1.02139445325509	1.25670411901084	-1.22025237306493	-0.236545862546759	-0.367033348724913	-0.368558778908759	-0.198824097108689	-0.39873332007945	-0.0841937376668818	-0.429119628695749	0.362623194289864	0.273685577886722	-0.272167955698857	-0.528980495800426	-0.452915041785482	-0.400069962881342	-0.272347700408832	0.922550871057544	0.262794413434801	-1.05200423784833	-0.400836907875472	-0.913869462229561	0.820541623395397	0.316491171250496	-0.457708273768938	1.76625738512557	-0.528057135961537	-0.574538732818152	-0.0301116235818904	0.144011184916922	-0.421999343183852	-0.323602559597684	0.169470663845545	0.499807657095084	-0.340140760811232	1.22769198772735	0.303141251877346	0.0819693809220953	-0.188982236504614	-0.696346146079666	-0.260992227582536	-0.335199697408609	0.333862410176525	-0.512169506311948	-0.512579925587743	-0.506431814966433	-0.826617533260832	-0.272345915255253	1.26621827914304	0.252444970166257	-0.620358882562062	-0.512343129353096	-0.340162971048432	-0.188982236504614	-0.188982236504614	NA	0.290125334069414	0.822728217699366	0.802131100012893	0.182464874898691	0.214112833548616	0.450944285801742	0.257546546993264	0.445976820915625	0.24458476059836	0.219305583900258	-0.183932337915054	-0.45676823214434	0.469133668251714	0.148859233412742	0.410030853764285	-1.22024180354323	-0.566819062563276	-0.400862841388405	NA	-0.27234796568586	NA	NA	1.55913917342503	0.519890977527206	1.54467198406916	-0.272351991578882	-0.188982236504614	0.301497608240448	-0.340154504467495	-0.61607974195792	-0.457608121348963	2.83061428011427	0.466862931292125	0.519010410089098	0.583455611113908	0.218627552181708	0.0818694639579556	-0.272105899560749	NA	1.28083575327567	2.37115827914003	0.774030631121183	-0.619130707358871	0.843933433447083	0.768387374449482	0.418818024862662	-0.188982236504614	-0.457737758631513	-0.340164118945382	-0.98077611638369	1.28015034068888	0.492234538386444	0.151650107626616	0.358262760837958	0.314017589632863	0.155725364229213	-0.789149964297574	-0.620873325753816	-0.272284067566666	-0.73172054031551	1.41941560006492	-0.400856297749871	0.593496139906184	-0.566678641720256	-0.850342983411462	-1.54297533252006	-0.228241627416023	-1.42452869621574	-0.271179870108221	0.983473563621959	1.19659048449583	1.38549553216828	-0.620379369185241	-0.729903414766522	-0.456432761351099	-0.565966496759869	-0.340139012530224	-0.363397389340179	-0.13219702133236	0.856092737121602	0.720667938342761	0.262541490408083	0.301781899162823	0.019536524039523	2.36185742850701	0.222063685130925	0.444030041833599	-0.400628072685236	NA	-0.0392123204658535	0.650084229164933	-0.180513468501502	-0.0951785419559007	0.275782204189797	-0.339899601993765	-0.73104741711263	-0.675354569613424	-0.18665234639597	0.397744322520581	0.369351732763826	-0.0702663808598432	0.415645964997768	NA	NA	0.256998256952613	0.0561012221789916	-0.512772352395742	-0.511466100072425	-0.339237992960405	1.39817225716986	1.00016810790909	0.856049069913584	0.201334811359987	-0.188982236504614	-0.272260072576847	0.830836501642981	-0.512809055386422	-0.272350943049874	-0.386796950427305	-0.118372408791943	0.0358993358922806	-0.618125812501229	0.161671471421749	1.40685745079411	0.737089018964462	-1.13334565162432	0.85114790408546	0.447749898370077	0.513287614277602	0.534587670531803	1.54520191611637	-0.400827492666596	-0.272345885967743	0.102359978244967	0.402411245605315	0.128449470563184	-0.282711724887931	1.40935518638907	NA	-0.272258770433157	-0.457133759629853	0.159500780083126	0.295922290385059	0.546478882001748	-0.0634462010375054	0.529930980276866	-0.850182047712097	NA	-0.188982236504614	-0.400348994631553	0.255510612549865	-0.794554321244006	-0.566864812944083	-0.565645908445403	-0.416425163098892	0.03494525873108	0.428098797688154	-0.340078003395233	-0.00705606257132638	0.344991482903282	0.0921750313202386	0.325606855693129	-1.87928219469091	1.72259556624672	-0.188982236504614	NA	-0.188982236504614	-0.339226311799235	-0.675647787425712	-0.188982236504614	-0.340130379792293	-0.62085744687154	-0.457760157532723	0.314760900832345	-0.469514375729954	-0.340058103036098	-0.457811713282772	1.40999372137598	-0.620368222215705	0.933755920002186	-0.336901535932698	0.132560906092646	0.481879496266506	0.137179995585717	2.41083849497381	0.607907237413878	0.560854547144744	-0.272347899350644	-0.272191486935502	-0.731809814598671	-0.457817518576915	0.538145185410586	0.215310061152387	0.439538280521549	NA	-0.272280461880874	NA	-0.566944461733295	-0.457707409359101	1.79624004778466	-0.566790114203632	0.462755689673892	-0.400849464685113	0.164960717341163	0.42762311567603	-0.151937940571411	0.227093877098221	1.64328071081468	1.86001769334531	0.362920779251979	0.616562296115533	0.30564437276436	0.295679129914157	0.511034300474287	NA	-0.272304272223922	-0.272351932665633	NA	-0.981592371065672	-0.457715418257232	0.268293761078196	0.326216054465927	-0.400714183594796	1.4102411542389	-0.400750920876679	0.170089907809575	0.164137403980672	-0.913530435389117	0.182367525079837	0.315729272108346	-0.270124398759118	1.02707998084706	-0.399863152693759	-0.188982236504614	0.439017968648181	2.28937997322776	0.128364232488824	-0.298718303356936	-0.340134799975149	NA	NA	NA	-0.340139327533446	-0.484883719954843	-0.512217657104726	0.325209690861057	-0.27234893910316	-0.343170634241807	-0.457822402813005	-0.795900170016356	-0.188982236504614	NA	0.594293659741765	0.473913618845511	-0.272330282434833	-0.731918878629255	-0.272322303591642	-0.188982236504614	-0.51271078876006	0.457581969032151	0.320446870016022	NA	3.55623664624472	0.173765351477015	-0.621049860404733	0.80375031528899	-0.675689243976343	-0.400552068464612	0.119408710299673	-0.308137681062391	0.294225947781702	0.431835938534595	-0.512018024873349	-0.400613281637773	0.548039244141847	NA	-0.566099560748692	-0.337855421128688	0.535240994282101	-0.188982236504614	0.118638386921579	-0.188982236504614	0.215083788410134	-1.69648618292861	-0.188982236504614	-0.400873744283483	-0.272351735390738	-0.188982236504614	0.424479744873376	-0.340131054429466	0.453040141966007	0.268895822409926	-0.188982236504614	-1.22059175901269	-0.27235233685466	-0.188982236504614	-0.457790717717604	-0.188982236504614	0.275734186210374	0.137738820345618	0.261031051085336	-0.235688734806716	0.266899977008599	0.671021996863236	0.556335663659086	-0.272234516778141	0.280408706369776	-0.33989983349603	-0.271391560628381	-1.13353972602831	1.13371797081891	-0.400857333694559	-0.272247327120477	0.254694933892794	-1.3163531079445	-0.620599838129512	1.40269786976715	0.341478357351538	0.258331290386755	-0.339990959619379	-0.188982236504614	0.447650283485867	0.31848425666389	0.131645133350187	-0.675689108550069	-0.512775189342752	-0.512670761604695	1.69330014681332	1.29190944647858	-0.360334567285887	-0.339958623185463	0.836462741389861	-0.339185350731503	-0.45749118589615	-0.675809982005369	0.18579591994841	-0.340159892167362	-0.849866576308705	2.74160508062349	1.67361125188942	0.676731057204742	-0.661159599079908	0.133309128381722	-0.68541726244398	-0.272233199224411	-0.272333948886416	0.982690260404011	-0.512346921856243	-0.400809632634153	0.475191827252363	0.426520946574629	-0.188982236504614	0.325126671310787	-0.272338702989398	-0.272288814980252	-0.27234379651352	0.46551275393248	1.87832105491027	0.663740764957243	0.516896944388691	-0.188982236504614	NA	NA	-0.340145612216745	-0.913834737231448	0.383945369826756	-0.981504153010383	0.398231272214853	-0.188982236504614	0.799556187285465	1.86336338069115	-0.272129407218026	NA	-0.511920430923019	-0.788864361823451	0.259228553180697	-0.675081753803305	-0.272226043026419	NA	1.25253852880148	-2.83140247037979	0.264401352910946	-1.55192463011554	0.223990923092526	0.74801686104984	0.38634280167431	0.467455392842376	0.564213335893675	-0.45766491321828	-1.2201750416058	0.426294561334803	-0.272345439344921	-0.188982236504614	0.300187018785947	-0.272290667667174	NA	0.702144445019736	-0.272339865071067	-0.188982236504614	0.125512514526513	NA	-0.566838086803894	-1.21845879312435	-0.457606376183309	-0.400465585388315	NA	NA	NA	NA	NA	-0.27226242747825	0.155179858762304	-0.400839082379261	-0.789473062678041	0.758712921661798	-0.188982236504614	-0.512708442192833	-0.512748552890109	0.261604106499967	-0.457667676157479	-1.31674569690274	0.817611070040171	0.443495716831658	-0.400728460926774	0.394687570654702	-0.546188812875138	0.49253990327665	-0.566937811344359	-0.272340318611143	0.49142175373692	0.493481575034752	-0.3400016447869	-0.620130036048035	0.321292034739628	-0.669759808883221	-0.272205841135641	-0.400887885398619	0.563337895229602	0.367563975609309	-0.188982236504614	0.477090956445282	1.30480055581967	-0.850163627291462	0.690808303909039	-1.42640793195782	1.36726330631043	0.235577853884311	-0.400768662080967	-0.566876186765299	-0.188982236504614	-0.272352282823462	-0.913852149824274	0.662732239520502	-0.981699068146384	0.539585453303002	-0.981711409739635	0.192466828567451	0.994388427141101	-0.5127128206699	0.293794853224841	-0.512578216601235	1.12667798958535	-0.675561431542795	NA	-0.675831503193793	-0.400816594529253	-0.340157081484905	0.300120579614454	-0.188982236504614	-2.40299798563986	-0.33954791509432	0.579550413047519	-0.188982236504614	0.323079206399658	2.36549597244267	-1.42618070066805	-0.400829510754058	-0.675795049661251	0.394067247479685	0.471381402007971	0.666335563222332	-0.272347127608691	0.368154780016376	1.06655099503373	1.28722297659262	-1.31685591967038	0.161504401825364	-0.339999381399749	-0.272314540515274	-0.340167441509474	0.788669096804519	0.950034132500777	2.15932383471533	-0.400768539133143	-0.850201670703177	0.156165513039547	0.229103002523969	-0.272341492280062	-0.400276838630661	0.553952677972099	0.655387134811222	-0.675697925311547	0.909954672458891	1.08168604731857	-0.39935214185684	0.832828537015937	-0.188982236504614	0.619324213640688	-0.400886344908077	-1.1334863100305	1.6810976371839	NA	0.433845088458824	-0.620931049545699	-0.512751146150002	-0.188982236504614	0.567184977889554	-0.340167535838911	-0.272342144793053	0.380626006079573	-0.272308500632369	-0.339869055221759	-0.188982236504614	0.331322121079803	0.40406765309687	-0.566809556798277	1.1182848931534	0.448691403955656	-0.457784110080477	-0.98133938627319	-0.339688591686791	0.69835720459378	0.409414829434926	-0.340071578722407	-0.675243811016217	-1.42638825814733	-0.731889296912358	0.730614645208211	0.361364052366585	-0.457776148905374	-0.457778075130156	0.676141679868358	-2.83160928154693	-0.566429738963526	-0.188982236504614	0.723564749446225	0.647719560498539	-1.31707842775166	-0.339306708563386	0.543622022622377	NA	-0.340155982861235	-0.789611824920867	-0.272348396371816	-2.40341364110288	-0.457723899612926	-0.91382770836031	-0.340095238878052	0.440584656376722	-2.40344803129388	0.477014791940796	0.326825862798027	0.986847634167051	NA	0.360839337155462	-0.913916939229302	-1.13345129073264	-0.272220088303634	-1.22032716852298	-0.566852738157812	-0.566781228749623	0.850138745136908	-0.188982236504614	-0.272070752301469	-0.271937276737318	-0.789742621641432	1.05830101033934	0.511243551660416	-0.566887175969446	-0.620987964937848	0.560185222516542	0.544143123628102	0.660771859030807	0.601390293075894	-1.0545105955199	-0.457708335760612	-0.731828046589454	-0.620913821234886	1.39346945536808	0.653698020997791	-0.849931837293865	-0.566784685160354	-0.340149501386919	-0.566852639323864	0.335316729909457	-0.400884629483633	0.473610988541417	-0.512723744963454	0.327573949316747	-0.340098686979365	2.11900127806328	1.82577512657937	1.03378985866848	-0.789664379796525	-0.675686838134791	-0.400760058563665	-0.340146051789045	0.869481548084115	-1.31709346850856	1.59087700300191	0.471625308771488	-0.457799305465748	-0.340153426003231	1.2034776289548	1.22296188963096	-2.83129689012529	-0.731749319585478	2.41090420425711	-0.400804388106941	-0.981733206185892	-0.400767914980373	-0.272352389639431	-0.272334494434402	-0.34000570416014	-0.340142632971555	-0.272352108392252	-0.400838944855356	0.59186153713539	0.558712733577487	-0.512705761748001	1.0643551738565	-0.675456450787493	-0.27225701410508	-0.400839207772559	-0.272250115847447	-0.566803651870859	-0.457790263744099	-0.340097882672732	-0.188982236504614	-0.272280870968908	0.395258404972416	0.47690357791258	-0.457728113709087	-0.40077329131541	-0.34006565922421	-0.566805343064904	0.459604698225612	-1.69940017099632	-0.272240163038085	0.51346053421358	-0.731754866045326	-0.340062811806513	-0.272343151760632	-0.2723523896561	-0.400840169873181	1.68560224456198	NA	-0.457742872226362	0.326363350605682	1.12018942855174	-0.457757080888698	NA	NA	NA	NA	-0.34010830079686	-0.731762753172617	0.563854691870445	-0.789744063252343	-0.675732590622409	-0.512715302118957	-0.73188926765923	-0.675739244207692	-0.400841555051736	-0.400650702841038	-0.340166023845241	-0.188982236504614	-1.87949153188038	-0.512423609456517	-0.188982236504614	-0.188982236504614	2.89584741273258	-0.457763134787519	-0.566852948764996	-0.188982236504614	-0.400820695068436	-0.512734960569652	0.345938856067288	0.916185452087494	-0.272333385817002	-0.272269741347804	-0.188982236504614	0.820338149766724	-0.400837244178851	-0.457608343016871	-1.22049164531331	0.453316761145927	-0.457663351278996	-0.67556850247115	-0.400831291329059	NA	-0.340144542155408	-0.40076326453127	-0.340130813031113	1.30864604848558	-0.188982236504614	-0.340084941202798	-0.340078520112787	-0.566874522702079	0.847592072380503	-0.340147696553194	1.09117145156297	-0.85026523822238	-0.272259518357212	-0.675727274380069	-0.566120428138422	0.8181342812846	-0.272257096555102	-0.620939673820194	-0.339400759059564	-0.981827912893462	-0.620917047337244	1.53466059581051	-0.457780290917221	-0.457806566712602	-0.188982236504614	-0.400821366027687	0.908669768288886	-0.272273783313026	0.749740377874634	-0.272352266715712	-0.188982236504614	-0.566852857586903	-0.981791445003711	-0.340079731392488	-0.400784070670503	-0.27228325751796	-0.340109635638813	-0.731746381613074	-0.340126761516212	-0.340140463397792	-0.56688260785904	-0.27233354506156	-1.55186217007298	-0.400818225143627	NA	NA	-0.457771855513847	NA	-1.05448049167106	-0.188982236504614	-1.31714145643267	-0.400876586681066	-0.188982236504614	0.971868339676072	-0.850315444628679	-0.27232047860277	0.678928160402698	-0.566617234403857	-0.272332818304392	-0.400746479461699	2.20922284635963	-0.339922534194913	-0.4578123359015	-0.188982236504614	-0.981626752036762	-0.73183288257375	-0.566857571444987	-0.34004318800733	-0.27233168995937	-0.272352026730273	-0.188982236504614	-0.913852802375673	1.67465619627697	-0.621010128126711	-0.40087420836508	-0.340150903160049	-0.981832162226267	1.51915189992698	-0.512333253634086	-0.188982236504614	-0.188982236504614	-0.340120690496252	-0.340158261942232	1.31808443625171	-0.675742605775503	-0.188982236504614	-0.78965365592375	-0.188982236504614	-0.272320186797406	-0.512732869838195	0.944023924791033	2.04964431115594	-0.731865624651668	-0.67567049604937	-0.620899334084239	-0.400721487479607	-0.620963304799597	0.564333226650219	1.83845948221802	-0.914068339354701	NA	-0.512676603868969	-0.457799641495777	1.10033275160293	-0.340131019795608	NA	-0.340139282951306	NA	-0.188982236504614	-1.87907119305209	0.333977138112409	-0.272283991289132	-0.675774185491649	-0.981828628482936	-0.272339110664028	-0.27229340458768	-0.40085909112285	-0.188982236504614	-0.271795887152083	-0.27217979196657	1.32852368506535	-0.340102568533803	-0.272286338896063	-0.272222090285388	-0.27232627849317	-0.566915329747146	-0.621033250356219	-0.457840670388698	-0.512620122509183	-0.340055828283443	NA	-0.272318050047753	0.716019529328238	-0.272304617499748	-0.188982236504614	-0.789644189479475	-0.340151385876205	-0.340143556661049	-0.675731672607611	NA	-0.566892956272133	NA	2.08794614656888	-0.340158970790606	-0.188982236504614	-0.512773059881817	-0.188982236504614	-0.340160033117244	-0.27230171358905	-0.339798381649471	-0.400868848306191	-0.457832730789666	NA	1.55650932677445	1.67024588201031	-0.566712200230548	NA	NA	-0.40073252286172	-0.188982236504614	1.51531266688829	-0.457682759253258	-0.56674588965339	-0.272311018037988	0.885481183384196	-0.272337291479957	-0.457780599730659	-0.272341166068139	-0.850216067110869	-0.51267180231258	-0.339862925954057	-0.3401648873518	-0.188982236504614	-0.272302805109076	-1.21961300321361	-0.512656045150173	0.938167868507272	-0.2723393244991	-0.731887086847819	-0.339962041796986	NA	-0.339966427317452	2.36744932868845	-0.188982236504614	2.05135991635169	0.743763078497269	-0.340153401130351	1.5475558464143	-0.272019558229687	-0.34015347705011	-0.400823740617807	-0.340143144945446	-0.272351501552633	1.41092291434255	-0.272351152547148	-0.340110066654861	-0.272337239330366	-0.731765716972468	NA	-0.272347127087537	-0.400337878822145	-0.340129258378829	-0.272351745313335	-0.272340166488883	-0.512801687633317	-0.272328828501498	-0.188982236504614	-0.272351964664773	NA	-0.400883615318893	1.39744446456522	-0.27234149647792	-0.340161729753771	1.17970447211583	-0.566655967693484	-0.340128698184235	-0.27234953723867	NA	2.35966168128632	-0.400828320675777	-0.40087782749235	-0.340095343464291	2.81256086697948	-0.340118997749308	-0.914149819550723	-0.188982236504614	-0.512757647130165	0.187705780826389	-0.51269657022075	NA	-0.512797266130085	-0.789139618249141	-0.188982236504614	-0.512701971525195	-0.272271820582019	-1.13343777000588	-0.338812811225802	-0.188982236504614	-0.188982236504614	-0.340167338516717	-0.272352384757796	-0.512697159779958	-0.188982236504614	-0.272318832731061	0.903072228512414	-0.2723514641067	1.67142840881151	-0.272349116482223	2.50947685662729	-0.272341561275938	-0.272348634706997	0.957009137385695	-0.731640880719582	-0.2723486000089	-0.272348899676845	2.3126884498694	-0.731667857988505	-0.272340965706055	-0.27235071939076	-0.400675452467883	-0.913788443844311	-0.188982236504614	-0.620760433915337	-0.272350940594461	-0.400727240968564	0.902397018376108	NA	-0.620708014299071	1.52363591664259	-0.457801192691566	NA	-0.400862029067251	-0.400716142392226	-0.340115360692189	-0.272350948705414	-0.98193507064427	-0.272352224524728	-0.188982236504614	1.42533405259827	-0.340112546467515	-0.272345776852531	-0.27232070287238	-0.272352331911293	-0.512643927095415	1.20000350219731	-0.272335059382837	-0.51265997576044	-0.62093279788845	-0.400821015462368	-0.27234148205903	-0.272342408227289	-0.675651578819578	-0.512722275089606	-0.512499008458548	-1.05458740102194	1.66977808308106	-0.188982236504614	-0.512794635276014	1.6870708434491	-0.188982236504614	-0.340119243471431	3.73927324386718	-0.566886457427292	NA	0.746007736297919	0.464595432693425	-0.457691290360606	2.11386364379313	-0.188982236504614	NA	-0.620813540699839	-0.566733070636299	-0.340165903548033	-0.400839771184288	1.8674999556668	2.08512668656625	-0.339709543624626	-0.188982236504614	-0.789454989655734	-0.400819929422295	-0.340109198996197	-0.272351003065965	5.10252038562457	-0.272217055255139	-0.188982236504614	NA	-0.188982236504614	-0.188982236504614	-0.457744064218111	-0.272349222121013	-0.338220031636792	-0.40086899818099	-0.400869835935432	-0.400888702455435	NA	-0.340162644632909	-0.67540983374054	2.7845322726733	-0.340123253683774	-0.621000945951827	-0.566694512911798	0.949307819635774	1.00776486152792	1.40453975943261	1.6736443292144	-0.188982236504614	-0.457810139337219	-0.34016286077258	-0.188982236504614	NA	-0.272349135619159	-0.340158721853977	-0.340103604404016	-0.512723458456435	-0.272319158347081	-0.457500534714047	-0.40080179031747	NA	-0.400660016784237	-0.340029820956055	2.38034581262241	1.66144930850708	-0.340057934131657	-0.27235222791386	NA	-0.272352208082869	-0.188982236504614	-0.272265410492647	-0.340129718162667	-0.340127156056657	-0.34014577336331	-0.340049973900234	-0.272348510868198	-0.340048906614974	1.90882231114146	-0.566594405273349	3.55314128911524	-0.457659663031076	-0.620700751091293	-0.789694654416573	-0.272290451296832	-0.340155139310474	-0.340162369229377	-0.457770587605902	NA	NA	-0.400704255663418	-0.272119567333566	-0.272177609397731	-0.40070249007727	-0.51272048671524	-0.188982236504614	2.06519565568558	-0.566759455940628	-0.45773498874117	-0.731668274578911	-0.731724075958243	1.40557644441964	-0.188982236504614	NA	-0.850070572319604	-0.340076179672472	-0.566707856531852	-0.272335055957799	-0.272352101401432	1.85508119275742	1.19387159917496	-0.272350967264824	-1.31675067602124	-0.731693221885288	-1.05433885844362	-0.850126986726199	-0.272278912769064	-0.272340198996744	-0.27206669886748	0.828500057352838	-0.566790027825572	2.12515122513164	-0.188982236504614	-0.339967911784971	-0.272211956202613	-0.272275396437004	-0.339950935762328	-0.620833222776311	-0.188982236504614	-0.188982236504614	-0.512767900202753	-0.188982236504614	-0.731684903046786	-0.188982236504614	-0.457778504500928	-0.272200746864704	-0.400840655855379	-0.188982236504614	-0.512686186482353	1.54657270139073	-0.188982236504614	-0.850037513257193	-0.339910942106614	-0.339956373829627	-0.272220521807639	-0.272342012648827	-0.188982236504614	-0.272070426619798	-0.340118421513617	NA	-0.272330166361057	-0.272323651232342	-0.272324323889151	-0.188982236504614	-0.188982236504614	-0.272351798343239	-0.913902461799433	2.43520477996885	-0.340129083759605	-0.272271663042888	-0.512557094416703	-0.731687294894255	-0.340126913048404	-0.850159274950932	NA	-0.789643680822944	-0.340086549125003	-0.340166654079108	0.83378632743149	-0.272350032596864	-0.188982236504614	-0.675645006390857	-0.272347747659405	-0.340070900773274	-0.400817318984088	-0.272312882109917	-0.457773230166797	-0.188982236504614	-1.05439188817589	-0.340127102167514	2.06075229182691	0.978451008138277	-0.272351795104367	-0.27233713174585	-0.566654205702689	-0.400798943550781	-0.272333232854587	-0.400835646723595	-0.340108207643952	-0.40088530275541	1.09978752973187	0.596299229664684	1.54260149120262	-0.188982236504614	-0.271972628362721	2.85565839250107	-0.457723953635123	-0.272324584931787	1.12620871955516	0.868620686652074	-0.272352145348573	-0.512373814795233	-0.188982236504614	-0.272345136654003	-0.27231170573819	-0.340095057922674	NA	-1.05452101363772	-0.340136296337001	-0.340136348393044	-0.188982236504614	-0.400737699738962	-0.340066815057333	-0.512596006290685	3.7048841648396	NA	-0.272344943991164	NA	1.06493197591253	2.84978640206335	-0.272326470023602	-0.340115827081792	-0.98137419530394	NA	-0.188982236504614	-0.340152273855958	-0.272316936936057	5.10252038562457	1.00229884232158	-0.340108434054409	-0.188982236504614	-0.188982236504614	1.22158452534519	NA	1.31671055268005	-0.272338724570659	2.80462163521282	-0.188982236504614	0.985119287431976	-0.34006218344418	-0.339980212347303	-0.272338867238923	-0.51278968686285	-0.3401482786915	-0.188982236504614	-0.188982236504614	-0.457847309627066	-0.188982236504614	-0.512780235288504	-0.27232899671347	-0.188982236504614	-0.340092948045484	-0.400592704667146	-0.188982236504614	1.21900594484967	-0.272325732953556	-0.340129681194607	2.81290484144345	-0.340052128564842	-0.340167013657898	-1.13299031985584	NA	-0.272343882958107	-0.272348395143735	-0.340152300840207	0.858730459898519	-0.512621584666934	-0.340085649443073	-0.339902323586008	-0.188982236504614	-0.272349967747384	1.20820818237168	-0.400865026222238	-0.400639095882538	-0.188982236504614	-0.566616077009391	-0.40086380053681	-0.34015891601388	-0.400360387999187	-0.272341922278563	-0.188982236504614	NA	-0.272019914928369	-0.457805390661636	-0.512589273091134	-0.400856998879189	-0.400636626549019	-0.340147267962842	-0.272348939451995	2.08102095166571	5.10252038562457	-0.340157832759816	-0.40088379495901	-0.340109685204513	-0.272347326732495	-0.188982236504614	-0.272296565376467	-0.340153499978153	-0.457816235102419	-0.340079117190644	-0.340108033555347	-0.340139196319934	-0.400883580755645	1.30721970257664	-0.188982236504614	-0.188982236504614	-0.188982236504614	-0.188982236504614	NA	-0.188982236504614	-0.34013797642517	-0.188982236504614	-0.272334453578711	-0.272316468780635	-0.457734975804708	-0.340148277612398	2.47436565731908	-0.457780027154786	-0.78978336915988	-0.340145132492064	-0.272345931680663	-0.272261216760439	-0.339944174110344	1.40633017212563	-0.339943080891742	-0.340155735096497	-0.400861541677508	-0.400788484529349	-0.272352366659673	-0.272340462263166	-0.188982236504614	-0.272349871428994	2.85813008972347	1.14966985996405	-0.188982236504614	3.53172081127158	2.80203770883254	-0.400834717803253	-0.272341457600323	-0.272333390196766	-0.400858892937541	-0.188982236504614	-0.188982236504614	-0.620693897071158	-0.272331493448704	-0.512675803429232	-0.340147247814455	-0.272352202096211	-0.340163173684346	-0.188982236504614	-0.340017794782298	-0.188982236504614	-0.188982236504614	-0.272346416107446	-0.188982236504614	-0.272352123271057	3.53548605173787	NA	-0.18898223650461
AD-12_seerum_pos	AD	F	24	NA	NA	NA	-0.506186567166084	1.20110774090171	1.20692572364897	1.53094485012288	1.2070578834549	0.753976524713099	0.523973094347844	NA	NA	-0.40078604563182	1.36981936683728	1.45233162666156	0.290605745437929	-1.22008724174061	0.191169812305752	0.193552659184102	-0.828626824363203	-4.90416983811986	-1.03005465262797	0.661607781498769	1.25575529665961	1.49009858423189	0.962969060286879	0.219105231592969	0.299241380325146	0.60111287888886	-0.340159878443476	-0.340046440296482	-0.615378893184372	-0.188982236504614	-0.338273099589626	0.86149479966192	-0.339474574093579	-0.398463653156626	-0.340110196000779	0.248002078150542	0.789457769832147	0.36867005312361	0.364645102117573	-0.454677180597075	0.834756758568219	1.01710500776385	0.960787860093115	0.440077517734133	NA	NA	-0.617649192378496	-0.843822899992167	-0.619022680196714	-0.566342083667197	-0.675039892684793	-0.272348910666704	-0.188982236504614	NA	1.11187036879431	-0.34016124591736	-0.272324721714073	0.352758304881093	-0.400811703743726	-0.981490309727021	1.06822390065543	-0.377695061132368	-0.469889207143444	-0.436332461550531	-0.363929144617732	-0.416476126170443	-0.821178980729961	-0.300903247621488	-0.0308001353042436	-0.849949204063378	-0.600805582677549	-0.922887079726286	-0.2549267117972	-0.656724022899969	-0.435241544763942	-0.440626678774311	-0.475397578599615	0.128347319512657	-0.791542154147835	-0.311103597886843	-1.42235698575737	-0.581887266644407	-0.734436718634211	0.0997943316682947	-1.62951493455682	-1.00740801055714	-0.391534255505524	-0.586037912366436	-0.343985317143196	-0.536626309224128	-0.758943079319648	-0.833155862713835	-0.756355351966752	-0.635725180567506	-0.406620117022077	-0.496980350199273	-0.788819085763569	-0.290569416303662	-0.806464947547282	-0.587252340031229	0.156368049111253	0.108699621304166	-0.0534056755118459	0.645396630270576	-0.427349331679898	-0.267474213356227	-0.572305282364385	-0.678200472387007	-0.452182663284411	-0.863519245772383	-0.626563595980449	-0.286300247013981	-0.161472640938898	-0.47545446456697	-0.881291274143706	-0.150174784596891	-0.508333064660176	-3.53268954797957	-0.402003664060888	-0.408342614260591	-0.175639765811984	-0.710202786976402	-0.937623703809548	-0.743301970408763	-0.747152636137079	0.0886339187753586	-0.21182932976765	-0.814106023253335	0.17341093991155	-0.520706708255825	-0.943287848488873	-0.497141160509437	-0.171930657264786	-1.51350538835487	-0.443826425026211	-0.364964592541203	-0.469625362482709	-0.492688092835993	-0.257858690696333	-0.441754421937067	-0.457617082840555	-0.801360116130605	0.0121531340375527	-0.823676255208811	-0.376356186643524	-0.816439718233406	0.136299513735553	0.082727204105002	-0.578419550700355	-0.863022790621688	-0.528382192887718	-0.829742702576032	-0.205056960337453	-0.431069755861535	-0.846002031905681	-0.385753605887076	-0.661154221103856	-0.45118666854262	-0.530778366262498	1.13350857166069	0.913457593579229	-0.188982236504614	-0.0814919744894204	-0.448394624221416	-0.572978277766172	-0.165111656939272	-0.815432634419884	-0.720086969348617	-0.561205392470431	-0.449683106128295	-0.945142948335491	-0.569060533566214	-0.955874178863266	-0.410736828393533	-3.53458651762033	-0.617231506220491	-0.796691032544905	-0.48919360015706	-0.38659318858595	-0.814844578747078	0.184496554110852	NA	0.801555829857876	-2.39507048895022	-0.27234550508616	-0.398880160068219	-0.398656060396534	-0.51236352164013	NA	0.0532848843235018	-0.340134554572489	-0.272320965318764	-0.876983553045068	-0.734571645987591	0.131590694803655	-0.934955230615755	-0.791410151021267	-0.859545715360181	-0.981871230507663	-0.400838032460801	0.510823746392317	0.676054645606312	0.372552524860978	-0.195637782118362	-0.786031868774742	-0.386463860233916	-1.33020333172647	-0.853201048420068	-0.815038172994424	0.406281516411931	-0.676646414853839	0.167839785206539	0.110674661847221	-0.271284362953934	-0.499045814920213	-0.212930642092907	-0.229490880179314	-0.496317402974388	-0.666948198577748	-0.317780993731754	-0.894304763813053	-0.674778275476314	-0.101341647641192	0.112877054759107	0.155366257543627	0.284944454983309	-0.286648589105707	-0.627505874740004	-0.639318779634469	-0.588224688683254	-0.270597630254329	0.167811202296528	-0.441586102507351	0.181997456559039	-0.952350420468498	-0.912784335084765	-0.443823522240071	-0.484742771241508	-0.772904220033418	-0.896378379043075	-0.918057269810662	-0.926092099107219	-0.667147066441058	-0.730978358411354	-0.48559128271573	1.02535651317816	1.77556428777354	-0.366132184756105	-0.543511688730007	-0.414947472392583	-0.512605736501666	-1.17636863427062	-0.416577159610715	-0.539365048933594	-0.88153816718577	1.29195105680701	-0.188982236504614	1.03100485269922	1.36923752050337	-0.209586360539224	-0.7012058419241	-0.340326044144688	-0.629918288329311	-0.957214843926055	-1.12613094913622	-0.553934323531091	-1.03701383875712	-1.23820595010845	-1.17603112324175	-1.2631255335438	-1.4052706008862	-0.833469342444474	0.0890082703188696	-0.137633162462081	0.653555928334003	1.29848305163551	0.25795688989367	1.04834444286457	-0.620360109056727	-0.483434901358688	0.166154643102518	-0.611600644429158	-0.374207635305975	-0.902099774336259	-0.813234883320748	0.186933929877692	-0.42531000345411	0.121297125925798	-0.338967664027794	-1.31316519539898	0.776103912462805	0.811636478853625	0.236138888544528	0.519004287475071	-0.981974490661837	-0.228658572671796	-0.308441834214465	-0.543351272036471	-0.0848582201908099	-0.510911713140023	-0.206307215759308	-0.457651830778836	-0.550626400851608	0.15768046072243	-0.618683423064501	0.375330563448088	-0.503822317661989	-0.674469190097345	-0.57819541570149	-0.451333718526264	-0.477771410940314	-0.697468908466968	-0.868522842795915	-0.409556856657107	0.136540488154914	-5.08061689707825	-0.673574937259309	-0.0688552716391688	-0.298406041949041	-0.588001444243264	-0.380348027023928	-0.980016533638741	0.913086526045628	1.08422644021996	0.266176984375966	-0.188982236504614	-0.339895371210135	-0.398964075296534	-0.188982236504614	-0.188982236504614	-1.22430938067358	-1.04691923622921	-0.997235129595438	-1.60375198569315	-1.2466507738523	-1.07797382287703	-1.12409542532669	0.120606650170099	-0.188982236504614	-0.340078979595558	-1.55062233257763	-0.4005333426305	-0.27234756051885	-0.271955194869367	-0.147542444312797	0.798328778762119	1.28151883309363	1.28249475316444	-0.721409687488266	-1.11077183366327	-1.26243575695917	-1.21009396345518	-0.188982236504614	0.597641575811608	1.93298865327707	-0.849750360455623	-0.731694354142994	0.213084738001602	0.516116082688884	-0.675711135056775	-0.913807901985507	-0.457758641585252	-0.512776245474652	-0.731853194483362	-0.400821436634995	-0.188982236504614	NA	1.48926120481242	-0.44312291344776	0.265629086153297	-0.188982236504614	-0.399289050854247	0.357498194914224	NA	-0.731678588599462	-0.512429985468087	1.8824992082459	1.15215844083182	1.00722466136841	1.15047376321031	0.780833292937815	-0.456441254230559	-0.876269853649097	-0.747105070836649	-0.618221546791028	-0.320030158180306	-0.914482172131629	-1.10600250247886	-0.581442408446723	0.237384392508682	-0.272167955698857	-0.709311895631464	-0.452915041785482	-0.400069962881342	-0.272347700408832	0.933189176461494	0.273183296745129	-1.05200423784833	-0.400836907875472	-0.913869462229561	0.832270495011275	0.32010394258003	-0.457708273768938	-0.56672463265684	-0.463796133237052	-0.457176458687182	-0.54770160118055	-0.730453485485036	-0.763940509217629	-0.147166864170604	0.126938226699946	0.636776118046398	-0.340140760811232	-0.789812354512991	0.153352968472694	-0.148566833999171	-0.188982236504614	-0.730218062684855	-0.660929690377225	-0.701957410464368	0.373842714154809	-0.512169506311948	1.83705562875542	-0.830640971574248	-0.518862721922607	-0.272345915255253	-0.73141901608792	0.267798585893927	-0.620358882562062	1.8074897864953	-0.340162971048432	-0.188982236504614	-0.188982236504614	NA	-0.135158671783328	0.677378280907884	0.943201066306047	0.208306046899175	0.157864855577466	0.445702437670245	0.0519809204702624	-0.715248360023037	-0.114736493692824	0.161232798478354	-0.0504487068710173	-0.45676823214434	0.0675813690764517	-0.0126028075885559	0.215150657054725	-1.22024180354323	-0.566819062563276	-0.400862841388405	NA	-0.27234796568586	NA	NA	-0.621024863187667	0.473578795677964	-0.621000871833288	-0.272351991578882	-0.188982236504614	0.348980729381811	-0.340154504467495	-0.61607974195792	-0.457608121348963	-0.340162972342234	0.144176264818957	-0.0361309880872617	-0.176926183463344	0.106089194660783	0.163179495880691	-0.272105899560749	NA	1.26931671306365	-0.400819136372775	-1.31508400440255	-0.619130707358871	0.249269788232446	0.461383525869193	0.209278629584525	-0.188982236504614	-0.457737758631513	-0.340164118945382	-0.98077611638369	-0.730953491354766	-0.110380283817456	0.0177437857020176	0.350738377312583	0.340656942832359	-0.532853341367979	-0.789149964297574	-0.620873325753816	-0.272284067566666	1.28280751204509	-0.675794991284316	-0.400856297749871	0.548853275679158	1.80117895103015	-0.850342983411462	0.51559703650632	0.103881430163071	-1.42452869621574	-0.271179870108221	1.0092448819791	-0.850185785711014	-0.731644678486519	-0.620379369185241	-0.729903414766522	-0.456432761351099	-0.565966496759869	-0.340139012530224	-0.773897068095905	-1.31274394532083	0.836266871703743	0.0588381178289042	0.386417735528522	0.256943667531698	0.184176348261849	-0.400806232400017	-0.317350906437927	0.504338458762279	-0.400628072685236	NA	0.0536407051268496	-0.130469449577121	0.196725219797856	0.304535958645942	0.266679620178149	-0.339899601993765	-0.73104741711263	-0.675354569613424	0.615515716807671	0.143291979172425	0.276008128788709	0.375782169655302	0.105478567111995	NA	NA	0.296132971732238	0.0882449418605723	-0.512772352395742	-0.511466100072425	-0.339237992960405	-0.67432005922333	0.927029147144699	-1.13373909503747	0.48074573600461	-0.188982236504614	-0.272260072576847	0.855267248941781	-0.512809055386422	-0.272350943049874	-0.964451707898808	-0.507492322433706	-0.57067562110605	-0.954233686100694	0.152812585133036	-0.675787686260277	0.805266703764002	-1.13334565162432	-1.13333272711354	-0.0863731680974157	0.30871785305931	0.42294009773331	-0.620834010886417	-0.400827492666596	-0.272345885967743	0.159943117225641	0.369168896653685	-0.0457545130025452	-0.906164812389715	1.5080710584662	NA	-0.272258770433157	-0.457133759629853	0.0535054687668632	0.27617068273333	0.0385250158076498	-0.312200089941221	-0.00263924515612314	1.1417245771368	NA	-0.188982236504614	-0.400348994631553	0.24167289000714	-0.451813343761067	-0.566864812944083	1.5590307861696	-0.607725240140344	-0.301540383342464	-2.103913091025	-0.340078003395233	-0.82196951609331	0.0622977508231863	-0.451833171873585	-0.319661037173803	-1.87928219469091	-0.565802760865436	-0.188982236504614	NA	-0.188982236504614	-0.339226311799235	-0.675647787425712	-0.188982236504614	-0.340130379792293	-0.62085744687154	-0.457760157532723	0.275912800994337	-0.360360624043665	-0.340058103036098	2.07722358660934	1.43712426264163	1.64173313459609	0.956109161082398	-0.336901535932698	0.116507746382807	0.396833127278801	0.160245207385163	-0.400817207791543	0.605713505604177	0.544997533143652	-0.272347899350644	-0.272191486935502	-0.731809814598671	-0.457817518576915	0.0549262275582511	0.195249482063292	-0.0801106068640854	NA	-0.272280461880874	NA	-0.566944461733295	-0.457707409359101	-0.512581248415529	-0.566790114203632	0.445701119991937	-0.400849464685113	0.140871522403315	0.447199535558076	0.0900023016058124	0.269091324346153	1.42481250591768	-0.512399067194753	0.120639634895017	-0.272716475587696	0.231219462080184	0.251891834822303	0.471633722919894	NA	-0.272304272223922	-0.272351932665633	NA	-0.981592371065672	-0.457715418257232	0.249819238065476	0.33511220304874	2.34170929784648	-0.675674971232449	-0.400750920876679	0.267657685916268	0.207626417355727	-0.913530435389117	0.131302574906582	0.291610535036114	-0.270124398759118	0.980707729824633	-0.399863152693759	-0.188982236504614	0.385569654619659	-0.40031525690652	0.125597234806203	-0.427924677639707	-0.340134799975149	NA	NA	NA	-0.340139327533446	-0.656670038355785	-0.512217657104726	0.303897969409028	-0.27234893910316	-0.388590608995964	-0.457822402813005	0.483636097021253	-0.188982236504614	NA	0.596771271367245	0.448394263146262	-0.272330282434833	-0.731918878629255	-0.272322303591642	-0.188982236504614	1.8229820667938	-2.10490886153153	0.303909732039216	NA	3.52486093991319	0.194480662619762	-0.621049860404733	-0.0733185205713785	-0.675689243976343	-0.400552068464612	0.103089879580649	-0.137867565544662	0.317801295482335	0.418170627427206	-0.512018024873349	-0.400613281637773	0.550416613810429	NA	-0.566099560748692	-0.401817666127976	0.531635678249581	-0.188982236504614	0.121159333908262	-0.188982236504614	0.209898271774105	0.469015431920859	-0.188982236504614	-0.400873744283483	-0.272351735390738	-0.188982236504614	0.404079559434619	-0.340131054429466	0.466228062885587	0.262600852563635	-0.188982236504614	-1.22059175901269	-0.27235233685466	-0.188982236504614	-0.457790717717604	-0.188982236504614	0.259251515557613	0.126178594945024	-3.53485034661972	-0.486651541113207	0.239798565297437	0.68304020921899	-1.87842169159707	-0.272234516778141	0.248876667290493	-0.33989983349603	-0.271391560628381	-1.13353972602831	1.09508379288431	-0.400857333694559	-0.272247327120477	0.236153481551742	0.691638898952869	-0.620599838129512	1.43445460773032	-0.422342113429747	0.322124442709688	-0.339990959619379	-0.188982236504614	0.443170195256793	0.295344041396385	0.158340146243347	-0.675689108550069	-0.512775189342752	-0.512670761604695	1.70389078996595	-0.73187007618794	-1.03391944216087	-0.339958623185463	-1.13355527929831	-0.339185350731503	-0.45749118589615	-0.675809982005369	0.189057972605189	-0.340159892167362	1.12286872653735	-0.339997175912555	1.62632729633456	0.652361713836677	-1.53397683402654	0.151793631065972	-0.617884031809974	-0.272233199224411	-0.272333948886416	-0.981615447929967	-0.512346921856243	-0.400809632634153	0.524100343271595	0.409512534427587	-0.188982236504614	-0.919200586653832	-0.272338702989398	-0.272288814980252	-0.27234379651352	-2.10443243950386	-0.512691978659969	0.69139568109059	0.511021210790788	-0.188982236504614	NA	NA	-0.340145612216745	-0.913834737231448	0.357239006576984	1.04473960077594	-2.40348567347695	-0.188982236504614	0.789325759954496	-0.512724167562005	-0.272129407218026	NA	-0.511920430923019	1.22136987612573	0.285274749719567	-0.675081753803305	-0.272226043026419	NA	1.25529270547297	0.354825369058232	0.22740594122538	0.591311347180251	0.260854218285135	-1.31691894886432	0.38472726196926	0.460730751242131	0.542520272422553	-0.45766491321828	0.774052794565756	0.419157016066688	-0.272345439344921	-0.188982236504614	0.347973013062879	-0.272290667667174	NA	0.717719585983887	-0.272339865071067	-0.188982236504614	0.154571344360723	NA	-0.566838086803894	-1.21845879312435	-0.457606376183309	-0.400465585388315	NA	NA	NA	NA	NA	-0.27226242747825	0.0956262201212199	-0.400839082379261	-0.789473062678041	0.827362374230273	-0.188982236504614	-0.512708442192833	-0.512748552890109	0.23036744799368	-0.457667676157479	0.733625730187837	0.81897755243993	-2.10452157359472	-0.400728460926774	0.383265345273836	-0.559125142778062	0.488157314665283	-0.566937811344359	-0.272340318611143	0.484426323468591	-1.87931687111595	-0.3400016447869	-0.620130036048035	0.298121647151891	-0.78380101560818	-0.272205841135641	-0.400887885398619	0.561133052771307	0.355181280824048	-0.188982236504614	-1.87920132916887	-0.675344799683479	1.08947650642212	-1.31687818694486	-1.42640793195782	-0.674776393186477	0.265622077386582	-0.400768662080967	-0.566876186765299	-0.188982236504614	-0.272352282823462	-0.913852149824274	0.655838589507133	0.955473085552261	0.547993147538572	-0.981711409739635	0.0902983276833715	0.979977015395333	-0.5127128206699	0.301152656456043	1.82387799628239	-0.850109388478227	-0.675561431542795	NA	-0.675831503193793	-0.400816594529253	-0.340157081484905	0.301220202095734	-0.188982236504614	0.393445711428309	-0.33954791509432	0.604084786868484	-0.188982236504614	0.287818941688188	-0.400832488221396	-1.42618070066805	-0.400829510754058	-0.675795049661251	0.378114675573597	0.47400568476545	0.65778740589357	-0.272347127608691	0.384613527417636	1.18199823653232	1.29024821813983	0.711335959874145	0.118740197048369	-0.339999381399749	-0.272314540515274	-0.340167441509474	0.777142688574339	0.908859105612196	-0.400221133989533	-0.400768539133143	1.09596315274315	0.146226683613957	0.214437246248459	-0.272341492280062	-0.400276838630661	0.533759148249443	0.64119650925902	-0.675697925311547	0.894895386829203	-0.913950473292163	-0.39935214185684	0.837420779715746	-0.188982236504614	0.595601375535948	-0.400886344908077	-1.1334863100305	-0.566811238017137	NA	0.45750894765005	-0.620931049545699	-0.512751146150002	-0.188982236504614	0.560455544490185	-0.340167535838911	-0.272342144793053	0.370630133628871	-0.272308500632369	-0.339869055221759	-0.188982236504614	0.324431165437982	0.398571003222555	-0.566809556798277	1.10710136331851	0.379100311360165	-0.457784110080477	-0.98133938627319	-0.339688591686791	0.709653913355803	0.391905173503983	-0.340071578722407	-0.675243811016217	0.651155818230856	-0.731889296912358	0.711092270490593	-2.40338360626443	-0.457776148905374	-0.457778075130156	0.666401959003306	0.300116611437926	1.67281492110782	-0.188982236504614	-1.31675748377229	0.640631246648482	0.723190039881624	-0.339306708563386	0.535322423266076	NA	-0.340155982861235	-0.789611824920867	-0.272348396371816	0.392773272714102	-0.457723899612926	-0.91382770836031	2.75491711392107	-2.10469429889407	-2.40344803129388	0.43018384827071	0.277573797034113	-0.913898332882368	NA	0.369173861017707	-0.913916939229302	-1.13345129073264	-0.272220088303634	0.78291964654112	-0.566852738157812	-0.566781228749623	-1.13350377214723	-0.188982236504614	-0.272070752301469	-0.271937276737318	-0.789742621641432	1.02022921991727	-1.70009370343349	-0.566887175969446	-0.620987964937848	0.555523917941114	0.524950616956138	-1.42618837879984	0.58994405791522	0.880915640722937	-0.457708335760612	-0.731828046589454	-0.620913821234886	-0.675489865086627	0.65847064000546	-0.849931837293865	-0.566784685160354	2.79334993069444	-0.566852639323864	0.331818217318103	-0.400884629483633	0.438898919150784	1.84380342755853	0.300970111338434	-0.340098686979365	2.18996188590055	-0.512582960797256	-0.914010931682328	-0.789664379796525	-0.675686838134791	-0.400760058563665	-0.340146051789045	0.790352985316341	-1.31709346850856	1.76473881525548	0.427058518172935	-0.457799305465748	-0.340153426003231	-0.789651732685571	-0.789765548844138	0.305619914051253	-0.731749319585478	-0.40087353030646	-0.400804388106941	-0.981733206185892	-0.400767914980373	3.54050296372664	-0.272334494434402	-0.34000570416014	-0.340142632971555	-0.272352108392252	-0.400838944855356	-1.55209095319906	-1.69977571082682	-0.512705761748001	1.02442258406575	1.46633811371672	-0.27225701410508	-0.400839207772559	-0.272250115847447	1.6646735491956	-0.457790263744099	-0.340097882672732	-0.188982236504614	-0.272280870968908	-2.40379989955449	-1.87954813448753	-0.457728113709087	-0.40077329131541	-0.34006565922421	-0.566805343064904	0.439836124688979	0.554410818557648	-0.272240163038085	-1.87937243443972	-0.731754866045326	-0.340062811806513	-0.272343151760632	-0.2723523896561	-0.400840169873181	-0.566880697588376	NA	-0.457742872226362	0.315805584657639	-0.850120529097236	-0.457757080888698	NA	NA	NA	NA	-0.34010830079686	-0.731762753172617	0.532480261188849	-0.789744063252343	-0.675732590622409	-0.512715302118957	-0.73188926765923	-0.675739244207692	-0.400841555051736	-0.400650702841038	-0.340166023845241	-0.188982236504614	0.490418663273854	-0.512423609456517	-0.188982236504614	-0.188982236504614	-0.340099552483368	-0.457763134787519	-0.566852948764996	-0.188982236504614	-0.400820695068436	-0.512734960569652	0.321465103140889	-1.05422434150445	-0.272333385817002	-0.272269741347804	-0.188982236504614	0.905199721792728	-0.400837244178851	-0.457608343016871	-1.22049164531331	0.422731463750992	-0.457663351278996	-0.67556850247115	-0.400831291329059	NA	-0.340144542155408	-0.40076326453127	-0.340130813031113	-0.731836522552063	-0.188982236504614	-0.340084941202798	-0.340078520112787	-0.566874522702079	0.822171035952807	-0.340147696553194	-0.850282627265511	1.09765804259657	-0.272259518357212	-0.675727274380069	1.66329077091448	-1.13369794784134	-0.272257096555102	-0.620939673820194	-0.339400759059564	-0.981827912893462	1.54082675963763	-0.620768661238811	-0.457780290917221	-0.457806566712602	-0.188982236504614	-0.400821366027687	0.898629127532072	-0.272273783313026	-1.21990068700733	-0.272352266715712	-0.188982236504614	-0.566852857586903	-0.981791445003711	-0.340079731392488	-0.400784070670503	-0.27228325751796	-0.340109635638813	-0.731746381613074	-0.340126761516212	-0.340140463397792	-0.56688260785904	-0.27233354506156	0.62883926685762	-0.400818225143627	NA	NA	-0.457771855513847	NA	-1.05448049167106	-0.188982236504614	0.712547365750958	-0.400876586681066	-0.188982236504614	-0.98176532822261	-0.850315444628679	-0.27232047860277	0.67810607279079	-0.566617234403857	-0.272332818304392	-0.400746479461699	-0.398776231379964	-0.339922534194913	-0.4578123359015	-0.188982236504614	-0.981626752036762	-0.73183288257375	-0.566857571444987	-0.34004318800733	-0.27233168995937	-0.272352026730273	-0.188982236504614	0.999035690733596	-0.566866849065653	-0.621010128126711	-0.40087420836508	-0.340150903160049	-0.981832162226267	-0.620856145110968	-0.512333253634086	-0.188982236504614	-0.188982236504614	-0.340120690496252	-0.340158261942232	-0.6754314458456	1.39499616090127	-0.188982236504614	1.19105298430975	-0.188982236504614	-0.272320186797406	-0.512732869838195	0.916561103049827	-0.457813938437997	1.31556101725808	-0.67567049604937	-0.620899334084239	2.29645761042854	-0.620963304799597	0.555261327644948	-0.51273760257794	-0.914068339354701	NA	-0.512676603868969	-0.457799641495777	-0.850107806885828	-0.340131019795608	NA	-0.340139282951306	NA	-0.188982236504614	0.490047428960896	-2.40332783685334	-0.272283991289132	-0.675774185491649	0.961935942162185	-0.272339110664028	-0.27229340458768	-0.40085909112285	-0.188982236504614	-0.271795887152083	-0.27217979196657	1.32140797179176	-0.340102568533803	-0.272286338896063	-0.272222090285388	-0.27232627849317	-0.566915329747146	-0.621033250356219	-0.457840670388698	-0.512620122509183	-0.340055828283443	NA	-0.272318050047753	-1.31709919081917	-0.272304617499748	-0.188982236504614	-0.789644189479475	-0.340151385876205	-0.340143556661049	-0.675731672607611	NA	-0.566892956272133	NA	-0.457802392793933	-0.340158970790606	-0.188982236504614	-0.512773059881817	-0.188982236504614	-0.340160033117244	-0.27230171358905	-0.339798381649471	-0.400868848306191	-0.457832730789666	NA	-0.621020574302482	-0.566920997825066	-0.566712200230548	NA	NA	-0.40073252286172	-0.188982236504614	-0.620864124949765	-0.457682759253258	-0.56674588965339	3.47600324049889	0.891384081425367	-0.272337291479957	-0.457780599730659	-0.272341166068139	-0.850216067110869	-0.51267180231258	-0.339862925954057	-0.3401648873518	-0.188982236504614	-0.272302805109076	-1.21961300321361	-0.512656045150173	0.899318750520351	-0.2723393244991	-0.731887086847819	-0.339962041796986	NA	-0.339966427317452	-0.400729297739653	-0.188982236504614	-0.457699191988015	-1.31698996789853	-0.340153401130351	-0.620886147110709	-0.272019558229687	-0.34015347705011	-0.400823740617807	-0.340143144945446	-0.272351501552633	-0.675592496852847	-0.272351152547148	-0.340110066654861	-0.272337239330366	-0.731765716972468	NA	-0.272347127087537	-0.400337878822145	-0.340129258378829	-0.272351745313335	-0.272340166488883	-0.512801687633317	-0.272328828501498	-0.188982236504614	-0.272351964664773	NA	-0.400883615318893	-0.675702229429105	-0.27234149647792	-0.340161729753771	-0.789552342957451	-0.566655967693484	-0.340128698184235	-0.27234953723867	NA	-0.400714954954508	-0.400828320675777	-0.40087782749235	-0.340095343464291	-0.340074893013641	-0.340118997749308	-0.914149819550723	-0.188982236504614	-0.512757647130165	0.099459954770769	-0.51269657022075	NA	-0.512797266130085	-0.789139618249141	-0.188982236504614	-0.512701971525195	-0.272271820582019	-1.13343777000588	-0.338812811225802	-0.188982236504614	-0.188982236504614	-0.340167338516717	-0.272352384757796	-0.512697159779958	-0.188982236504614	-0.272318832731061	-1.05445295815496	-0.2723514641067	-0.56691878779791	-0.272349116482223	-0.400720458447785	-0.272341561275938	-0.272348634706997	0.976913095730372	1.29693003924693	-0.2723486000089	-0.272348899676845	2.3676868359741	-0.731667857988505	-0.272340965706055	-0.27235071939076	-0.400675452467883	1.05406970231709	-0.188982236504614	-0.620760433915337	-0.272350940594461	-0.400727240968564	0.880439867287598	NA	-0.620708014299071	-0.620804404861576	-0.457801192691566	NA	-0.400862029067251	2.37064202394844	-0.340115360692189	-0.272350948705414	0.964574881668845	-0.272352224524728	-0.188982236504614	-0.675508172159555	-0.340112546467515	-0.272345776852531	-0.27232070287238	-0.272352331911293	-0.512643927095415	-0.789707107954437	-0.272335059382837	-0.51265997576044	-0.62093279788845	-0.400821015462368	-0.27234148205903	-0.272342408227289	-0.675651578819578	-0.512722275089606	-0.512499008458548	0.914732260999653	-0.566663273389852	-0.188982236504614	-0.512794635276014	-0.566801762399595	-0.188982236504614	-0.340119243471431	-0.271931610592127	-0.566886457427292	NA	-1.31653662574393	0.438186569205957	-0.457691290360606	-0.457829775950643	-0.188982236504614	NA	-0.620813540699839	-0.566733070636299	-0.340165903548033	-0.400839771184288	-0.512772113425477	-0.457845212594524	-0.339709543624626	-0.188982236504614	-0.789454989655734	-0.400819929422295	-0.340109198996197	-0.272351003065965	-0.188982236504614	-0.272217055255139	-0.188982236504614	NA	-0.188982236504614	-0.188982236504614	2.0948830831911	-0.272349222121013	-0.338220031636792	-0.40086899818099	-0.400869835935432	-0.400888702455435	NA	-0.340162644632909	-0.67540983374054	-0.3399461555119	-0.340123253683774	-0.621000945951827	-0.566694512911798	-0.98150613097305	-0.981485794195454	1.37583548190009	-0.566753969121919	-0.188982236504614	-0.457810139337219	-0.34016286077258	-0.188982236504614	NA	-0.272349135619159	-0.340158721853977	-0.340103604404016	-0.512723458456435	-0.272319158347081	-0.457500534714047	-0.40080179031747	NA	-0.400660016784237	-0.340029820956055	-0.400884097110742	-0.566776775385655	-0.340057934131657	-0.27235222791386	NA	-0.272352208082869	-0.188982236504614	-0.272265410492647	-0.340129718162667	-0.340127156056657	-0.34014577336331	-0.340049973900234	-0.272348510868198	-0.340048906614974	-0.51277085506717	-0.566594405273349	-0.272350793095667	-0.457659663031076	-0.620700751091293	-0.789694654416573	-0.272290451296832	-0.340155139310474	-0.340162369229377	-0.457770587605902	NA	NA	-0.400704255663418	-0.272119567333566	-0.272177609397731	-0.40070249007727	1.85785967150756	-0.188982236504614	-0.457765528191393	-0.566759455940628	-0.45773498874117	-0.731668274578911	-0.731724075958243	-0.675706309948791	-0.188982236504614	NA	-0.850070572319604	-0.340076179672472	1.63979447269003	-0.272335055957799	3.54592343127203	1.86394809839142	-0.789624579445396	-0.272350967264824	-1.31675067602124	-0.731693221885288	-1.05433885844362	-0.850126986726199	-0.272278912769064	-0.272340198996744	-0.27206669886748	0.852879105581023	-0.566790027825572	-0.457669191095777	-0.188982236504614	2.7641150308784	-0.272211956202613	-0.272275396437004	-0.339950935762328	-0.620833222776311	-0.188982236504614	-0.188982236504614	-0.512767900202753	-0.188982236504614	-0.731684903046786	-0.188982236504614	-0.457778504500928	-0.272200746864704	-0.400840655855379	-0.188982236504614	-0.512686186482353	-0.621039592508229	-0.188982236504614	1.06644296075991	-0.339910942106614	-0.339956373829627	-0.272220521807639	-0.272342012648827	-0.188982236504614	-0.272070426619798	-0.340118421513617	NA	-0.272330166361057	-0.272323651232342	-0.272324323889151	-0.188982236504614	-0.188982236504614	-0.272351798343239	1.02373013152368	-0.400877428625571	-0.340129083759605	-0.272271663042888	-0.512557094416703	-0.731687294894255	-0.340126913048404	-0.850159274950932	NA	-0.789643680822944	-0.340086549125003	-0.340166654079108	-1.13335729476941	-0.272350032596864	-0.188982236504614	-0.675645006390857	-0.272347747659405	-0.340070900773274	-0.400817318984088	-0.272312882109917	-0.457773230166797	-0.188982236504614	-1.05439188817589	-0.340127102167514	-0.457773778571868	0.94680994091037	-0.272351795104367	-0.27233713174585	-0.566654205702689	-0.400798943550781	-0.272333232854587	-0.400835646723595	-0.340108207643952	-0.40088530275541	-0.850159942503083	-1.55212332646018	1.53797956170752	-0.188982236504614	-0.271972628362721	-0.34011812253168	-0.457723953635123	-0.272324584931787	1.13138557724156	-1.05421701796615	-0.272352145348573	1.91532476517557	-0.188982236504614	-0.272345136654003	-0.27231170573819	-0.340095057922674	NA	0.912111959717883	-0.340136296337001	-0.340136348393044	-0.188982236504614	-0.400737699738962	-0.340066815057333	1.79761342942551	-0.272067519979336	NA	-0.272344943991164	NA	1.03943724503762	-0.340163465462516	-0.272326470023602	-0.340115827081792	-0.98137419530394	NA	-0.188982236504614	-0.340152273855958	-0.272316936936057	-0.188982236504614	0.989530686029201	-0.340108434054409	-0.188982236504614	-0.188982236504614	-0.789820257597486	NA	-0.731838156444809	-0.272338724570659	-0.340157822135966	-0.188982236504614	0.971725702719134	-0.34006218344418	-0.339980212347303	-0.272338867238923	-0.51278968686285	-0.3401482786915	-0.188982236504614	-0.188982236504614	-0.457847309627066	-0.188982236504614	-0.512780235288504	-0.27232899671347	-0.188982236504614	-0.340092948045484	-0.400592704667146	-0.188982236504614	-0.789544698178386	-0.272325732953556	-0.340129681194607	-0.340161446823865	-0.340052128564842	-0.340167013657898	0.86543289564215	NA	-0.272343882958107	-0.272348395143735	-0.340152300840207	-1.05438884201126	-0.512621584666934	-0.340085649443073	-0.339902323586008	-0.188982236504614	-0.272349967747384	-0.789804522504217	-0.400865026222238	-0.400639095882538	-0.188982236504614	1.62765364127329	2.36916817334519	-0.34015891601388	-0.400360387999187	-0.272341922278563	-0.188982236504614	NA	-0.272019914928369	2.0970746256135	-0.512589273091134	-0.400856998879189	-0.400636626549019	-0.340147267962842	-0.272348939451995	-0.457690870875515	-0.188982236504614	-0.340157832759816	-0.40088379495901	-0.340109685204513	-0.272347326732495	-0.188982236504614	-0.272296565376467	2.80334490160925	2.07900298705131	2.8521408444938	-0.340108033555347	-0.340139196319934	-0.400883580755645	-0.731779311051301	-0.188982236504614	-0.188982236504614	-0.188982236504614	-0.188982236504614	NA	-0.188982236504614	-0.34013797642517	-0.188982236504614	-0.272334453578711	-0.272316468780635	-0.457734975804708	-0.340148277612398	-0.400760302639142	-0.457780027154786	-0.78978336915988	-0.340145132492064	-0.272345931680663	-0.272261216760439	-0.339944174110344	-0.675737862278492	-0.339943080891742	-0.340155735096497	-0.400861541677508	-0.400788484529349	-0.272352366659673	-0.272340462263166	-0.188982236504614	-0.272349871428994	-0.340140915218409	-0.850116047443706	-0.188982236504614	-0.272351599653741	-0.340125335412318	-0.400834717803253	-0.272341457600323	-0.272333390196766	-0.400858892937541	-0.188982236504614	-0.188982236504614	-0.620693897071158	-0.272331493448704	-0.512675803429232	2.85779761280056	-0.272352202096211	-0.340163173684346	-0.188982236504614	-0.340017794782298	-0.188982236504614	-0.188982236504614	-0.272346416107446	-0.188982236504614	-0.272352123271057	-0.272352128196731	NA	-0.18898223650461
AD-13_seerum_pos	AD	M	36	NA	NA	NA	-0.506186567166084	-0.789864981358835	-0.78984678726589	-0.621019584910338	-0.789853178890807	-0.0172907593947283	0.551857091516167	NA	NA	2.48984543353825	-0.223948508239554	-0.305869698360699	0.13229171092342	-1.22008724174061	0.282745106591342	0.288955522513055	1.04393090238223	0.4159742097183	1.10474467181122	0.677299513478073	-0.571775056738701	-0.79887769143067	-1.25881128613626	0.16684355783549	0.244176285314	0.628472579472397	-0.340159878443476	-0.340046440296482	-0.615378893184372	-0.188982236504614	-0.338273099589626	1.02988233923659	-0.339474574093579	-0.398463653156626	-0.340110196000779	0.142726122777876	-0.46046190980167	0.323048543916944	0.30787581958175	-0.454677180597075	0.15376162158417	0.173629656167921	0.056887204782702	0.395722029275716	NA	NA	-0.617649192378496	-0.843822899992167	-0.619022680196714	-0.566342083667197	-0.675039892684793	-0.272348910666704	-0.188982236504614	NA	-0.850352988055643	-0.34016124591736	-0.272324721714073	0.280605216311892	-0.400811703743726	0.994989662411598	-0.911541769717405	0.968808607897161	1.08704869981445	1.04105552144942	1.04341060013915	0.943271760671379	0.922768913062472	1.1044434287201	0.471747245342844	0.973283188273581	0.715625952532553	1.08193319061644	0.9608161606882	0.527842284706293	0.765562845232959	0.916305987516753	1.02699794048503	0.26915842961874	0.391319176174618	0.535512764136116	1.25695438827721	1.17157737693528	1.19765573484417	0.880257846580386	0.856609313225901	1.06001594826245	0.546430584197935	0.630043976442466	1.10083212730805	0.777813770538841	1.13439710272713	0.850311411697256	1.03851927438441	0.66414271828316	0.817249749574029	0.949731149083136	1.1184849145921	1.00953815359529	1.47568848460622	0.626820389121409	0.248996398171001	0.285725641872883	0.570020220543588	-1.69044779725839	0.925070519040803	0.821498344760839	1.03953177984086	0.753136188882756	1.02904554613928	1.07612399150527	0.901116952350104	0.874608314830396	1.06506064258687	0.972973925286787	1.28706738034293	0.701199409318912	0.888900574312917	0.323023654637762	1.14678293895423	0.8332469901094	1.10955438766372	1.00499862723362	0.832533700599791	0.749683158568743	0.777732539353939	0.280404395375517	0.92851502060778	1.05095198005443	0.222711265977084	1.31547369446767	0.545366053463908	0.946119303597543	1.05949296978966	1.05940140764059	0.751740397690274	0.778939468615901	1.24820752459556	0.596996266801534	1.08121078653551	1.18632315094864	1.17452583457343	0.797912186165694	0.711483042707528	1.19268727069543	0.864407077459704	1.14065952173353	0.233192927641236	0.258731110808186	1.00117792977283	0.903532690419524	1.18234833658324	0.881872667666054	0.91670599014636	0.966025536804527	0.181202709302434	0.830298847419954	1.40782303752958	1.11725568504885	1.20801630742155	-0.789736507189649	-1.05418997010393	-0.188982236504614	1.2116387250106	0.826165774057037	1.05428766448078	1.19634000346333	0.766633196558936	0.928816604503998	1.45024273411549	0.729078643012574	0.954909413222622	1.0570416308283	1.09464425807013	1.11385987830006	0.340460836364792	1.16393840887269	1.30857909511251	1.15340598332646	1.29390352341932	0.86048218573609	0.260095885963012	NA	0.392618916525723	0.39792826209061	-0.27234550508616	-0.398880160068219	-0.398656060396534	-0.51236352164013	NA	-0.068667625776244	-0.340134554572489	3.5959857761596	0.776574581814085	0.942786366820405	0.227846020654613	0.573977090050995	0.735614635404347	0.483499311808811	-0.981871230507663	-0.400838032460801	0.539924649024304	-1.5505832557793	0.407355196094171	0.883135150884441	1.13877513390284	0.841051492014415	1.20777959351091	1.11698721177972	0.922175842095761	-2.10364484515478	1.6488219027295	0.269678738846429	0.310235837935489	1.00258510377183	0.737052204017406	1.13099416447048	1.33068334647673	1.1197082783981	0.970169374046924	1.20884170264263	0.758295774883091	0.842415744025666	0.915781317272951	1.17295497103059	0.226717575501775	0.415243289526033	1.05403897811675	0.847856040075997	0.611276659989271	0.495730480024765	0.763276479051963	1.08144104324439	0.404524608235623	0.673096126080387	0.209132026747638	0.94448995727053	0.756466702841359	0.376974897356516	0.895670450724434	1.02292734997268	0.78941421971745	0.820261990298602	1.35270584744501	0.613295558568594	0.925824884244112	1.11053965422893	1.8603018816236	0.706349050891558	0.532692841444493	0.841941245467178	0.714693549175781	0.768428967047073	0.899430873756064	0.756882318417654	0.42191459848401	-0.787554741688679	-0.188982236504614	0.889508588108377	-0.730291104512696	0.755443347684256	0.486176624946867	0.528559726181478	0.957974510116674	0.977166196615389	0.795881817075262	0.848858653575401	0.673677135726466	0.641571038526585	0.683888528266858	1.03144069411706	0.288226877546211	0.369974622002357	0.252011263933529	1.00658383408758	0.492880204782202	-0.731702005025148	0.345447317356958	-0.914169149539821	0.908738649849981	0.884272713849384	0.287692139510785	1.00749578203267	1.10625977745697	0.727564613741675	0.847701111829035	0.720202567358155	0.953612979105778	0.256106395761577	-0.338967664027794	-1.31316519539898	-1.30999750728901	0.694633225367696	0.249452316080022	0.464022082738045	0.979854489360576	0.988511081078302	1.15638971326444	1.13541646870782	0.925656901990986	1.21456786793885	0.98677997340402	0.965643641495945	0.846685332483859	-5.07460303469249	0.865330287622375	0.362530513990689	1.1600994910239	0.9987542339057	1.1225856874578	1.05318049512052	0.762888215120923	0.890487178814999	1.27362459715745	0.931101557280313	0.291946063656116	0.288714689170191	-0.673574937259309	1.40568255190573	1.33355839691724	0.93394177815658	1.63384674756927	1.04842120086607	0.878650082477604	-0.911572059052316	-0.00254137986806797	-0.188982236504614	-0.339895371210135	-0.398964075296534	-0.188982236504614	-0.188982236504614	0.788109581195346	1.03180986938519	0.741904169940271	0.843423942082729	0.501937845124385	0.84016323720872	0.475396986841746	0.226764341097292	-0.188982236504614	-0.340078979595558	0.632464158950383	-0.4005333426305	-0.27234756051885	-0.271955194869367	0.796472913349058	0.765901886578498	1.05348401830462	-0.787881936031486	0.772386342845579	1.11195722367905	0.64675185841127	0.947205928709147	-0.188982236504614	0.378312386651201	-0.512755466625216	-0.849750360455623	1.29096818294403	0.222078261204185	0.511338049493739	-0.675711135056775	-0.913807901985507	-0.457758641585252	1.84564660328719	1.27610313406591	-0.400821436634995	-0.188982236504614	NA	-0.620873133168946	0.924010536898376	0.306617075180323	-0.188982236504614	2.25394013597657	0.350379357953808	NA	-0.731678588599462	-0.512429985468087	-0.512817389934186	-0.789368483636358	-1.04056311258459	-0.789464869502646	-1.22025237306493	0.804337451201618	0.614707150665132	0.755134794710714	0.814110440359637	1.11857613351123	0.811601997209248	0.636347116221141	0.768674892398614	0.28749293772101	-0.272167955698857	0.914037575669509	-0.452915041785482	2.44026665405931	-0.272347700408832	-1.05421975319819	-3.53354341892442	0.949778731239581	-0.400836907875472	1.04654221276548	-1.21827626178139	-2.83207705168842	-0.457708273768938	-0.56672463265684	0.765862420131621	0.850834987827634	0.91139453804002	1.0212510270304	0.870591101804601	1.08272533416861	0.275653422445934	0.703686244985406	-0.340140760811232	-0.789812354512991	0.132210952155654	1.11675941017703	-0.188982236504614	0.701325502549486	0.76359948433332	1.04306888939638	-2.39327783418086	1.8462377408837	-0.512579925587743	0.678733329277072	0.557239022581849	-0.272345915255253	-0.73141901608792	0.345268707866358	-0.620358882562062	-0.512343129353096	-0.340162971048432	-0.188982236504614	-0.188982236504614	NA	0.153166510450854	0.0930170355420443	-0.24171786701956	0.206004510512165	0.249117397216459	0.339515788690072	0.135441817122722	-0.117140149211782	0.349267370267155	-5.08649078874196	0.839040521206352	-0.45676823214434	0.131688570478771	0.202598019313226	-0.137548723093516	-1.22024180354323	-0.566819062563276	-0.400862841388405	NA	-0.27234796568586	NA	NA	1.56793597641659	0.549647609452509	-0.621000871833288	-0.272351991578882	-0.188982236504614	-0.0912049607417784	-0.340154504467495	-0.61607974195792	-0.457608121348963	-0.340162972342234	0.354794286054299	0.155780664357449	0.144003283514826	0.184744038576485	-0.355966095736557	-0.272105899560749	NA	1.1569258421769	-0.400819136372775	0.698412649514571	-0.619130707358871	0.125182334647804	-0.00428476178914873	0.207294334279675	-0.188982236504614	-0.457737758631513	-0.340164118945382	-0.98077611638369	-0.730953491354766	0.204034260706303	0.798273956018126	0.353084151265641	0.374074273430825	0.757547664632393	1.10423695829248	1.58934114949491	-0.272284067566666	-0.73172054031551	-0.675794991284316	-0.400856297749871	-1.69882519220465	-0.566678641720256	1.10478585815283	0.813266314302303	0.683593718097881	0.701795460359673	-0.271179870108221	1.07149636140364	1.13547235598789	1.32227628864489	1.63596110427398	-0.729903414766522	-0.456432761351099	-0.565966496759869	-0.340139012530224	1.29625757140377	0.926919309950289	-0.973856447102789	-0.240614794410811	-0.241458848025392	0.252465657380503	-0.258728606793234	-0.400806232400017	0.943029783964156	-2.10445315263883	-0.400628072685236	NA	0.215717275201981	-0.0136401383813889	0.192825494907242	0.0214664164625173	0.30307951960463	-0.339899601993765	1.32664802189348	-0.675354569613424	0.526889543917004	-0.0129706668470883	-0.423545240848175	-0.0774972096669996	0.454940124208445	NA	NA	0.263987721030827	0.417239488791894	1.90288178125805	-0.511466100072425	-0.339237992960405	1.31076798992418	0.842282359517751	0.855898954608788	0.220895480358596	-0.188982236504614	-0.272260072576847	-0.980287720263783	-0.512809055386422	-0.272350943049874	0.923899511421244	0.707589289454567	0.804015763869469	0.615203885850276	0.23707512821153	1.42024639953841	0.690100836675523	-1.13334565162432	-1.13333272711354	-0.451588707113502	-0.128394879277094	-0.071140560053543	1.57824369550945	-0.400827492666596	-0.272345885967743	0.229941066773098	0.491787763572119	0.964599789479989	0.405160856656365	-0.620259726114819	NA	-0.272258770433157	2.1053127005631	0.173193120216524	0.288748714705783	-0.096254172128226	0.0358765492379766	-0.142849131554191	1.10122894264921	NA	-0.188982236504614	-0.400348994631553	0.302532030754861	1.0871219614343	1.71901959507131	-0.565645908445403	1.10750153226135	0.806058306357234	0.498048328436598	-0.340078003395233	0.873314714408948	-0.100339030261834	-0.171024492536532	-0.300159182747709	0.54946468774841	-0.565802760865436	-0.188982236504614	NA	-0.188982236504614	-0.339226311799235	-0.675647787425712	-0.188982236504614	-0.340130379792293	-0.62085744687154	-0.457760157532723	0.360823087540271	0.527479813465721	-0.340058103036098	2.09792195595798	1.38469178185385	-0.620368222215705	-1.05288491237789	-0.336901535932698	0.259932963109776	0.190314666421608	0.252256255348753	-0.400817207791543	0.605204163133622	0.551534040083435	3.56162133869726	-0.272191486935502	1.27924857552097	-0.457817518576915	-0.454520517839188	0.134650902385894	-0.241671328992079	NA	-0.272280461880874	NA	-0.566944461733295	-0.457707409359101	1.99036868587654	1.68862824253475	0.398956103613825	-0.400849464685113	-5.08517899757123	-2.10232835781589	0.94000835132867	0.354712352909221	-0.620395811513887	-0.512399067194753	0.0137953557541637	0.247439857915558	0.292187362678691	0.279843377221324	0.537315753360821	NA	-0.272304272223922	-0.272351932665633	NA	0.970241998847946	-0.457715418257232	0.328761918014066	-2.832512464436	-0.400714183594796	1.37962127140079	-0.400750920876679	0.304461979342214	0.316288722808181	-0.913530435389117	0.280076163697884	0.390178040413256	-0.270124398759118	0.895887860490687	-0.399863152693759	-0.188982236504614	0.350635153738463	-0.40031525690652	0.281820245792523	0.958386354561984	-0.340134799975149	NA	NA	NA	2.88601809786564	0.711404620850528	-0.512217657104726	0.383803567927294	-0.27234893910316	1.14469164395805	-0.457822402813005	1.26284586657505	-0.188982236504614	NA	0.650607934834981	-2.10407628917318	-0.272330282434833	1.32188771184509	-0.272322303591642	-0.188982236504614	-0.51271078876006	0.493935738842372	0.38315837726078	NA	-0.272349907159919	0.231953673742101	-0.621049860404733	-0.191628167280624	-0.675689243976343	-0.400552068464612	0.264447036531905	1.19551291442855	0.246244356634864	0.455302983034697	-0.512018024873349	-0.400613281637773	-1.70004058178465	NA	-0.566099560748692	1.07832675309416	0.594550058208773	-0.188982236504614	0.31283113967309	-0.188982236504614	0.263288303557831	0.66220571979495	-0.188982236504614	-0.400873744283483	-0.272351735390738	-0.188982236504614	0.407259849331289	-0.340131054429466	0.451418108007076	0.294540923105981	-0.188982236504614	-1.22059175901269	-0.27235233685466	-0.188982236504614	-0.457790717717604	-0.188982236504614	0.268105803937943	0.246233847656587	0.327890284254389	0.737777355607504	0.304743221855374	0.677339177681379	-1.87842169159707	-0.272234516778141	-3.53469522588309	2.67662952133351	3.21973174818035	-1.13353972602831	1.15781119405785	-0.400857333694559	-0.272247327120477	0.303454372269085	0.775008537663869	-0.620599838129512	-0.675307853582421	0.696229451174486	0.319003573352983	-0.339990959619379	-0.188982236504614	0.492312649505266	0.394164349801224	0.257263163918642	-0.675689108550069	-0.512775189342752	-0.512670761604695	-0.566921940225643	1.30910810028382	1.21214205539351	-0.339958623185463	0.834273688820996	-0.339185350731503	-0.45749118589615	-0.675809982005369	0.142793158233823	-0.340159892167362	-0.849866576308705	-0.339997175912555	-0.565485689857778	0.697502546904523	0.996373645265485	0.293992456342898	0.837870478012113	-0.272233199224411	3.58309752426174	1.00063912568401	-0.512346921856243	-0.400809632634153	0.543338135230185	0.394167834328313	-0.188982236504614	1.2654871956132	-0.272338702989398	-0.272288814980252	-0.27234379651352	0.477488102137836	-0.512691978659969	0.598563520935544	0.530322287631089	-0.188982236504614	NA	NA	-0.340145612216745	1.04362908076646	0.40745017665844	-0.981504153010383	-2.40348567347695	-0.188982236504614	0.785583378069474	-0.512724167562005	-0.272129407218026	NA	1.65274996540546	1.13115058822398	0.330883465041789	-0.675081753803305	-0.272226043026419	NA	-0.730978065080439	0.375565673227864	0.340884964562985	0.656083409248124	0.334290545312583	-1.31691894886432	0.410379604219694	0.438745823367658	0.569407563812675	-0.45766491321828	0.812606971417665	0.486948651599109	-0.272345439344921	-0.188982236504614	0.434018985914901	-0.272290667667174	NA	0.760577647292764	-0.272339865071067	-0.188982236504614	0.238408869489983	NA	1.68771128687865	-1.21845879312435	-0.457606376183309	-0.400465585388315	NA	NA	NA	NA	NA	-0.27226242747825	0.212296278540044	2.33880305409419	-0.789473062678041	-1.21932598591971	-0.188982236504614	1.85696852257995	1.86895300620501	0.322787503273959	-0.457667676157479	0.734182137419022	0.850389759917219	0.480281229643805	2.35239480681603	0.444874302843471	0.13500280314189	0.538303092795597	1.6851427746005	-0.272340318611143	0.547151166474299	0.507698748000697	-0.3400016447869	-0.620130036048035	0.36607251464426	0.710578629233591	-0.272205841135641	-0.400887885398619	0.54770914536003	0.441142613410317	-0.188982236504614	0.540028311503347	-0.675344799683479	-0.850163627291462	0.756026935969763	0.713688740873627	1.38521988460455	0.333617481508326	-0.400768662080967	1.697570273444	-0.188982236504614	-0.272352282823462	1.06623540239082	0.68999952023855	1.001619652883	0.560776071889445	0.98185136471515	0.294113510934397	0.995459934956321	-0.5127128206699	0.378594007147286	-0.512578216601235	1.11687927137443	-0.675561431542795	NA	-0.675831503193793	-0.400816594529253	-0.340157081484905	0.401822584432708	-0.188982236504614	0.428992822067761	-0.33954791509432	-1.69810822324709	-0.188982236504614	0.35847015569911	-0.400832488221396	0.693541319782956	-0.400829510754058	1.43902983164423	0.421547046176393	-2.10514866138387	-1.42610418074146	-0.272347127608691	0.448485252112073	-0.849942049041423	-0.73178924824355	0.754486201664803	0.249099028518299	-0.339999381399749	3.47883572997204	-0.340167441509474	0.773999367042061	-1.05442825566699	2.55626409940466	-0.400768539133143	1.11461458399914	0.290183188461891	0.301628942797772	-0.272341492280062	-0.400276838630661	-1.70017201532319	-1.42639256331741	1.41502502256654	-1.05454631340104	-0.913950473292163	-0.39935214185684	0.860633342460157	-0.188982236504614	0.613019555506848	-0.400886344908077	0.862742831372799	1.66512198437	NA	0.492585636731988	1.54877743165839	-0.512751146150002	-0.188982236504614	0.589813024972282	-0.340167535838911	-0.272342144793053	0.452959804845815	-0.272308500632369	-0.339869055221759	-0.188982236504614	0.3699393655997	0.436678050348134	-0.566809556798277	-0.850175291492697	-2.10451112943729	2.06539184605129	0.996921699569067	-0.339688591686791	0.771837954870738	0.398917298739157	-0.340071578722407	1.47772008457347	0.692400297464184	1.35007220061332	0.736605922548117	0.447625023891353	2.07655587078992	2.08065388824049	-1.42615993586124	0.380028246918241	-0.566429738963526	-0.188982236504614	-1.31675748377229	0.702829167563103	0.721565374482357	-0.339306708563386	-1.69978824594149	NA	-0.340155982861235	-0.789611824920867	-0.272348396371816	0.446534571271288	2.10559366500331	-0.91382770836031	-0.340095238878052	0.488135308560374	0.45014160508701	0.447469735247025	0.39299435974015	1.04987030378744	NA	0.429240372340664	1.01914140790842	0.868541598156063	-0.272220088303634	-1.22032716852298	-0.566852738157812	-0.566781228749623	0.838855040426778	-0.188982236504614	-0.272070752301469	3.33240050361856	1.2227301305735	-0.914031672965606	0.57905224348615	-0.566887175969446	-0.620987964937848	0.584785689888232	0.605961395565374	0.677544439988386	0.65361755066045	0.930860157723748	-0.457708335760612	1.33072846316818	-0.620913821234886	1.45692625489423	0.715222639940347	1.14895753767937	-0.566784685160354	-0.340149501386919	-0.566852639323864	0.355445700315474	-0.400884629483633	0.488385074295159	-0.512723744963454	0.403497502366976	-0.340098686979365	-0.45775591695891	-0.512582960797256	1.03976039691156	-0.789664379796525	1.43270908792092	2.40146280553185	-0.340146051789045	-1.13287306134661	0.749466932562232	-0.566611648711373	-2.10450024220791	-0.457799305465748	-0.340153426003231	-0.789651732685571	-0.789765548844138	0.397039042273637	1.34563971218119	2.44191289327282	-0.400804388106941	0.988394961038852	-0.400767914980373	-0.272352389639431	-0.272334494434402	-0.34000570416014	-0.340142632971555	-0.272352108392252	2.37106685863232	0.652256159652115	-1.69977571082682	1.85567367977259	-0.913965602744045	1.4241946347882	-0.27225701410508	-0.400839207772559	-0.272250115847447	-0.566803651870859	-0.457790263744099	-0.340097882672732	-0.188982236504614	-0.272280870968908	0.428012868031861	0.543798490859921	2.0844906402979	-0.40077329131541	-0.34006565922421	1.69035840656437	0.500189957249659	-1.69940017099632	-0.272240163038085	0.557302487612732	1.3096713680182	-0.340062811806513	-0.272343151760632	-0.2723523896561	-0.400840169873181	-0.566880697588376	NA	-0.457742872226362	0.337326836776947	1.15137199348311	-0.457757080888698	NA	NA	NA	NA	-0.34010830079686	1.32310464481392	0.601285987110989	1.22897702939515	1.4232150750126	-0.512715302118957	1.2937731374481	1.40467856654831	2.3906831661083	-0.400650702841038	-0.340166023845241	-0.188982236504614	0.539007805070171	-0.512423609456517	-0.188982236504614	-0.188982236504614	-0.340099552483368	2.09439295584134	-0.566852948764996	-0.188982236504614	-0.400820695068436	1.85906630963878	0.381484584990377	-1.05422434150445	-0.272333385817002	-0.272269741347804	-0.188982236504614	0.846280086765265	2.37893555120947	2.1028852473982	0.799109381279457	0.49047562544337	-0.457663351278996	-0.67556850247115	-0.400831291329059	NA	-0.340144542155408	-0.40076326453127	2.77362768615953	-0.731836522552063	-0.188982236504614	-0.340084941202798	-0.340078520112787	1.68296388856233	0.812322464840463	-0.340147696553194	1.14336230925415	1.14171634017832	-0.272259518357212	1.41370292674141	1.66618738429077	0.838035895680913	-0.272257096555102	1.53718979836369	-0.339400759059564	0.991316605584267	-0.620917047337244	-0.620768661238811	-0.457780290917221	2.07577505951	-0.188982236504614	-0.400821366027687	0.925045283715836	-0.272273783313026	0.830806749097233	-0.272352266715712	-0.188982236504614	-0.566852857586903	0.985745335920829	-0.340079731392488	-0.400784070670503	-0.27228325751796	-0.340109635638813	1.31514913183152	-0.340126761516212	-0.340140463397792	1.69806791556831	-0.27233354506156	0.621414519063635	-0.400818225143627	NA	NA	-0.457771855513847	NA	0.923221442250566	-0.188982236504614	0.740119396985088	2.41204688642204	-0.188982236504614	-0.98176532822261	1.12572044122167	-0.27232047860277	0.65869107623245	-0.566617234403857	-0.272332818304392	-0.400746479461699	-0.398776231379964	-0.339922534194913	2.07510422701215	-0.188982236504614	-0.981626752036762	1.32379891182704	1.72332263925748	-0.34004318800733	-0.27233168995937	-0.272352026730273	-0.188982236504614	-0.913852802375673	-0.566866849065653	1.53332214981817	2.38830668797194	-0.340150903160049	1.00617165743396	-0.620856145110968	-0.512333253634086	-0.188982236504614	-0.188982236504614	-0.340120690496252	2.84411214489865	-0.6754314458456	-0.675742605775503	-0.188982236504614	-0.78965365592375	-0.188982236504614	-0.272320186797406	1.84955270848651	0.929497679024394	-0.457813938437997	-0.731865624651668	1.43349401584442	1.55431620415815	2.38165972003575	1.57202880011931	-1.70029956861608	1.87082052306865	1.07146656887224	NA	-0.512676603868969	-0.457799641495777	-0.850107806885828	2.79123914362306	NA	-0.340139282951306	NA	-0.188982236504614	0.562494624314181	0.474796541329966	-0.272283991289132	1.43127516512464	0.993770303854147	-0.272339110664028	-0.27229340458768	-0.40085909112285	-0.188982236504614	-0.271795887152083	-0.27217979196657	-0.731729230071077	-0.340102568533803	-0.272286338896063	-0.272222090285388	-0.27232627849317	1.7061325622516	1.57611685023533	2.12015714791228	-0.512620122509183	-0.340055828283443	NA	-0.272318050047753	0.74818383495681	-0.272304617499748	-0.188982236504614	1.21679162168983	-0.340151385876205	-0.340143556661049	1.40516138602588	NA	-0.566892956272133	NA	2.16456917870874	-0.340158970790606	-0.188982236504614	-0.512773059881817	-0.188982236504614	-0.340160033117244	-0.27230171358905	2.81975997483592	-0.400868848306191	2.09909626583641	NA	-0.621020574302482	-0.566920997825066	-0.566712200230548	NA	NA	2.3979510800204	-0.188982236504614	-0.620864124949765	-0.457682759253258	-0.56674588965339	-0.272311018037988	0.810283148914708	-0.272337291479957	-0.457780599730659	-0.272341166068139	1.14955365088244	1.85887630546413	2.65350779295029	-0.3401648873518	-0.188982236504614	-0.272302805109076	-1.21961300321361	-0.512656045150173	-1.05426449557054	-0.2723393244991	-0.731887086847819	-0.339962041796986	NA	-0.339966427317452	-0.400729297739653	-0.188982236504614	-0.457699191988015	0.765275376495259	-0.340153401130351	-0.620886147110709	-0.272019558229687	-0.34015347705011	2.36624088739846	2.78870493866705	-0.272351501552633	-0.675592496852847	-0.272351152547148	-0.340110066654861	-0.272337239330366	-0.731765716972468	NA	-0.272347127087537	-0.400337878822145	-0.340129258378829	-0.272351745313335	-0.272340166488883	1.87937781388749	-0.272328828501498	-0.188982236504614	-0.272351964664773	NA	-0.400883615318893	-0.675702229429105	-0.27234149647792	-0.340161729753771	-0.789552342957451	-0.566655967693484	-0.340128698184235	-0.27234953723867	NA	-0.400714954954508	-0.400828320675777	-0.40087782749235	-0.340095343464291	-0.340074893013641	-0.340118997749308	1.06223936253733	-0.188982236504614	1.89692152071204	0.280783305266184	-0.51269657022075	NA	1.85093737349606	-0.789139618249141	-0.188982236504614	-0.512701971525195	-0.272271820582019	-1.13343777000588	3.00063844313703	-0.188982236504614	-0.188982236504614	-0.340167338516717	-0.272352384757796	-0.512697159779958	-0.188982236504614	3.48246893904685	-1.05445295815496	-0.2723514641067	-0.56691878779791	-0.272349116482223	-0.400720458447785	-0.272341561275938	-0.272348634706997	1.03426919007141	-0.731640880719582	3.52114899018041	-0.272348899676845	-0.400743372198067	-0.731667857988505	-0.272340965706055	-0.27235071939076	2.33406054852211	-0.913788443844311	-0.188982236504614	1.5585392902431	-0.272350940594461	-0.400727240968564	0.942736329798695	NA	-0.620708014299071	1.5656699930428	-0.457801192691566	NA	-0.400862029067251	-0.400716142392226	-0.340115360692189	-0.272350948705414	-0.98193507064427	-0.272352224524728	-0.188982236504614	-0.675508172159555	-0.340112546467515	-0.272345776852531	-0.27232070287238	-0.272352331911293	-0.512643927095415	-0.789707107954437	3.49890690670498	-0.51265997576044	-0.62093279788845	2.3493872681508	-0.27234148205903	-0.272342408227289	-0.675651578819578	1.88963470977358	-0.512499008458548	0.929817243553705	-0.566663273389852	-0.188982236504614	-0.512794635276014	1.67137503032155	-0.188982236504614	-0.340119243471431	-0.271931610592127	-0.566886457427292	NA	0.766024379016885	0.528041701426832	-0.457691290360606	-0.457829775950643	-0.188982236504614	NA	-0.620813540699839	-0.566733070636299	-0.340165903548033	-0.400839771184288	-0.512772113425477	-0.457845212594524	-0.339709543624626	-0.188982236504614	1.26380606053091	2.37472979887297	-0.340109198996197	-0.272351003065965	-0.188982236504614	-0.272217055255139	5.10252038562457	NA	-0.188982236504614	-0.188982236504614	-0.457744064218111	-0.272349222121013	-0.338220031636792	-0.40086899818099	-0.400869835935432	2.40505947006383	NA	2.82557150890062	-0.67540983374054	-0.3399461555119	-0.340123253683774	-0.621000945951827	-0.566694512911798	1.05275205828654	-0.981485794195454	-0.675595884336011	-0.566753969121919	-0.188982236504614	-0.457810139337219	-0.34016286077258	-0.188982236504614	NA	-0.272349135619159	2.83423634856348	-0.340103604404016	1.92634954454197	-0.272319158347081	2.0243417041325	-0.40080179031747	NA	-0.400660016784237	-0.340029820956055	-0.400884097110742	-0.566776775385655	-0.340057934131657	-0.27235222791386	NA	-0.272352208082869	-0.188982236504614	-0.272265410492647	-0.340129718162667	-0.340127156056657	-0.34014577336331	-0.340049973900234	-0.272348510868198	-0.340048906614974	-0.51277085506717	-0.566594405273349	-0.272350793095667	-0.457659663031076	-0.620700751091293	-0.789694654416573	-0.272290451296832	2.80641762533938	-0.340162369229377	-0.457770587605902	NA	NA	-0.400704255663418	-0.272119567333566	-0.272177609397731	-0.40070249007727	1.89953422110885	-0.188982236504614	-0.457765528191393	1.72675727082577	-0.45773498874117	1.29280978546002	-0.731724075958243	-0.675706309948791	-0.188982236504614	NA	1.17455428471527	-0.340076179672472	-0.566707856531852	-0.272335055957799	-0.272352101401432	-0.512650230504279	-0.789624579445396	-0.272350967264824	0.761205733743352	-0.731693221885288	0.940970140807528	1.15565335473842	-0.272278912769064	-0.272340198996744	3.3686188494527	0.866272694507595	-0.566790027825572	-0.457669191095777	-0.188982236504614	-0.339967911784971	-0.272211956202613	-0.272275396437004	-0.339950935762328	-0.620833222776311	-0.188982236504614	-0.188982236504614	-0.512767900202753	-0.188982236504614	-0.731684903046786	-0.188982236504614	2.09840218372603	-0.272200746864704	-0.400840655855379	-0.188982236504614	-0.512686186482353	-0.621039592508229	-0.188982236504614	-0.850037513257193	-0.339910942106614	2.87032423424395	-0.272220521807639	-0.272342012648827	-0.188982236504614	3.36976801085684	-0.340118421513617	NA	-0.272330166361057	-0.272323651232342	-0.272324323889151	-0.188982236504614	-0.188982236504614	-0.272351798343239	1.07040020480091	-0.400877428625571	2.78463345660906	-0.272271663042888	-0.512557094416703	1.3602263558565	-0.340126913048404	1.14658906473819	NA	-0.789643680822944	-0.340086549125003	-0.340166654079108	0.854643276544801	-0.272350032596864	-0.188982236504614	1.43766208015376	-0.272347747659405	-0.340070900773274	-0.400817318984088	-0.272312882109917	-0.457773230166797	-0.188982236504614	0.92300027091186	-0.340127102167514	-0.457773778571868	-0.981778548477555	-0.272351795104367	-0.27233713174585	-0.566654205702689	-0.400798943550781	-0.272333232854587	-0.400835646723595	-0.340108207643952	-0.40088530275541	-0.850159942503083	0.644790804072249	-0.620763937087267	-0.188982236504614	3.72960775990737	-0.34011812253168	2.12234752613292	-0.272324584931787	1.13689112266708	-1.05421701796615	-0.272352145348573	-0.512373814795233	-0.188982236504614	-0.272345136654003	-0.27231170573819	-0.340095057922674	NA	0.969955104216383	-0.340136296337001	-0.340136348393044	-0.188982236504614	-0.400737699738962	-0.340066815057333	-0.512596006290685	-0.272067519979336	NA	-0.272344943991164	NA	-0.913901778998195	-0.340163465462516	-0.272326470023602	-0.340115827081792	1.00525432526529	NA	-0.188982236504614	-0.340152273855958	-0.272316936936057	-0.188982236504614	-0.981924230673321	-0.340108434054409	-0.188982236504614	-0.188982236504614	-0.789820257597486	NA	1.33306946124411	-0.272338724570659	-0.340157822135966	-0.188982236504614	-0.981719845628505	-0.34006218344418	-0.339980212347303	-0.272338867238923	1.84382918486668	-0.3401482786915	-0.188982236504614	-0.188982236504614	-0.457847309627066	-0.188982236504614	-0.512780235288504	3.49212102384739	-0.188982236504614	-0.340092948045484	-0.400592704667146	-0.188982236504614	1.24530595887684	3.59163998703777	-0.340129681194607	2.85847307556765	-0.340052128564842	2.82475176975251	0.913268737644354	NA	-0.272343882958107	-0.272348395143735	2.8013634627994	0.935671705332158	-0.512621584666934	-0.340085649443073	2.76101737411134	-0.188982236504614	-0.272349967747384	-0.789804522504217	2.3535190959416	2.29425632504717	-0.188982236504614	-0.566616077009391	-0.40086380053681	-0.34015891601388	2.43983215006359	-0.272341922278563	-0.188982236504614	NA	-0.272019914928369	2.11821447572988	-0.512589273091134	-0.400856998879189	-0.400636626549019	-0.340147267962842	-0.272348939451995	-0.457690870875515	-0.188982236504614	-0.340157832759816	-0.40088379495901	-0.340109685204513	-0.272347326732495	-0.188982236504614	-0.272296565376467	-0.340153499978153	2.1226162260483	-0.340079117190644	-0.340108033555347	-0.340139196319934	-0.400883580755645	-0.731779311051301	-0.188982236504614	-0.188982236504614	-0.188982236504614	-0.188982236504614	NA	-0.188982236504614	-0.34013797642517	-0.188982236504614	-0.272334453578711	-0.272316468780635	2.14556266705597	-0.340148277612398	-0.400760302639142	2.08633625378358	1.23158244376798	-0.340145132492064	-0.272345931680663	-0.272261216760439	-0.339944174110344	-0.675737862278492	-0.339943080891742	-0.340155735096497	2.44703112686356	-0.400788484529349	-0.272352366659673	-0.272340462263166	-0.188982236504614	-0.272349871428994	-0.340140915218409	-0.850116047443706	-0.188982236504614	-0.272351599653741	2.90157541599532	2.38289213130263	-0.272341457600323	-0.272333390196766	-0.400858892937541	-0.188982236504614	-0.188982236504614	1.63966787282584	-0.272331493448704	-0.512675803429232	-0.340147247814455	-0.272352202096211	-0.340163173684346	-0.188982236504614	-0.340017794782298	-0.188982236504614	-0.188982236504614	-0.272346416107446	-0.188982236504614	-0.272352123271057	-0.272352128196731	NA	-0.188982236504610
[truncated: 536,416 more chars]
